# Supplementary material for: Evolution of strigolactone receptors by gradual neo-functionalization of KAI2 paralogues
Source: BMC Biol. 2017 Jun 29;15:52. doi: 10.1186/s12915-017-0397-z (PMC5490202; doi:10.1186/s12915-017-0397-z)
Supplement: Supplementary file 8 — Comparisons to KAI2/D14 reference amino acid sets. Excel file listing the reference KAI2-specific and D14-specific sets of amino acids (see Fig. 5) and showing the match between individual sequences and these reference sets. (XLSX 41 kb) [file 12915_2017_397_MOESM8_ESM.xlsx]

## Sheet: KAI2 reference set
Position	Conservation	Amino acid	KAI2A_Marchantia_polymorpha_JPYU-2005471	KAI2C_Polytrichum_commune_SZYG-2007813	KAI2_Megaceros_tosanus_UCRN-2051964	KAI2_Osmunda_sp_UOMY-2008401	KAI2_Taxus_baccata_WWSS-2009288	KAI2a_Aquilegia_caerulea_Aquca_042_00087.1	D14_Aquilegia_caerulea_Aquca_042_00193.1	D14_Arabidopsis_thaliana_AT3G03990.1	D14_Medicago_truncatula_Medtr1g018320.1	D14a_Populus_trichocarpa_Potri.014G016500.1	D14_Solanum_lycopersicon_Solyc04g077860.2.1	D14_Amborella_trichopoda_scaffold00164.2	KAI2_Mesotaenium_endlicherianum_WDCW_2005072	KAI2_Roya_obtusa_XRTZ_2001268	KAI2_Cylindrocystis_cushleckae_JOJQ_2004779	KAI2_Netrium_digitus_FFGR_2014056	KAI2_Chara_vulgaris_MWXT_076055	KAI2_Coleochaete_nitellarum	KAI2_Coleochaete_scutata_VQBJ_2003949	KAI2_Coleochaete_irregularis_QPDY_2005133	KAI2_Klebsormidium_subtile_FQLP_2032216	KAI2_Klebsormidium_flaccidum	KAI2B_Marchantia_polymorpha_JPYU-2000540	KAI2B_Marchantia_paleacea_LFVP-2015108	KAI2B_Riccia_berychiana_WJLO-2035994	KAI2B_Lunularia_cruciata_TXVB-2073229	KAI2B_Bazzania_trilobata_WZYK-2088944	KAI2B_Calypogeia_fissa_RTMU-2015713	KAI2E_Sphagnum_recurvatum_UHLI-2093486	KAI2F_Tetraphis_pellucida_HVBQ-2130495	KAI2F_Timmia_austriaca_ZQRI-2012567	KAI2Fa_Physcomitrella_patens_Phpat.004G074400.1	KAI2a_Selaginella_moelendorfii_Selmo_441991	KAI2_Isoetes_tegetiformans_PKOX-2101032	KAI2_Lycopodium_annotinum_ENQF-2001286	KAI2_Pseudolycopodiella_caroliniana_UPMJ-2081651	KAI2_Diphasiastrum_digitatum_WAFT-2011878	KAI2_Phylloglossum_drummondii_ZZEI-2013201	KAI2_Huperzia_lucidula_GKAG-2096657	DDK_Selaginella_moelendorfii_KAI2b_267235	DDK_Selaginella_stauntoniana_ZZOL-2007331	DDK_Lycopodiella_apressa_ULKT-2015637	DDK_Lycopodium_annotinum_ENQF-2009379	DDK_Diphasiastrum_digitatum_WAFT-2015052	DDK_Huperzia_myrisinites_CBAE-2000446	DDK2_Diplazium_wichurae_UFJN-2085294	DDK2_Cystopteris_fragilis_XXHP-2016624
7	97.4576	H	1	1	1	1	1	1	L	L	L	L	L	L	~	1	1	1	1	~	L	L	1	1	1	1	1	1	~	1	1	1	1	1	1	1	1	1	1	1	1	1	1	1	1	1	1	M	M
33	89.3443	K	1	1	1	1	1	1	Q	H	Q	Q	N	Q	Q	Q	Q	R	R	Q	Q	Q	1	1	1	1	1	1	1	1	Q	1	1	1	1	1	1	R	1	1	1	E	E	Q	R	R	R	D	D
38	90.1639	H	1	1	N	1	1	1	Y	Y	Y	F	F	Y	1	F	1	1	1	1	1	1	D	D	1	1	1	Q	1	Y	Y	S	S	S	1	1	Y	1	1	1	1	1	1	Q	Q	Q	Y	S	S
41	81.1475	D	1	1	1	1	1	N	P	Q	R	P	R	R	1	H	1	1	Q	1	1	1	R	R	K	1	E	1	1	1	N	N	S	S	1	E	1	1	1	1	1	P	P	L	T	K	V	H	H
42	71.3115	D	1	1	1	1	S	1	N	N	S	Y	1	1	E	1	1	N	H	1	E	N	1	1	N	N	1	1	1	1	1	N	N	N	E	1	1	1	N	1	1	R	R	A	G	G	P	A	A
51	88.5246	M	1	1	1	L	1	1	V	V	V	V	V	A	1	1	I	1	V	1	1	1	1	1	1	1	1	1	1	1	1	1	1	1	1	1	1	1	1	1	1	R	R	A	A	A	A	P	P
52	100	G	1	1	1	1	1	1	C	C	C	C	C	C	1	1	1	1	1	1	1	1	1	1	1	1	1	1	1	1	1	1	1	1	1	1	1	1	1	1	1	1	1	F	F	F	F	1	1
55	88.4298	T	1	1	1	1	1	1	S	S	S	S	S	S	S	S	S	S	K	S	S	N	1	1	1	1	1	1	1	1	C	1	1	1	1	1	1	1	1	S	1	G	G	H	S	S	A	1	1
56	100	T	1	1	1	1	1	1	V	V	V	V	V	V	1	1	1	1	S	1	1	1	1	1	1	1	1	1	1	1	1	1	1	1	1	1	1	1	1	1	1	A	A	N	K	K	S	1	1
60	75.4098	Y	1	1	1	1	F	1	1	1	1	H	F	H	F	N	S	D	1	E	G	S	S	N	S	N	N	N	A	G	N	G	D	N	F	1	D	D	D	D	D	D	D	K	K	K	D	N	D
68	72.9508	T	1	N	1	1	1	1	G	1	1	N	1	1	S	S	1	S	1	A	M	S	S	S	1	1	1	1	1	1	1	S	S	S	1	1	1	1	1	1	1	S	S	S	S	S	S	C	C
71	81.9672	G	1	1	1	1	1	1	A	P	A	A	P	A	A	A	A	A	1	1	1	1	A	A	1	1	1	1	1	1	A	A	A	S	1	A	A	A	A	A	A	1	1	A	A	A	1	1	~
87	91.129	S	C	1	1	1	1	1	K	N	R	R	R	1	R	E	1	N	1	Q	Q	T	R	R	R	X	T	T	1	1	1	1	1	1	1	1	1	1	1	1	F	K	R	R	T	T	T	1	1
89	87.9032	I	1	1	1	1	1	1	A	A	A	F	S	V	T	1	T	1	1	K	K	K	1	V	1	X	V	1	1	1	1	V	V	V	1	1	1	1	1	1	1	L	L	V	V	V	F	T	1
95	94.3548	V	1	1	1	1	1	1	1	1	I	1	1	1	1	1	1	1	1	M	M	1	1	1	1	1	1	1	1	1	M	1	1	I	1	1	1	1	1	1	1	M	M	M	M	M	M	M	M
118	88	S	1	1	1	1	1	1	G	G	G	G	G	G	1	1	1	1	M	1	1	1	1	1	1	1	1	C	1	1	1	A	A	G	1	1	1	1	1	1	1	G	G	G	A	G	A	G	G
130	76.1905	F	1	1	1	1	1	Y	H	H	H	H	H	H	1	V	1	1	I	Y	Y	H	1	1	1	1	1	1	1	1	N	Y	1	H	1	Y	1	1	1	1	1	E	E	R	1	1	V	Y	Y
135	91.2698	Q	1	1	1	1	1	1	R	E	1	1	L	H	1	1	1	E	1	1	1	1	V	V	1	1	1	1	1	1	1	1	1	1	1	1	1	1	1	1	1	1	1	E	E	E	E	R	R
138	96.8254	L	1	1	1	1	1	1	I	I	I	I	I	I	1	1	1	1	1	1	1	1	1	1	1	1	1	1	1	1	1	1	1	1	1	1	1	1	1	1	1	V	V	1	1	V	V	1	1
146	78.5714	Q	1	1	1	1	1	G	E	E	E	E	E	1	1	1	S	1	1	S	S	S	S	S	1	1	1	1	1	1	1	K	K	K	1	1	1	1	1	1	1	K	K	E	E	E	D	E	E
150	96.0317	K	1	1	1	1	1	1	1	E	E	E	E	A	1	1	1	1	F	Q	Q	1	1	1	1	1	1	1	1	1	R	R	R	R	1	1	1	1	1	1	1	A	A	V	P	P	T	1	E
163	99.2126	D	1	1	1	1	1	1	A	A	A	A	A	A	1	A	A	S	G	1	1	1	G	P	1	1	1	1	1	1	1	1	1	H	1	1	1	1	1	1	1	E	E	A	A	A	A	E	E
166	96.8504	S	1	1	1	1	1	1	P	P	P	P	P	P	1	T	1	G	1	1	1	1	1	1	A	A	1	1	1	A	1	1	D	N	1	1	1	1	1	1	1	E	E	P	P	P	P	R	Q
170	99.2063	Q	1	1	1	1	1	1	R	R	R	R	R	R	S	1	1	1	1	1	1	1	1	1	1	1	1	1	1	1	K	E	1	1	1	1	1	1	1	1	1	1	1	G	D	A	A	E	D
208	100	H	1	1	1	1	1	1	S	C	C	C	1	Y	1	1	1	1	1	1	1	1	1	1	1	1	1	1	1	1	Y	1	1	1	1	1	1	1	1	1	1	1	1	1	1	1	1	1	1
210	80	L	1	1	1	1	1	I	I	I	M	I	F	I	1	1	1	1	I	1	1	1	1	1	1	1	1	L	1	I	1	I	V	1	1	I	1	1	1	1	1	I	I	I	I	I	I	1	1
212	98.3871	S	1	X	1	1	1	1	1	T	T	T	T	T	1	1	1	1	1	1	1	1	1	1	1	1	1	1	1	1	1	1	1	1	1	1	1	1	1	1	1	T	T	T	T	T	T	T	T
216	92.7419	L	1	~	1	1	1	1	C	V	M	V	H	V	1	1	1	1	I	1	1	1	1	1	1	1	1	1	1	1	1	1	1	1	1	1	1	1	1	1	1	F	F	F	F	F	V	1	1
220	92	V	1	1	1	1	1	1	L	A	A	A	A	A	1	1	1	1	G	I	I	I	~	~	1	1	1	1	1	1	1	1	1	1	1	1	1	1	1	1	M	Q	Q	G	G	G	L	L	L
221	80.8	V	1	1	1	1	1	1	K	S	T	S	S	S	A	C	A	C	Y	S	S	S	~	~	1	1	1	1	1	1	1	Q	A	E	1	F	1	1	1	1	1	A	A	A	N	N	P	L	L
223	75	S	1	1	1	1	1	1	A	A	A	A	A	A	A	A	1	1	G	A	A	A	F	1	A	A	A	A	A	A	1	A	A	A	1	1	1	1	1	1	1	A	A	A	A	A	C	1	1
235	78.8618	I	1	V	1	1	1	1	T	T	T	T	T	T	V	L	1	L	C	C	C	C	V	V	H	H	Y	H	C	C	K	S	S	S	V	V	1	1	1	1	1	E	E	T	T	T	T	C	C
250	94.2623	S	1	1	1	1	1	1	A	A	A	A	A	A	A	A	1	1	M	G	G	R	Q	Q	1	1	1	1	A	A	C	1	1	1	A	1	1	1	1	1	1	H	H	V	A	A	1	A	A
254	89.2562	V	1	1	1	1	M	1	L	Q	Y	M	L	L	1	1	1	1	1	1	1	1	M	M	1	1	1	1	1	L	L	1	1	1	1	1	1	1	1	1	1	L	L	L	L	L	L	F	F
255	71.0744	I	V	1	1	1	V	1	L	L	L	L	L	L	1	1	1	V	1	1	1	1	T	T	1	1	1	1	V	1	1	T	1	1	1	L	1	1	1	1	1	A	A	V	A	A	A	S	S
256	95	P	1	1	1	1	V	1	V	A	A	A	A	H	1	1	1	1	1	1	1	1	E	E	1	1	1	1	1	1	1	1	1	1	1	1	1	1	1	1	A	1	1	1	1	1	1	S	S
257	75.6303	V	1	1	A	1	1	1	Q	Q	H	P	Q	Q	1	1	I	I	Y	1	1	1	A	A	1	1	I	I	C	C	1	1	1	1	1	1	1	1	1	1	1	1	1	L	1	I	1	A	A
258	94.958	L	1	1	1	1	1	1	V	F	Q	V	E	A	1	1	1	1	1	1	1	1	I	I	I	I	I	I	1	F	M	1	1	1	1	I	1	1	1	1	1	1	1	1	1	1	1	1	1
261	98.3193	H	1	1	1	1	1	1	R	R	I	R	R	R	1	1	1	1	1	1	1	1	1	1	1	1	1	1	1	1	A	C	C	C	1	1	1	1	1	1	1	L	L	S	S	S	S	1	D
		Matches:	37	35	37	38	34	35	4	3	3	2	4	5	25	24	29	25	21	23	22	24	20	20	31	31	31	30	32	29	23	21	23	21	35	31	36	36	36	36	34	10	10	5	7	5	7	13	11
																				24/39
[truncated: 12 more columns]

## Sheet: D14-DLK4 reference set
Position	Amino acid	D14_Aquilegia_caerulea_Aquca_042_00193.1	D14_Arabidopsis_thaliana_AT3G03990.1	D14_Medicago_truncatula_Medtr1g018320.1	D14a_Populus_trichocarpa_Potri.014G016500.1	D14_Solanum_lycopersicon_Solyc04g077860.2.1	D14_Amborella_trichopoda_scaffold00164.2	KAI2s_Marchantia_polymorpha_JPYU-2005471	KAI2p_Polytrichum_commune_SZYG-2007813	KAI2_Megaceros_tosanus_UCRN-2051964	KAI2_Osmunda_sp_UOMY-2008401	KAI2_Taxus_baccata_WWSS-2009288	KAI2a_Aquilegia_caerulea_Aquca_042_00087.1	KAI2B_Marchantia_polymorpha_JPYU-2000540	KAI2B_Marchantia_paleacea_LFVP-2015108	KAI2B_Riccia_berychiana_WJLO-2035994	KAI2B_Lunularia_cruciata_TXVB-2073229	KAI2B_Bazzania_trilobata_WZYK-2088944	KAI2B_Calypogeia_fissa_RTMU-2015713	KAI2E_Sphagnum_recurvatum_UHLI-2093486	KAI2F_Tetraphis_pellucida_HVBQ-2130495	KAI2F_Timmia_austriaca_ZQRI-2012567	KAI2Fa_Physcomitrella_patens_Phpat.004G074400.1	DDK_Selaginella_moelendorfii_KAI2b_267235	DDK_Selaginella_stauntoniana_ZZOL-2007331	DDK_Lycopodiella_apressa_ULKT-2015637	DDK_Lycopodium_annotinum_ENQF-2009379	DDK_Diphasiastrum_digitatum_WAFT-2015052	DDK_Huperzia_myrisinites_CBAE-2000446	DDK2_Diplazium_wichurae_UFJN-2085294	DDK2_Polypodium_amorphum_YLJA-2011896	DDK2_Cystopteris_fragilis_XXHP-2016624	DDK2_Asplenium_platyneuron_KJZG-2010101	DDK1_Polypodium_amorphum_YLJA-2070865	DDK1_Cystopteris_fragilis_XXHP-2006182	DDK1_Vittaria_lineata_SKYV-2004052	DDK1_Asplenium_platyneuron_KJZG-2061113	DDK_Cyathea_spinulosa_GANB-2005689	DDK_Hymenophyllum_bivalve_QIAD-2058453	DDKb_Osmunda_sp_UOMY-2080169	DDK_Angiopteris_evecta_NHCM-2011945	DDK_Botrypus_virginianus_BEGM-2010075	DDK_Tmesipteris_parva_ALVQ-2007903	DDK_Sceptridium_dissectum_EEAQ-2001972
31	A	1	1	1	1	1	1	V	V	V	V	V	V	C	V	S	V	V	V	1	V	M	M	1	1	C	S	S	S	Q	Q	Q	H	L	L	V	M	L	V	M	S	L	V	L
34	R	K	L	1	1	1	1	E	H	H	Q	H	H	H	H	H	H	H	H	F	Y	Y	Y	G	G	M	L	L	F	G	A	G	G	A	E	E	A	Y	P	H	H	Y	N	Y
39	F	1	1	1	1	1	L	L	L	L	L	L	L	L	L	L	L	L	L	1	L	L	L	L	L	L	L	L	L	L	L	L	L	L	L	L	L	L	L	L	L	L	L	L
50	L	1	1	1	1	1	1	T	N	N	N	N	T	1	1	1	1	1	F	1	1	I	1	1	1	1	1	1	1	W	W	W	W	W	W	R	W	W	W	1	1	1	1	1
51	V	1	1	1	1	1	A	M	M	M	L	M	M	M	M	M	M	M	M	M	M	M	M	R	R	A	A	A	A	P	P	P	P	P	P	Q	P	P	P	P	P	A	A	A
52	C	1	1	1	1	1	1	G	G	G	G	G	G	G	G	G	G	G	G	G	G	G	G	G	G	F	F	F	F	G	G	G	G	G	G	A	G	G	G	G	F	1	1	1
55	S	1	1	1	1	1	1	T	T	T	T	T	T	T	T	T	T	T	T	C	T	T	T	G	G	H	1	1	A	T	T	T	T	1	1	R	1	T	T	1	T	T	1	T
73	V	1	1	1	1	1	A	A	A	S	A	A	A	A	A	A	A	A	A	A	A	A	A	A	A	A	A	A	A	Y	Y	Y	Y	S	S	A	A	A	A	A	A	A	A	A
106	R	1	1	1	1	1	1	E	E	E	E	E	N	E	E	E	E	E	E	E	E	E	E	A	A	Q	1	1	1	D	D	D	D	1	1	L	1	S	K	K	K	K	K	K
123	F	1	1	1	1	1	1	Y	Y	Y	Y	Y	Y	Y	Y	Y	Y	Y	Y	Y	Y	Y	Y	Y	Y	Y	Y	Y	Y	Y	Y	Y	Y	Y	Y	Y	Y	Y	Y	Y	Y	Y	Y	Y
130	H	1	1	1	1	1	1	F	F	F	F	F	Y	F	F	F	F	F	F	N	Y	F	1	E	E	R	F	F	V	Y	Y	Y	Y	Y	Y	Y	Y	Y	Y	Y	Y	Y	Y	Y
141	V	L	1	1	1	1	1	L	L	L	L	L	L	L	L	L	L	L	L	L	L	L	M	L	L	L	L	L	M	L	L	L	L	M	L	L	L	L	I	I	I	L	L	L
165	V	1	1	1	1	1	1	E	D	D	D	D	E	E	E	E	E	E	E	K	R	N	D	S	S	H	F	F	H	D	D	D	D	P	A	A	T	A	D	D	S	1	T	1
170	R	1	1	1	1	1	1	Q	Q	Q	Q	Q	Q	Q	Q	Q	Q	Q	Q	K	E	Q	Q	Q	Q	G	D	A	A	E	D	D	E	K	E	D	E	E	D	D	E	E	H	E
186	F/Y	1	1	1	1	1	1	S	S	S	A	S	S	S	S	S	S	S	S	S	S	S	S	L	L	H	H	H	H	S	S	S	S	G	G	A	G	C	A	A	V	A	V	V
201	G	1	1	1	1	1	S	P	H	P	Q	P	G	P	P	P	P	S	P	P	R	P	P	E	E	K	K	K	K	E	E	E	E	D	E	S	L	E	P	A	S	P	A	P
217	S	1	1	1	1	1	1	A	~	A	A	A	A	A	A	A	A	A	A	A	A	A	A	S	S	P	P	P	P	A	A	A	A	A	A	A	A	A	A	A	A	A	A	A
229	H	1	1	1	1	N	1	S	A	W	N	H	H	S	S	S	C	S	T	S	N	N	N	A	A	A	A	A	A	Y	1	1	1	R	1	Q	R	1	N	N	1	N	N	N
247	H	1	Q	1	1	1	1	Q	Q	Q	Q	Q	Q	Q	Q	Q	Q	Q	Q	Q	Q	Q	Q	Q	Q	R	R	R	R	Q	Q	Q	Q	Q	Q	1	1	Q	1	Q	1	Q	Q	Q
256	A	V	1	1	1	1	H	P	P	P	P	V	P	P	P	P	P	P	P	P	P	P	P	1	1	Q	Q	Q	1	S	~	S	S	T	1	S	E	T	T	S	P	P	C	P
	Matches:	17	18	20	20	19	15	0	0	0	0	0	0	1	1	1	1	1	0	3	1	0	2	3	3	1	3	3	3	0	1	1	1	2	4	1	3	1	1	2	3	3	3	3
