# Supplementary material for: Evolution of strigolactone receptors by gradual neo-functionalization of KAI2 paralogues
Source: BMC Biol. 2017 Jun 29;15:52. doi: 10.1186/s12915-017-0397-z (PMC5490202; doi:10.1186/s12915-017-0397-z)
Supplement: Supplementary file 13 — List of sequences. Excel files listing all the sequences identified in this study, accession numbers and source. (XLSX 30 kb) [file 12915_2017_397_MOESM13_ESM.xlsx]

## Sheet: D14+KAI2 family
	Species	Gene name	Sequence ID	Source
Angiosperms
	Rosids
	Arabidopsis thaliana	KAI2	AT4G37470.1	TAIR
	Arabidopsis thaliana	D14	AT3G03990.1	TAIR
	Arabidopsis thaliana	DLK2	AT3G24420.1	TAIR
	Eutrema salsugineum	KAI2	Thalv10025969m	Phytozome
	Eutrema salsugineum	D14	Thhalv10021292m	Phytozome
	Eutrema salsugineum	DLK2	Thhalv10002637m	Phytozome
	Carica papaya	KAI2	Carpa_6.57	Phytozome
	Carica papaya	D14	Carpa_1323.3	Phytozome
	Carica papaya	DLK2	Carpa_23.136	Phytozome
	Carica papaya	DLK3	Carpa_85.19	Phytozome
	Gossypium raymondii	KAI2	Gorai.003G028500.1	Phytozome
	Gossypium raymondii	D14	Gorai.010G025600.1	Phytozome
	Gossypium raymondii	DLK2a	Gorai.009G023000.1	Phytozome
	Gossypium raymondii	DLK2b	Gorai.010G069000.1	Phytozome
	Gossypium raymondii	DLK3	Gorai.006G145200.1	Phytozome
	Citrus Sinensis	KAI2	orange1.1g046596m	Phytozome
	Citrus Sinensis	D14a	orange1.1g024681m	Phytozome
	Citrus Sinensis	D14b	orange1.1g045774m	Phytozome
	Citrus Sinensis	DLK2	orange1.1g024033m	Phytozome
	Medicago truncatula	KAI2a	Medtr4g095310.1	Phytozome
	Medicago truncatula	KAI2b	Medtr5g016150.1	Phytozome
	Medicago truncatula	D14	Medtr1g018320.1	Phytozome
	Medicago truncatula	DLK2a	Medtr3g045440.1	Phytozome
	Medicago truncatula	DLK2b	Medtr6g086560.1	Phytozome
	Cucumis sativum	KAI2a	Cucsa.102900.1	Phytozome
	Cucumis sativum	KAI2b	Cucsa.367130.1	Phytozome
	Cucumis sativum	D14	Cucsa.395670.1	Phytozome
	Cucumis sativum	DLK2	Cucsa.235760.1	Phytozome
	Cucumis sativum	DLK3	Cucsa.242400.1	Phytozome
	Prunus persica	KAI2	ppa009957m	Phytozome
	Prunus persica	D14	ppa010005m	Phytozome
	Prunus persica	DLK2	ppa012103m	Phytozome
	Prunus persica	DLK3	ppa012403m	Phytozome
	Populus trichocarpa	KAI2a	Potri.005G145000.1	Phytozome
	Populus trichocarpa	KAI2b	Potri.007G052000.1	Phytozome
	Populus trichocarpa	D14a	Potri.014G016500.1	Phytozome
	Populus trichocarpa	D14b	Potri.002G118900.1	Phytozome
	Populus trichocarpa	DLK2	Potri.006G155500.1	Phytozome
	Populus trichocarpa	DLK3	Potri.016G062700.1	Phytozome
	Linus usitatissimum	KAI2a	Lus10014859	Phytozome
	Linus usitatissimum	KAI2b	Lus10037651	Phytozome
	Linus usitatissimum	KAI2c	Lus10019303	Phytozome
	Linus usitatissimum	KAI2d	Lus10010398	Phytozome
	Linus usitatissimum	KAI2e	Lus10015633+Lus10000054	Phytozome
	Linus usitatissimum	D14	Lus10018686	Phytozome
	Linus usitatissimum	DLK2a	Lus10033087	Phytozome
	Linus usitatissimum	DLK2b	Lus10017735	Phytozome
	Linus usitatissimum	DLK3a	Lus10013541	Phytozome
	Linus usitatissimum	DLK3b	Lus10017296	Phytozome
	Salix purpurea	KAI2	SapurV1A.0116s0070.1	Phytozome
	Salix purpurea	D14a	SapurV1A.3357s0010.1	Phytozome
	Salix purpurea	D14b	SapurV1A.0845s0140.1	Phytozome
	Salix purpurea	D14c	SapurV1A.0476s0140.1	Phytozome
	Salix purpurea	DLK2	SapurV1A.0512s0080.1	Phytozome
	Salix purpurea	DLK3	SapurV1A.0621s0150.1	Phytozome
	Eucalyptus grandis	D14a	Eucgr.F00478.1	Phytozome
	Eucalyptus grandis	D14b	Eucgr.F02254.1	Phytozome
	Eucalyptus grandis	DLK2a	Eucgr.C01073.1	Phytozome
	Eucalyptus grandis	DLK2b	Eucgr.C01075.1	Phytozome
	Eucalyptus grandis	DLK2c	Eucgr.C01074.1	Phytozome
	Eucalyptus grandis	DLK2d	Eucgr.C01454.1	Phytozome
	Eucalyptus grandis	DLK2e	Eucgr.C04133.1	Phytozome
	Eucalyptus grandis	DLK3a	Eucgr.K01876.1	Phytozome
	Eucalyptus grandis	DLK3b	Eucgr.K01878.1	Phytozome
	Vitis vinifera	KAI2	GSVIVT01000162001	Phytozome
	Vitis vinifera	D14	GSVIVT01009348001	Phytozome
	Vitis vinifera	DLK2a	GSVIVT01015426001	Phytozome
	Vitis vinifera	DLK2b	GSVIVT01015425001	Phytozome
	Vitis vinifera	DLK3	GSVIVT01033429001	Phytozome
	Asterids
	Mimulus guttatus	KAI2a	Migut.H00375.1	Phytozome
	Mimulus guttatus	KAI2b	Migut.H00378.1	Phytozome
	Mimulus guttatus	KAI2c	Migut.L00194.1	Phytozome
	Mimulus guttatus	D14a	Migut.O00825.1	Phytozome
	Mimulus guttatus	DLK2	Migut.J01183.1	Phytozome
	Solanum lycopersicon	KAI2a	Solyc02g064770.2.1	Phytozome
	Solanum lycopersicon	KAI2b	Solyc02g064760.1.1	Phytozome
	Solanum lycopersicon	KAI2c	Solyc02g092770.2.1	Phytozome
	Solanum lycopersicon	KAI2d	Solyc02g092760.2.1	Phytozome
	Solanum lycopersicon	D14	Solyc04g077860.2.1	Phytozome
	Basal eudicots
	Hibbertia grossulariifolia	DLK2	OKEF-2096812	1KP project
	Hibbertia grossulariifolia	DLK3	OKEF-2094673	1KP project
	Hakea drupaceae	DLK2	SIIK-2000035	1KP project
	Hakea drupaceae	DLK3	SIIK-2011216	1KP project
	Greville robusta	DLK3	GRRW-2056528	1KP project
	Euptelea pleiosperma	DLK2	QTJY-2006084	1KP project
	Euptelea pleiosperma	DLK3	QTJY-2060320	1KP project
	Aquilegia caerulea	KAI2a	Aquca_042_00087.1	Phytozome
	Aquilegia caerulea	KAI2b	Aquca_042_00086.1	Phytozome
	Aquilegia caerulea	KAI2c	Aquca_042_00085.1	Phytozome
	Aquilegia caerulea	KAI2d	Aquca_005_00418.1	Phytozome
	Aquilegia caerulea	D14	Aquca_042_00193.1	Phytozome
	Aquilegia caerulea	DLK2	Aquca_001_00587.1	Phytozome
	Monocots
	Brachypodium distachyon	KAI2	Bradi1g15880.1	Phytozome
	Brachypodium distachyon	D14	Bradi1g70930.3	Phytozome
	Brachypodium distachyon	DLK2A	Bradi2g33950.1	Phytozome
	Brachypodium distachyon	DLK2B	Bradi2g42570.1	Phytozome
	Brachypodium distachyon	DLK2C	Bradi2g14500.1	Phytozome
	Oryza sativa	KAI2	Os03g32270.1	Phytozome
	Oryza sativa	D14	Os03g10620.1	Phytozome
	Oryza sativa	DLK2A	Os05g08740.1	Phytozome
	Oryza sativa	DLK2B	Os01g41240.1	Phytozome
	Oryza sativa	DLK2C	Os05g51240.1	Phytozome
	Sorghum bicolor	KAI2	Sobic.001G330000.1	Phytozome
	Sorghum bicolor	D14	Sobic.001G465100.1	Phytozome
	Sorghum bicolor	DLK2A	Sobic.009G066000.1	Phytozome
	Sorghum bicolor	DLK2B	Sobic.003G206900.1	Phytozome
	Sorghum bicolor	DLK2Ca	Sobic.009G254700.1	Phytozome
	Sorghum bicolor	DLK2Cb	Sobic.009G254600.1	Phytozome
	Juncus inflexus	D14	CIEA-2005768	1KP project
	Juncus inflexus	DLK2	CIEA-2051348	1KP project
	Joinvillea ascendens	D14	WXNT-2054333	1KP project
	Typha angustifolia	DLK2	PPQR-2053440	1KP project
	Chondropetalum tectorum	DLK2	BSTR-2091517	1KP project
	Canna sp.	D14	TZNS-2007287	1KP project
	Canna sp.	DLK2	TZNS-2021127	1KP project
	Heliconia sp.	D14	TNWF-2019811	1KP project
	Heliconia sp.	DLK2	TNWF-2120845	1KP project
	Orchidantha maxillaroides	D14	LSKK-2093897	1KP project
	Sabal bermudana	D14	HWUP-2023686	1KP project
	Allium sativum	D14	GJPF-2063291	1KP project
	Asparagus densiflorus	DLK2	FGRF-2013791	1KP project
	Dioscorea villosa	D14	OCWZ-2007339	1KP project
	Dioscorea villosa	DLK2	OCWZ-2011468	1KP project
	Talbotia elegans	D14	SILJ-2014462	1KP project
	Talbotia elegans	DLK2	SILJ-2077109	1KP project
	Posidonia australis	D12	BYQM-2059538	1KP project
	Pistia stratioides	D13	MFIN-2052543	1KP project
	Acorus americanus	D14	MTII-2004476	1KP project
	Magnoliids
	Calycanthus floridus	DLK2a	FALI-2019352	1KP project
	Calycanthus floridus	DLK2b	FALI-2015799	1KP project
	Calycanthus floridus	DLK3	FALI-2119360	1KP project
	Idiospermum australiense	DLK2a	WPHN-2053988	1KP project
	Idiospermum australiense	DLK2b	WPHN-2053470	1KP project
	Idiospermum australiense	DLK3	WPHN-2007331	1KP project
	Basal angiosperms
	Ascarina rubricaulis	DLK2	WZFE-2017671	1KP project
	Ascarina rubricaulis	DLK3	WZFE-2194258	1KP project
	Illicium floridanum	DLK23	VZCI-2102719	1KP project
	Nuphar advena	DLK23	WTKZ-2059736	1KP project
	Amborella trichopoda	KAI2	scaffold00001.519	Amborella genome project
	Amborella trichopoda	D14	scaffold00164.2	Amborella genome project
	Amborella trichopoda	DLK23	scaffold00142.35	Amborella genome project
Gymnosperms
	Pinophyta
	Taxus baccata	KAI2I	WWSS_2009288	1KP project
	Taxus baccata	D14	WWSS_2007217	1KP project
	Torreya nucifera	KAI2I	HQOM_2135939	1KP project
	Torreya nucifera	D14	HQOM_201494	1KP project
	Torreya nucifera	DLK23	HQOM-2013136	1KP project
	Torreya taxifolia	DLK23	EFMS-2079446	1KP project
	Taxodium distichum	DLK4A	FHST_2012198	1KP project
	Amentotaxus argotaenia	DLK4A	IAJW_2149416	1KP project
	Amentotaxus argotaenia	DLK4B	IAJW_2148951	1KP project
	Juniperus scopulorum	KAI2I	XMGP_2058521	1KP project
	Juniperus scopulorum	D14	XMGP_2003451	1KP project
	Metasequoia glyptostroboides	D14	NRXL_2011605	1KP project
	Metasequoia glyptostroboides	DLK	NRXL_2060539	1KP project
	Metasequoia glyptostroboides	DLK4A	NRXL_2059918	1KP project
	Sciadopitys verticillata	KAI2I	YFZK_2011833	1KP project
	Sciadopitys verticillata	D14	YFZK_2042287	1KP project
	Sciadopitys verticillata	DLK23	YFZK-2043590	1KP project
	Podocarpus rubens	KAI2I	XLGK_2056641	1KP project
	Podocarpus rubens	D14	XLGK_2056545	1KP project
	Podocarpus rubens	DLK23	XLGK-2006029	1KP project
	Platycladus orientalis	DLK4B	BUWV_2049397	1KP project
	Chamaecyparis lawsoniana	DLK4B	AIGO_2059703	1KP project
	Microbiota decussata	DLK4B	XQSG_2046862	1KP project
	Cunninghamia lanceolata	DLK4A	OUOI_2050226	1KP project
	Manoao colensoi	DLK4A	CDFR_2058675	1KP project
	Manoao colensoi	DLK23	CDFR-2059875	1KP project
	Wollemia nobilis	KAI2I	RSCE_2055405	1KP project
	Wollemia nobilis	DLK4A	RSCE_2054780	1KP project
	Halocarpus bidwilli	DLK4A	OWFC_2051802	1KP project
	Halocarpus bidwilli	DLK23	OWFC-2012538	1KP project
	Sundacarpus amarus	DLK23	KLGF-2092405	1KP project
	Agathis robusta	DLK4A	IXZ_2010093	1KP project
	Tsuga heterophylla	DLK4	GAMH_2053822	1KP project
	Pseudotsuga menziesii	KAI2I	IOVS_2014704	1KP project
	Pseudotsuga menziesii	D14	IOVS_2055141	1KP project
	Pseudotsuga menziesii	DLK4	IOVS_2012230	1KP project
	Saxegothea conspicua	DLK23	QCGM-2073581	1KP project
	Picea engelmanii	DLK4	AWQB_2051927	1KP project
	Picea abies	D14	Picab_8156728g0010	Congenie
	Picea abies	DLK4	Picab_93490g0010	Congenie
	Picea abies	DLK23a	Picab_77236g0010	Congenie
	Picea abies	DLK23b	Picab_195735g0010	Congenie
	Picea abies	DLK23c	Picab_10427409g0020	Congenie
	Picea abies	DLK23d	Picab_26270g0010	Congenie
	Picea abies	DLK23e	Picab_405799g0010	Congenie
	Picea abies	DLK23f	Picab_412197g0010	Congenie
	Picea abies	DLK23g	Picab_10077950g0010	Congenie
	Picea abies	DLK23h	Picab_7064533g0010	Congenie
	Gnetophyta
	Welwitschia mirabilis	KAI2I	TOXE_2010339	1KP project
	Welwitschia mirabilis	DLK23	TOXE-2012721	1KP project
	Dioon edule	KAI2I	WLIC_2116105	1KP project
	Dioon edule	KAI2J	WLIC_2118836	1KP project
	Dioon edule	D14	WLIC_2120111	1KP project
	Dioon edule	DLK23a	WLIC-2119031	1KP project
	Dioon edule	DLK23b	WLIC-2017948	1KP project
	Ephedra sinica	KAI2I	VDAO_2005354	1KP project
	Ephedra sinica	DLK23	VDAO-2032928	1KP project
	Gnetum montanum	KAI2I	GTHK_2056047	1KP project
	Gnetum montanum	DLK23	GTHK-2013316	1KP project
	Cycadophyta
	Encephalartos barteri	KAI2I	GNQG_2081009	1KP project
	Encephalartos barteri	DLK23	GNQG-2010402	1KP project
	Stangeria eriopus	KAI2I	KAWQ_2053830	1KP project
	Stangeria eriopus	KAI2J	KAWQ_2002936	1KP project
	Cycas micholitzii	KAI2J	XZUY_2049192	1KP project
	Cycas micholitzii	DLK23	XZUY-2003713	1KP project
	Ginkgophyta
	Ginkgo biloba	KAI2I	SGTW_2037000	1KP project
	Ginkgo biloba	KAI2J	SGTW_2004364	1KP project
	Ginkgo biloba	D14	SGTW-2037956	1KP project
	Ginkgo biloba	DLK4	SGTW_2018998	1KP project
Monilophytes
	Polypodiopsida
	Polypodium amorphum	KAI2G	YLJA_2070289	1KP project
	Polypodium amorphum	KAI2H	YLJA_2005222	1KP project
	Polypodium amorphum	DDK1	YLJA-2070865	1KP project
	Polypodium amorphum	DDK2	YLJA-2011896	1KP project
	Diplazium wichurae	KAI2G	UFJN_2000394	1KP project
	Diplazium wichurae	KAI2H	UFJN_2013542	1KP project
	Diplazium wichurae	DDK2	UFJN-2085294	1KP project
	Asplenium platyneuron	KAI2G	KJZG_2014338	1KP project
	Asplenium platyneuron	KAI2H	KJZG_2006683	1KP project
	Asplenium platyneuron	DDK1	KJZG-2061113	1KP project
	Asplenium platyneuron	DDK2	KJZG-2010101	1KP project
	Cystopteris fragilis	KAI2G	XXHP_2087349	1KP project
	Cystopteris fragilis	KAI2H	XXHP_2017181	1KP project
	Cystopteris fragilis	DDK1	XXHP-2006182	1KP project
	Cystopteris fragilis	DDK2	XXHP-2016624	1KP project
	Vittaria lineata	KAI2G	SKYV_2002432	1KP project
	Vittaria lineata	KAI2Ha	SKYV_2003095	1KP project
	Vittaria lineata	KAI2Hb	SKYV_2012966	1KP project
	Vittaria lineata	DDK1	SKYV-2004052	1KP project
	Cyathea spinulosa	KAI2G	GANB_2069818	1KP project
	Cyathea spinulosa	KAI2H	GANB_2016814	1KP project
	Cyathea spinulosa	DDK	GANB-2005689	1KP project
	Azolla caroliniana	KAI2	CVEG_2012928	1KP project
	Hymenophyllum bivalve	DDK	QIAD-2058453	1KP project
	Anemia tomentosa	KAI2a	CQPW_2017995	1KP project
	Anemia tomentosa	KAI2b	CQPW_2008663	1KP project
	Osumunda sp.	KAI2	UOMY_2008401	1KP project
	Osumunda sp.	DDK	UOMY-2080169	1KP project
	Angiopteris evecta	KAI2	NHCM_2005531	1KP project
	Angiopteris evecta	DDK	NHCM-2011945	1KP project
	Marattiopsida
	Marattia sp.	KAI2	UXCS_2115638	1KP project
	Psioltopsida
	Psilotum nudum	KAI2	QVMR_2008103	1KP project
	Ophioglossum vulgatum	KAI2	DJSE_2001887	1KP project
	Botrypus virginianus	KAI2	BEGM_2017123	1KP project
	Botrypus virginianus	DDK	BEGM-2010075	1KP project
	Tmesipteris parva	KAI2	ALVQ_2022380	1KP project
	Tmesipteris parva	DDK	ALVQ-2007903	1KP project
	Sceptridium dissectum	KAI2a	EEAQ_2003287	1KP project
	Sceptridium dissectum	KAI2b	EEAQ_2015959	1KP project
	Sceptridium dissectum	DDK	EEAQ-2001972	1KP project
	Equisetopsida
	Equisetum diffusum	KAI2	CAPN_2039877	1KP project
	Equisetum hymale	KAI2	JVSZ_2009006	1KP project
Lycophyta
	Isoetopsida
	Selaginella moellendorfii	KAI2	Selmo_441991	Phytozome
	Selaginella moellendorfii	DDK	Selmo_267235	Phytozome
	Selaginella wallacei	KAI2	JKAA-2007630	1KP project
	Selaginella willdenowii	KAI2	KJYC-2010834	1KP project
	Selaginella selaginoides	KAI2	KUXM-2010452	1KP project
	Selaginella stauntoniana	DDK	ZZOL-2007331	1KP project
	Selaginella lepidophylla	DDK	ABIJ-2010316	1KP project
	Isoetes tegetiformans	KAI2	PKOX-2101032	1KP project
	Isoetes sp.	KAI2	PYHZ-2000203	1KP project
	Lycopodiopsida
	Lycopodium annotinum	KAI2	ENQF-2001286	1KP project
	Lycopodium annotinum	DDK	ENQF-2009379	1KP project
	Lycopodium deuterodensum	KAI2	PQTO-2012900	1KP project
	Lycopodiella apressa	KAI2	ULKT-2016844	1KP project
	Lycopodiella apressa	DDK	ULKT-2015637	1KP project
	Pseudolycopodiella caroliniana	KAI2	UPMJ-2081651	1KP project
	Phylloglossum drummondii	KAI2	ZZEI-2013201	1KP project
	Diphasiastrum digitatum	KAI2	WAFT-2011878	1KP project
	Diphasiastrum digitatum	DDK	WAFT-2015052	1KP project
	Huperzia myrisinites	KAI2	CBAE-2059730	1KP project
	Huperzia myrisinites	DDK	CBAE-2000446	1KP project
	Huperzia lucidula	KAI2	GKAG-2096657	1KP project
	Huperzia selago	KAI2	GTUO-2011779	1KP project
Anthocerotophyta (hornworts)
	Megaceros tosanus	KAI2	UCRN-2051964	1KP project
	Megaceros vincentianus	KAI2	TCBC-2012956	1KP project
	Nothoceros aenigmaticus	KAI2	DXOU-2006021	1KP project
	Phaeoceros carolinianus	KAI2	WCZB-2116803	1KP project
	Phaeoceros carolinianus	KAI2	RXRQ-2015410	1KP project
Bryophyta (mosses)
	Ceratodon purpureus	KAI2Ca	FFPD_2010310	1KP project
	Ceratodon purpureus	KAI2Cb	FFPD_2011448	1KP project
	Physcomitrella patens	KAI2Ca	Phpat.014G021100.1	Phytozome
	Physcomitrella patens	KAI2Cb	Phpat.025G019800.1	Phytozome
	Physcomitrella patens	KAI2Cc	Phpat.005G062200.1	Phytozome
	Physcomitrella patens	KAI2Cd	Phpat.006G040000.1	Phytozome
	Physcomitrella patens	KAI2D	Phpat.002G082000.1	Phytozome
	Physcomitrella patens	KAI2Ea	Phpat.004G118600.1	Phytozome
	Physcomitrella patens	KAI2Eb	Phpat.004G018100.1	Phytozome
	Physcomitrella patens	KAI2Ec	Phpat.026G047100.1	Phytozome
	Physcomitrella patens	KAI2Fa	Phpat.004G074400.1	Phytozome
	Physcomitrella patens	KAI2Fb	Phpat.012G028600.1	Phytozome
	Physcomitrella patens	KAI2Fc	Phpat.003G044800.1	Phytozome
	Physcomitrella patens	KAI2Fd	Phpat.001G067600.1	Phytozome
	Physcomitrella patens	KAI2Fe	Phpat.010G004000.1	Phytozome
	Timmia austriaca	KAI2C	ZQRI_2006078	1KP project
	Timmia austriaca	KAI2D	ZQRI_2003450	1KP project
	Timmia austriaca	KAI2F	ZQRI_2012567	1KP project
	Diphyscium foliosum	KAI2D	AWOI_2068555	1KP project
	Polytrichum commune	KAI2D	SZYG_2007813	1KP project
	Tetraphis pellucida	KAI2C	HVBQ_2019369	1KP project
	Tetraphis pellucida	KAI2D	HVBQ_2016877	1KP project
	Tetraphis pellucida	KAI2F	HVBQ_2130495	1KP project
	Anrdeae rupestris	KAI2C	WOGB_2093733	1KP project
	Anrdeae rupestris	KAI2D	WOGB_2011203	1KP project
	Takakia lepidozioides	KAI2Da	SKQD_2011183	1KP project
	Takakia lepidozioides	KAI2Db	SKQD_2075948	1KP project
	Sphagnum recurvatum	KAI2Ca	UHLI_2008972	1KP project
	Sphagnum recurvatum	KAI2Cb	UHLI_2091804	1KP project
	Sphagnum recurvatum	KAI2E	UHLI_2093486	1KP project
Marchantiophyta (liverworts)
	Marchantia polymorpha	KAI2A	JPYU-2005471	1KP project
	Marchantia polymorpha	KAI2B	JPYU-2000540	1KP project
	Marchantia paleacea	KAI2A	LFVP-2013962	1KP project
	Marchantia paleacea	KAI2B	LFVP-2015108	1KP project
	Lunularia cruciata	KAI2A	TXVB-2001160	1KP project
	Lunularia cruciata	KAI2B	TXVB-2073229	1KP project
	Bazzania trilobata	KAI2B	WZYK-2088944	1KP project
	Bazzania trilobata	KAI2A	WZYK-2091245	1KP project
	Calypogeia fissa	KAI2A	RTMU-2177992	1KP project
	Calypogeia fissa	KAI2B	RTMU-2015713	1KP project
	Riccia berychiana	KAI2A	WJLO-2037930	1KP project
	Riccia berychiana	KAI2B	WJLO-2035994	1KP project
	Ptilidium pulcherrimum	KAI2A	HPXA-2136903	1KP project
	Lejeuneaceae sp.	KAI2Aa	CHJJ-2137616	1KP project
	Lejeuneaceae sp.	KAI2Ab	CHJJ-2137887	1KP project
Charophyte algae
	Zygnematales
	Mesotaenium endlicherianum	KAI2	WDCW_2005072	1KP project
	Mesotaenium endlicherianum	NK2A	WDCW-2009656	1KP project
	Mesotaenium endlicherianum	NK2B	WDCW-2006738	1KP project
	Cylindrocystis cushleckae	KAI2	JOJQ_2004779	1KP project
	Cylindrocystis cushleckae	NK2	JOJQ-2041294	1KP project
	Netrium digitus	KAI2	FFGR_2014056	1KP project
	Roya obtusa	KAI2	XRTZ_2001268	1KP project
	Mougeotia sp.	NK2	ZRMT-2002891	1KP project
	Spirogyra sp.	NK2	HAOX-2024967	1KP project
	Charales
	Chara vulgaris	KAI2	MWXT_076055	1KP project
	Coleochaetales
	Coleochaete nitellarum	KAI2	Colni_Contig_62033	Liam Dolan
	Coleochaete scutata	KAI2	VQBJ_2003949	1KP project
	Coleochaete irregularis	KAI2	QPDY_2005133	1KP project
	Klebsormidiales
	Klebsormidium subtile	KAI2	FQLP_2032216	1KP project
	Klebsormidium flaccidum	KAI2	kfl00006_0340	Klebsormidium genome project

## Sheet: MAX2 family
	Species	Gene name	Sequence ID	Source	Notes
Angiosperms
	Rosids
	Arabidopsis thaliana	MAX2	AT2G42620.1	Phytozome
	Arabidopsis lyrata	MAX2	AL4G41180.t1	Phytozome
	Eutrema salsugineum	MAX2	Thhalv10017925m	Phytozome
	Carica papaya	MAX2	evm.model.supercontig_52.168	Phytozome
	Citrus Sinensis	MAX2	orange1.1g044164m	Phytozome
	Citrus Sinensis	MAX2	orange1.1g038791m	Phytozome
	Medicago truncatula	MAX2	Medtr4g080020.1	Phytozome
	Prunus persica	MAX2	Prupe.3G117700.1	Phytozome
	Populus trichocarpa	MAX2	Potri.014G142600.1	Phytozome
	Populus trichocarpa	MAX2	Potri.011G066700.1	Phytozome
	Vitis vinifera	MAX2	GSVIVT01020711001	Phytozome
	Asterids
	Mimulus guttatus	MAX2	Migut.M00265.1	Phytozome
	Solanum lycopersicon	MAX2	Solyc07g055120.2.1	Phytozome
	Solanum lycopersicon	MAX2	Solyc12g010900.1.1	Phytozome
	Basal eudicots
	Aquilegia caerulea	MAX2	Aqcoe1G224800.1	Phytozome
	Monocots
	Zostera marinara	MAX2	Zosma117g00500.1	Phytozome
	Ananas comosus	MAX2	Aco010022.1	Phytozome
	Oryza sativa	D3	Os06g06050	Phytozome
	Basal angiosperms
	Amborella trichopoda	MAX2	AmTr_v1.0_scaffold00021.15	Phytozome
Gymnosperms
	Pinophyta
	Amentotaxus argotaenia	MAX2	IAJW-2023967	1KP project
	Sciadopitys verticillata	MAX2	YFZK-2012568	1KP project
	Podocarpus rubens	MAX2	XLGK-2012305	1KP project
	Chamaecyparis lawsoniana	MAX2	AIGO-2011171	1KP project
	Cunninghamia lanceolata	MAX2	OUOI-2013642	1KP project
	Wollemia nobilis	MAX2	RSCE-2060339	1KP project
	Pseudotsuga menziesii	MAX2	IOVS-2016078	1KP project
	Gnetophyta
	Welwitschia mirabilis	MAX2	TOXE-2062635	1KP project
	Ephedra sinica	MAX2	VDAO-2005045	1KP project
	Cycadophyta
	Encephalartos barteri	MAX2	GNQG-2009273	1KP project
Monilophytes
	Polypodiopsida
	Lygodium japonicum	MAX2	PBUU-2017255	1KP project
	Asplenium platyneuron	MAX2	KJZG-2003767	1KP project
	Cystopteris fragilis	MAX2	LHLE-2067870	1KP project
	Cyathea spinulosa	MAX2	GANB-2003356	1KP project
	Anemia tomentosa	MAX2	CQPW_2017995	1KP project
	Osumunda sp.	MAX2	UOMY-2008265	1KP project
	Marattiopsida
	Marattia sp.	MAX2	UXCS-2012161	1KP project
	Psioltopsida
	Psilotum nudum	MAX2	QVMR-2012946	1KP project
	Botrypus virginianus	MAX2	BEGM-2006874	1KP project
Lycophyta
	Isoetopsida
	Selaginella moellendorfii	MAX2	Selmo_90091	Phytozome
	Selaginella selaginoides	MAX2	KUXM-2006717	1KP project
	Isoetes tegetiformans	MAX2	PKOX-2099527	1KP project
	Lycopodiopsida
	Lycopodium annotinum	MAX2	ENQF-2007963	1KP project
	Phylloglossum drummondii	MAX2	ZZEI-2126225	1KP project
	Diphasiastrum digitatum	MAX2	WAFT-2015458	1KP project
	Huperzia lucidula	MAX2	GKAG-2098078	1KP project
	Huperzia selago	MAX2	GTUO-2004689	1KP project
Anthocerotophyta (hornworts)
	Phaeoceros carolinianus	MAX2	RXRQ-2117370	1KP project	Known contamination issue
Bryophyta (mosses)
	Physcomitrella patens	MAX2	Pp3c17_1180V3.2	Phytozome
	Buxbaumia aphylla	MAX2	HRWG-2017287	1KP project
	Atrichum angustatum	MAX2	ZTHV-2000724	1KP project
	Sphagnum palustre	MAX2	RCBT-2007683	1KP project
	Sphagnum fallax	MAX2	Sphfalx0000s0379.1	Phytozome
Marchantiophyta (liverworts)
	Marchantia polymorpha	MAX2	Mapoly0113s0006.1	Phytozome
	Radula lindenbergia	MAX2	BNCU-2009307	1KP project
	Treubia lacunose	MAX2	FITN-2066390	1KP project	Known contamination issue
	Plagiochila asplenoides	MAX2	NWQC-2016639	1KP project	Known contamination issue
Charophyte algae
	Coleochaetales
	Coleochaete nitellarum	MAX2	Colni_Contig_14713	Liam Dolan
