# Supplementary material for: Evolution of strigolactone receptors by gradual neo-functionalization of KAI2 paralogues
Source: BMC Biol. 2017 Jun 29;15:52. doi: 10.1186/s12915-017-0397-z (PMC5490202; doi:10.1186/s12915-017-0397-z)
Supplement: Supplementary file 14 — D14/KAI2 alignment. Nexus file containing all D14/KAI2 sequences in alignment. (NEX 271 kb) [file 12915_2017_397_MOESM14_ESM.nex]

#nexus 
begin data;
dimensions ntax=339 nchar=780;
format datatype=dna interleave=no gap=? missing=?;
matrix
DLK3_Carica_papaya_Carpa_85.19 GCTAAAATTGTTGGGTCTCTAAATGCTAGGGTTCATGGGAATGGGACAGAAGCCCTAATTTTGTCCCATGGGTTTGGTGCAGACCAGTCCCAATGGCATTACCTTGTCCCATTCCTTGCAATCTACTTCAAAGTAGTGGTCTTTGACTTGGTCTTCTCACCAAATGTCTACCAGCCAAACAGGTACTCGGATTTAGCTGCTTATGCAGAAGATCTGGTTTGTCTTCTTGATCAGCTTGGCGTGAAGAAAACGACTTATTTGGGTCATTCTATGTCTGCCATGATTGGCTGTTTAGCAGCTATAAAGAGACCTCAGATGTTTGACCAGCTTATTCTACTCAGTGGCTCTCCAAGGTATCTCAATGAAAAAGATTATACCGGGGGCTTTGAGAGGTCAGAAATAGACACAATCTTCAACCAAATGGACAAAAATTTCTCTGGTTGGGTTCAAAACTTTGCTCAAACAGCGGTTGGTGTGAGAGACTCAAAAGCCATAGCAGAATTCAGCAGCACGTTAGGAAGAATGAACCCGAAAGTAGCCCTAAGTGTTGGTAAAACGGTCTTCCTAAGTGACCTAAGACAAGAACTGCCTCGGGTCAGGGTACCCTGTACCATAATTCAATCAAGTAAGGACAGGATAGTGCCAACATCAGTTGCATCTTACATGAAGGAAAAACTTGGACAAGTCTATGAGGTTAGGATCCTAGAAACCGAAGGTCACTTTCCTCATCTAACGGCTTCCGATTTACTCATTGAAGTTCTTAAAAATGTTCTTCATGTT
DLK3_Gossypium_raymondii_Gorai.006G145200.1 GGGGGCATTGCAACAGCATTGAACGCAAAGATATATGGAAATGGGAGTGAAACGCTGGTTCTGGCACATGGCTATGGTGAAGACCAGAGTGCATGGCAGCTCCTCCTCCCTTTGCTTGCCTGCTACTTCAAAGTGGTGGTCTTCGACATGGTTTTCTCCCCAAACCTTTATGATCCACAGAGGTATCAGACGGATTTCAAGTATACAGATGACTTGGTCTGCTTCCTGGATCACCTCCATCTCCATAACACTATTTATTTAGGTCACTCCATGGCTGCCATGATTGGATGCTTGGCTTCAATCAGGAGGCCTAACCTATTTACCCATCTTATCCTCCTCAGTGGCTCCCCTAGGTACATCAATGATGGACGATACTACGGAGGCTTTGAGAGATCAGAAGTCAATGAGATATACAAAAACATTGAACAAAATTTCACGGGTTGGGTACAAAATTTTGCACCAAAAGCTGCGGGACAAAACAATACAGCCACCGGAGCTAAGTTCGAGAAAACCTTAGGGAGGATGAAACCATACATTGCATTGAGTGCTGCTAAAACTGTTTTCTCTAGTGATTTCAGACACAAGTTACCTCAAGTAATGGTTCCATGCACAATCATTCAGTCCAAGAAAGATGTTATTGTCCCTCAATCGGTAGCATTTTACATCAAAAACAATGTTGGTGGCGATGCCACAGTCAAGATACTAAATACAGAAGGGCATTTCCCCCATCTATCAGCTCATAATTTACTATTTAGGGTTTTAAAAGAGACTATTCAAATA
DLK3_Cucumis_sativum_Cucsa.242400.1 TCAGCGATTGCCGAAGCTCTCAATGTCAATGTGTATGGCAATGGCAGCGAGACACTCGTGTTGGCTCACGGATTCGGGTTGGATCAAAATGTTTGGCATTACATGGTTCCCTACCTTGCTTGTTTCTTCAAAGTGGTTGTTTTTGACTTGGTTTTTTCTCCAAATGTGTATGATGAGAGGAAGTACTCAAGTTTTGATGGATATGCCAAAGATCTGTTATGTGTTCTTGACCATCTCCATGTTAAGAGAACTATTTACGTTGGTCATTCCATGTCCGCTATGGTTGGATGTGTTGCTGCAACCTATAGGCCTCAACTCTTTCACCATCTTGTATTGTTGAATGCCTCTCCAAGGTATCTCAATGGTGAAGGATATATTGGGGGATTTGAAAAGCCACAAGTTGATGAACTTTTGAAAGAAATGGATAAAAACTTCACAAAATGGGCAAAACAATTTGCTCCATTTGCTGTGATGGTGAACAATTCTAAAGCAATGACAGAAGTTGAGCATTCTTTGGGAAGAATGAACCCAAAAATTGCTCTAACTGTTGCAAAAATGGTGTTCTTAAGTGATTTAACAAAGCTTCTACCAAAAGTAAAAACTTCAACCTCCATTATTCTTACAAAAAAAGACAACATTGTCCCAAAATCAGTTGCATTTTTCATAAAATCAAATATTGGTGGTAATTCAAATGTTAACATATTGAAATCTCAAGGCCACTTCCCTCAACTAACAGCTTTTCCTCAACTTTTGAAAGTTTTGACTAAAGTTCTTCAACTC
DLK3_Prunus_Persica_ppa012403m ??????????????????????????????????????????????????????????????????????????????????????????????????????????????????????????????????????????????????????????????????????????????????????????????????????????????????????????????????????????????????????????????????????????????ATGTCTGCCATGGTTGGATGCATCGCTTCTATTCAAAGACCACACCTGTTTCAGCACCTTATCCTGCTAGGTGGCTCTCCCAGATACCTCAACAAAACAAGATACAATGGAGGCTTTACCAGAACAGAACTCGATGCATTCTTCAACCAAATCAATCAGAATTTCTCAAATTGGGTTCTAAGTTTTGCTCCAATAGCAATAGGTGTAAAAGACACAAGTGCCATAGCCGAGTTCGAAAACAGTTTGGGAAGAATGACACCCAAGATTGCAGTGAGTGTTGCTAGAACTGTATTTCTAAGCGACCTCAGAAGAATTTTGCCACAAGTTGTGGTGCCAAGTAGCATAATCCAATCCAGGAAAGATTTTATTGTTCCAAAAACGGTTGCGTTTTACATGAAGAAAAGGCTTGGTGGTCCTGCCAGAGTTAAGATATTAAATACAGAAGGCCATTTTCCCCAGTTGACAGTTCACCCTTTGCTCTTAAAAGTCCTGAAAAGATTTCTTCACATC
DLK3_Populus_trichocarpa_Potri.016G062700.1 GGAGGTACTTTTGAAGCCCTAAATGGTAGGATCTACGGCAATGGCACTGAAACCCTGGTCCTGGCTCATGGTTATGGTGCAGACCAGAGCGTGTGGTACCACCTGATACCTTATCTTGCTTGTTACTTCAAGGTGGTGGTTTTTGACTTGGTTTTCTCTGCAAATGTTTATAATCCAAAGAAATACTCGAGTTTCAAAGGGTATGCAAGTGACATGGTGAACCTTCTTGATGAACTGAGAGTGAACGAGACAATCTTCGTAGGCCATTCCATGTCTGCCATGATCGGATGCATTGCTTCAATTAAGCGTCCTGAACTCTTCCGGCACCTTGTTTTACTCGGTGGCTCTCCGAGGTACCTTGATGAAAAAGGATACAATGGGGGCTTTACGAGATCAGAGATCAACGCTATCTTTAAGCACATGCATCAGAATTACACGAGCTGGGTTCAAGCTTTTGCTCCAACAGCTATTGGTATGAACAACACTCGAGCAACAACAGAGTTCAAAAACAGCCTGAGGAGAATGAAACCCAGGATTGCGCTCAGTGTGGCTAAAACAGTGTTTTTAAGTGATTGGAGAAGCATTCTTCCAGAAGTTTTGGTGCCTTGCACTATAATCCAGTCCAAAAGAGATCCTATAGTTCCAAACTCCGTGGCCTATTACATGAAGAGAAATCTTAACGGGCATGCCAGGGTTAAAATTCTGGACACTGGAGGCCATTTTCCTCAGCTTACAGCTTACAATTTGCTATTGAAAGTTCTGAAAAGATTTCTTGTGAAC
DLK3a_Linus_usitatissimum_Lus10013541 GGAGGCATTGCCAGAGCTCTGAATGCCAACTTGTATGGCAATGGAACTCAAACTCTGGTCCTCTCATATGGCTATGGCTTAGACCAGAATGTTTGGCACCTTCTCCTTCCTTACCTGGTCTGCTGCTTCAAAGTTCTGGTCTTTGACTTGGCTCACTCACCAAATGTTTACAACCCTCAAAAGTACTCAACTTTCAAAGGGTACTCACAGGATCTGGTGAATCTTCTTGATGAGCTTGAGCTTAAGAACACTGTCTACCTTGGTCACTCCATGTCTGCCATGATTGGCTGCATAGCTGCAACTCAAAGGCCTGATCTTTTCCATCACCTCATTCTCCTCAGTGGCTCCCCAAGGTACATCAACGACAAGGGTTACATCGGGGGGTCTGAGCTGTCACAACTCAACGCGCTCTTCCAAACCATGGAAGGCAACTTCTCGAACTGGGTTCAAAACTTCGCGCCAATGGCCGTGACAGTGAACGACACATCGGCAGTATCAGAATTCAAGCAAAGTTTAGGAAAGATGAACCCTAAGATAGCTGTTAGTGTAGCTAAAGCCGTGTTTTTAGGCGACTTGAGAGGCGTCCTACCGAAAGTTACAGTACCAGCTTCCATCATCCAGTCTAAGGACGACCTCTTCGTCCCGAAATTCATAGGGCATTACATGAAGCATAACCTCGGTGGACCTGCAAAGCTCAAGTTCCTCAAAGCAGAAGGCCATTTCCCTCAGCTCACAGCTCACCATTTGCTTCTGAAAGCCTTGAAGAAGTTTCATTTCATT
DLK3b_Linus_usitatissimum_Lus10017296 GGAGGCATTTCCAGAGCTCTGAATGCCAACTTGTATGGTAATGGAACTCAAACTTTGGTCCTCTCTTATGGCTATGGCTTGGACCAGAATGTTTGGCACCTTCTCCTTCCTTACTTAGTTTGCTGCTTCAAAGTTCTGGTCTTTGACTTGGCTCACTCACCAAATGTTTACAACCCTCAAAAGTACTCAACTTTCAGAGGGTACTCACAAGATCTGGTGAACCTTCTCGACGAGCTCGAGCTTAAGAACACTGTCTACCTTGGTCACTCCATGTCTGCCATGATTGGCTGCATAGCTGCAACTCAAAGGCCTGACCTTTTCCAGCACCTCATTCTCCTCAGTGGCTCTCCAAGGTACATCAACGATAAAGGGTACACAGGGGGGTCTGAGCTGTCACAACTCAAAGCGCTCTTCAAAACCATGGAAGGCAACTTCTCGAACTGGGTTCAAAACTTCGCGCCAATGGCCGTGACAGTGAACGACACAGTGACTGTAGCAGAATTCAAGGAGAGCTTAGGAAAGATGAACCCTAAGGTAGCTGTTAGTGTAGCTAAAGCCGTGTTTCTAGGCGACTTGAGGGGCGTCCTACCGAAAGTTACAGTGCCAGCTTCCATCATCCAGTCTAAGGACGACCTCTTCGTCCCGAAATTCGTAGGGCATTACATGAAGAATAACCTCAGTGGACCTGCAAAGCTCAAGTTCCTCAAAACAGAAGGCCATTTCCCTCAGCTCACAGCTCACCATTTGCTTCTGAAAGCTTTGAAGAAGTTTCATTTCATT
DLK3_Salix_purpurea_SapurV1A.0621s0150.1 GGAGGTACCTTTGCAGCCCTAAACGGGAAGATCTACGGCAATGGTACTGAAACCCTGGTCCTGGCTCATGGATATGGTACAGACCAGAGTGTTTGGCACTACCTCGTACCTTATCTTGCTTGTTGCTTTAAGGTGGTGGTTTTCAACCTGGTTTTCTCTGCAAATGTCTATAATCCAAAGAAATACTCGAGTTTCAATGGGTACGCAAGTGATCTGGTGAACCTTCTTGATGAGCTGAATGTGAACAAGACAATCTTCGTAGGCCATTCCATGTCTGCCATGATTGGATGTATTGCTTCAATTAAAAGGCCTGAACTCTTCAAGCACCTCATTTTACTCGGTGGCTCTCCAAGGTACCTTGACGCGAAAGGATACAATGGGGGCTTTACGAGATCGGAGATCAACGCTCTGTTTAAGCAGATGGATCGGAATTATACGAGCTGGGTTCAAGCTTTTGCTCCAGCAGCTGTCGGGATGAACAACACACCAGCAACAACTGAGTTCAAGAACAGCCTGTGGAGAATGAAACCCGAGATTGCGCTCAGTGTGGCCAAAGCTGTGTTTTTAAGTGATCGGAGAAGAATTCTTCCAAAAGTTTTTGTGCCTTGCACTATAATCCAGTCCAAAAGAGATCCCATTGTTCCAAACTCCGTGGCCTATTACATGAAGAGAAATCTTAACGGCCATGCCAGGGTTGAAGTACTGGACACTCGAGGCCATTTTCCTCAGCTTACGGCGTACAATTTGCTACTGAAAGTTCTGAAAAGAATTCTTGTGATC
DLK3a_Eucalyptus_grandis_Eucgr.K01876.1 GGCGGGATCTTCCAAGCCTTAAACGGCCACGTCTCCGGCAACGGGACGCAGACTCTGGTCCTGTCCCATGGCTTTGGGGCCGACCAGACCGTTTGGCACCATGTCGTGCCGTTCTTTGCATACTTCTTCAAAGTGGTGGTCTACGACTTGGCCTTCGTCCACCCAGGC???GCCGCGAGCAAGTACTCAGACCTGGGGGGTTACGCTGAAGACTTGGTGTGCCTTCTTGACGAGCTGAAGGTGAAGAGGAGCATCTATGTCGGTCACTCCATGTCGGCCATGATCGGGTGCTTGGCCGCAATACGCAGGCCCGACCTCTTTGAACACCTTGTGCTGCTCAGTGGATCTCCAAGGTACCTCAACGCCGAAGGATACGTCGGAGGCCTCGATGAAACAGCGATCAACTCGCTACTCCAATCGATGCGCGCGGATTACTCAGGTTGGGTCCATGATTTCGCTCCGAAACCAATAGCCCTGAACAACACGAGTGCACTGATGGAGTTCGAGCGCAGCTTGGGAAGACTAGAGCCCGAAATCGCGGTGAGCGTAGCTAAGACCGTGTTCCTGAGCGATCTGAGATGGGCTCTGCCGAAAGTGCTTGTTCCGTGCTCCATCATTCAATCCCAAGAGGACGTCGTCGTGCCGGCGTCGGTCTCGTATTACATGAAGAGCAAGATTGGGGGTTCCTCCGAGGTGAAAATACTAAGGACCCAAGGCCACCTTCCAATGCTCACTGCTTATCCTTTACTTCTGGATGCCTTGAAGGGGACAATTTTAACT
DLK3b_Eucalyptus_grandis_Eucgr.K01878.1 GGCGGGATCTTCCAAGCCTTAAACGGCCACGTCTCCGGCAACGGGACGCAGACTCTGGTCCTGTCCCATGGCTTTGGGGCCGACCAGACCGTTTGGCACCATGTCGTGCCGTTCTTTGCATACTTCTTCAAAGTGGTGGTCTACGACTTGGCCTTCGTCCACCCAGGC???GCCGCGAGCAAGTACTCAGACCTGGGGGGTTACGCTGAAGACTTGGTGTGCCTTCTTGACGAGCTGAAGGTGAAGAGGAGCATCTATGTCGGTCACTCCATGTCGGCCATGATCGGGTGCTTGGCCGCAATACGCAGGCCCGACCTCTTTGAACACCTTGTGCTGCTCAGTGGATCTCCAAGGTACCTCAACGCCGAAGGATACGTCGGAGGCCTCGATGAAACAGCGATCAACTCGCTACTCCAATCGATGCGCGCGGATTACTCAGGTTGGGTCCATGATTTCGCTCCGAAACCAATAGCCCTGAACAACACGAGTGCACTGATGGAGTTCGAGCGCAGCTTGGGAAGACTAGAGCCCGAAATCGCGGTGAGCGTAGCTAAGACCGTGTTCCTGAGCGATCTGAGATGGGCTCTGCCGAAAGTGCTTGTTCCGTGCTCCATCATTCAATCCCAAGAGGACGTCGTCGTGCCGGTATCGGTCTCGTATTACATGAAGAGCAAGATTGGGGGTTCCTCCGAGGTGAAAATACTAAGGACCCAAGGCCACCTTCCAATGCTCACTGCTTATCCTTTACTTCTGGATGCCTTGAAGGGGACAATTTTAACT
DLK3_Vitis_vinifera_GSVIVT01033429001 GGAGGTATCATCGAAGCTCTAAATGCAACTGTTCATGGAAATGGCACCCGAACCTTAGTTCTATCTCATGGGTTTGGCTTTGACCAGTCTGTTTGGCACTACCTCATCCCTTACCTTGCATGCTACTTCAAGGTGGTGGTTTTTGATCTAATCTTC?????????GTATATGATCCAAAAAAGTACTCAAATTTCGATTCCTACGCACAAGACTTGGTATGCCTCCTTGATCAGCTCAATGTGAAGAAGACCATCTATCTGGGTCATTCCATGTCAGCCATGATTGGATGCATAGCTGCAACAAAGAGACCGGATCTCTTTGAACACCTTATCCTCCTAGGTGGCTCTCCAAGGTACTTAAATGCAGAAGGATATTATGGGGGATTTGAGAGATCAGATATCGACAAAATCTTCGAAGCAATAAATGAAAATTTCCCAGTTTGGGTTCAAAATTTTGTTCCCATGGCAGTGGGCATCAACAACTCTGCAGCCATAGCTGAGTTCGAGTACAGCTTGGGGAGGATGAAACCGGAGATAGTGCTTAGTGTCGCTAAAACTGTCTTCCTGAGTGACCTAAGACTCGTTCTACCACAAGTTAAAGTGCCTTGCACCATTATCCAATCCAGAGAAGATATTGTTGCTCCAACATTCATCGCATGCTACATGAAGGAAAACCTTGGTGACGATGCTACGGTTAAGATACTGGAAACACAAGGCCATTTTCCACAGCTAACAGCTTTCCCTTTGCTTTTGGATGCTTTAAACCAAGTTTTATCCATT
DLK3_Hibbertia_grossulariifolia_OKEF_2094673 ???AGCATTGCTGAAGCTCTAAACGCTAGGATCTACGGCCATGGAAATGAGACCATAATTCTTTCTCATGGATTCGGTGCTGACCAGACCGTATGGTTCTACATACTCCCATACCTTGCCTGCTTCTTCAAAGTGGTGGTCTTCGACATGGCGTTTGCTGGAAATGTGTACGATAGTAAGAGGTATTCTACTTTTGACTCGTACGCCCGTGACCTCACGTGCCTCCTGGATGAGCTCAATGTGACGAGCTCCATCTACTTGGGCCACTCCATGTCTGCCATGGTTGGGTGCATCGCTGCCGTTGAGAGGCCGGACCTGTTTAAACACCTTATACTGCTGAGTGGCTCACCAAGGTACTTAAATGATCAGAGATATGAAGGTGGCTTTGAAAGACCAGATCTTAACAAATTTTTCGACAACATGAAACAAAACTTCTCAGCTTGGGTGCCCACGTTTGCTCCAAAGGCCATAGGGGTTAATGACCCAACTTCAATAAGAGAGTTCAAATTTAGTTTGGAGATAATGAAGCCACAGATTGCACTTCATGTGGCTAAAACTGTGTTCTTGAGTGACTTGAGATGCGTGCTGAGACAAGTTAAGGTGCCATGTACCATCATACAATCAAAAAAGGACTTGGTTGTGCCCTTATCTGTGGCATCTTACATTGAGAGAGAGATAGGAGGTAAAAGTAGGGTCGAGATCTTGGAAACTGAAGGCCATCTACCTCACCTAACTGCTTATACTATGCTGTTAGAGGTGTTGAAGAGAGTGCTTGGTGTT
DLK3_Hakea_drupaceae_SIIK_2011216 GTGGGGATTGTGGAAGCTCTGAACGCCAGAGTTTATGGCAATGGAACAGAGACATTAGTTCTCTCTCATGGATTTGGTTCAGACCAGACCGTATGGCACTACATCCTTCCTTACTTGGCATGCTACTTCAAGGTGGTGGTCTTCGACTTGGTTTTCTCGGCCAACGTCTACAATCCTCGTAGATATTCAAAGCTTGATTCCTATGCTGAGGACCTCATTTGCCTTCTTGATCAGCTCAATGTTACCAGTTCTGTCTACTTGGGTCACTCCATGTCTGCTATGATTGGGTGCATTGCTGCAACACATAGGCCACACCTCTTTAAACATCTTATCTTATTAAATGGCTCTCCAAGGTACCTCAATACAAAAGGATATTATGGGGGATTCAAGAGATCAGATGTTGATATGATTTTCAAAGACATAAAGCAGGATTATCATGCATGGGTGAAAAGCTTTGCTCCGGAGGTTATTGTTGTGAATGATACAGCTTCAATACATGAGTTTGAATACAGTTTAGGGAGAATGAAACCCAAAATTACACTCCATGTTGCCAAAACTGTGTTCTTGAGTGACCTCAGATGGGTGTTGAGACATGTTAAGACACCTTGCACCATCATCCAGTCTGAAAGGGATGTTGTTGTTCCAATCTCAGTTTCAGAATACATGAAACGCAAGCTTGGAGATGACACAATATTGAAGACAGCAGGGCCAGCAGGCCACCTTCCTCAGCTCACAGCTTATCCTCTGTTGTTGGATGTACTAAAGAGAGTACTTCATATT
DLK3_Grevillea_robusta_GRRW_2056528 ???????????????????????????????????????????????????????????????????????????????????????ACTGTATGGCACTACATCCTTCCTTACTTGGCATGCTATTTCAAGGTGGTGGTCTTCGACATGGTTTTCTCGGCCAACGTCTACAATCCTCATAGATATTCAAAGCTTGATTCCTATGCTGAAGACCTCATTTGCCTTCTTGATGAGCTCCATGTTACCAGTTCTATATACTTGGGTCACTCCATGTCTGCTATGATTGGGTGCATTGCTGCAACGCATAGGCCATACCTCTTTAAACATCTTATCTTACTAAATGGCTCTCCAAGGTACCTCAATACAAAAGGATATTATGGGGGATTCAAGAGATCAGATGTTGAGATCATTTTCAAAGACATAAAGCTGGATTATCATGCATGGGTGAAAAGCTTTGCTCCGAAGGCTATCGGTGTGAATGATACAGCTTCAATACATGAGTTTGAATGCAGTTTAGGGAGAATGAAACCCAAAATTACACTCCACGTTGCCAAAACTGTGTTCTTGAGTGACCTCAGATGGGTGTTGAGACATGTTAAGACACCTTGCACCATCATCCAGTCTGAAAGGGATGTTGTTGTTCCAATCTCAGTTTCAGAATACATGAAACGCAAGCTTGGAGATGACACAAAGCTTGAGATATTGAAGACAGCAGGCCACCTTCCTCAGCTCACAGCTTATCCTCTGTTGTTGGATGTACTAAAGAGAGTACTTCATATT
DLK3_Euptelea_pleiosperma_QTJY_2060320 GGAGGGCTTGTTGAAACCCTAAATGCTAGAATGTATGGCAATGGTACTGAAACCATTGTTCTCTCTCATGGGTTTGGTGCAGACCAGACTGTGTGGCACTATGTCCTCCCTTACCTCGCATGTTACTTCAAGGTGGTGGTCTTCGACTTGGTCTTCACAGCAAATGTTTACGATCCAAAGACGTACTCAAATTACGATTCATATGCGCAAGACCTACTTGGCCTACTCGACCACCTAAACGTGACCAGCGCTATCTACTTGGGTCACTCCATGTCTGCCATGATTGGGTGCATAGCTTCTACACAAAGACCAGATCTTTTCAAGCACCTCATTCTTCTAGGTGGTTCTCCGAGGTACCTTAATGACAAAGGATATTATGGAGGCTTTGAGAGATCAGACGCTGAGACAATCTTCAAAAACATAAATCAAAATTTCTCAGAGTGGGTGATCAATTTTGCTCCACAGGCTATAGGGGTTAACGACACGACTGCGATAAACGAGTTCGAACGCAGTTTGGGGAGAATGAAACCAGATATCACACTTGATGTGGCTAAAACTGTGTTCTTGAGTGATATTAGATGGGTTTTAGAACAAGTTAGGGTTCCTTGCACCATAATTCAATCTGAAAGAGATTTTGTTGTTCCAAAATCTGTTGCATTTTACATGAAGAGAATGCTTGGTGGTTCCAGTAGGGTTGAGATCTTGGAAACAGAAGGCCATCTGCCTATGCTAACAGCTTATCCTTTGCTTTTGGATGTATTGAAGAGAGTGCTGTGTATT
DLK3_Calycanthus_floridus_FALI_2119360 GGGAGCCTTGTGGAAGCCCTGAATGCTAGAGTCTATGGTCATGGTGACCAGACCCTAGTCCTCTCTCATGGTTTTGGGCTTGACCAGACCGTATGGCACTACATCCTCCCTTACCTAGCATGCTACTTCAAGGTGGTGGTCTTCGACATGGTGTTCTCCGGGAGGGTTTATGACTGGAAAAAGTATTCTACATTCAACGGCTATTCGAGCGATCTCACCGGCCTCCTCGATCAGCTTAATGTCACCAGAAGCATCTACTTGGGTCATTCAATGTCTGCCATGGTTGGTTGCATAGCTGCCACCCAAAGGCCACACCTCTTCAAGCACCTTATCCTGCTAGGAGGCTCTCCAAGGTACTTGAACGACAAGGGATATCACGGTGACTTCGAATTATCTGATGTTGAAGCCATGTTCCATGACATGAAGCACAATTTCTCATCTTGGGTCTCCGGCTTTGCTCCGAAGGCGATCGGAGTACCCGATCCGGCTGCAGTACATGAGTTCAAATGCAGTTTGAAGAGGATGAAACCAGAAATTGCAGTTGACGTGGCAAAAACAATTTTCTTGAGTGACCTCAGACGGGTCTTGAAACAGGTAAATGTGCCTTGCACAGTCATTCAATCAAAAGATGACTTTGTAGTTCCCACGTCCGTTGCATTTTACATGGGAAAAAGGCTTGGAAAGGAAACTAGGATTGAAATCCTGAGAACAAAAGGTCATCTCCCTATGCTTACCGCTCATTCTTTGTTACTGGATGTGTTAAAAGAAGTGCTTGGTATT
DLK3_Idiospermum_australiense_WPHN_2007331 GGGAGCCTTGCGGAAGCACTCAATGCTAGAGTCTATGGTCATGGGGACCAAACCCTAGTCCTCTCTCATGGTTTTGGGCTAGACCATACTGTGTGGCACTACGTCCTACCTTACCTAGCATGCTACTTCAAGGTGGTGGTCTTCGATATGGTGTTCTCCGGGAGGGTTTATGACCGGAAGAAGTATTCTACATTCAATGGCTATGCGAGTGATCTTACGGGCCTCCTCGATCAGCTGAATGTCAGCAGCTGCATCTACTTGGGCCATTCAATGTCTGCCATGGTTGGTTGCTTAGCTGCCACCCAAAGGCCTCACCTCTTCAAACACATTATACTGCTGGGCGGCTCTCCAAGGTACTTGAACGATGAGGGATACCATGGTGGCTTCGAATTATCAGATGTTGAAGCTGTATTCTATGATATAAAGCACAATTTCTCATCTTGGGCGTCGGACTTTGCTCGGACGGCCGTCGGAGTACACGATCCGGCTTCAGTTCATGAGTTCAAATGCAGCTTGGAGAAGATGAAACCAGAAATTGCGCTTGATGTGGCAAAAACAATATTCCTGAGTGACCTCAGATGGGTCTTGAGGCAAGTAAATGTGCCTTGCACCATCATTCAATCAGAAGACGACTTTGTAGTGCCCAAATATGTTGCATTTTACATGGGAAAAAGGCTTGGAAAGGAAACCAGGATCGAAATCTTGAGAACAAAAGGTCATCTCCCTATGCTTACGGCTGCTTCTTTGTTATTGGATGTGTTAAAAAAGGTGCTTGGTATT
DLK3_Ascarina_rubricaulis_WZFE_2194258 AGCAGCATTGCAGCAGCCCTAAACGCTAGAATCTACGGTCATGGAAACAAAACCCTTGTTCTCGCTCATGGCTTCGGTGCTGACCAGACTGTATGGTTCTACATACTCCCATACCTCGTATGCTACTTCAAGGTGTTGGTCTTCGACATGGCGTTTACGGGAAGCGTGTACGATAGTAAGAGGTACTCTACGTTTGACTCATACGCACGCGACCTCACGTGCCTCCTTGATGAGCTCAACGTGACGAACTCCATCTATTTGGGCCACTCCATGTCTGCCATGGTTGGGTGCATCGCTGCTGTTGAGAGGCCAGAGCTCTTTGAACAACTCATACTGTTGAGTGGATCACCAAGGTACTTAAATGCAAAGGGATACGTGGGTGGCTTTGAAAGATCAGATATTGACTCCATTTTCCAAGACATAAAGAAGAACTACTCAGCTTGGGTGTCCATGTTTGCTCCAAAAGCCGTAGGGCTTAATGATCCAACTTCAATAGGAACGTTCAAATGTAGTTTGGAGAGAATGAACCCAAAGACTGCACTTGATGTGGCTAAAACTGTGTTCTTGAGTGATTTGAGACGCGTTCTGAGAAAAGTTAAAGTGCCTTGCACCATCATACAATCCAAAAAGGACTTAGTTGTGCCACTATCTGTGCCATTTTACATGGAGAGAGAGATTAGAGGTGATAGTAGGGTTGAGATCTTGGAAACTGAAGGCCATCTACCTCAGCTAACAGCTCATACTTTGCTGTTAGACGTGTTGAAGAGAGTGCTTGATGGT
DLK2_Arabidopsis_thaliana_AT3G24420.1 TCCGGCCTTGCATCCGCTATGAACGCCAAAATCATCGGTTCAGGAGAGAGATCGATGGTCTTGGCACACGGTTTCGGAGGCGACCAGTCGGTTTGGGATAAAATAATACCGGTCTTGTCCCAATCCTTCAAAGTTTTGGTCTTTGACTGGCTTTTCTCTGGAGCCATTTATGACCCTTCAAAGTATAACTCCTTAGACGTCTTCTCTGACGATCTCATTGCTCTTATGGAGGAGTTGAAGTTTGGCCCTGTCGTGTTCGTAGGCCATTCCATGTCGGGGGTGATCGGTTGTGCTGCTTCTATTAAAAGGCCCGACTTGTTTACAAATCTTCTCCTTATTGCTGCTTCTCCAAGGTATATAAACAGTGAGGATTACAAAGGAGGGTTTGAGTCAAAAGACATTGACACGATCATTACCAGCATTGGCTCCAACTACGAAGCTTGGGCGGTTGATTTCTCCTCATTCGTGGTCGACTCGAGAGACTCTCTCTCGGTCCAAAGGTTCGAGAAGTCCCTTAAGAAGATGAAGCCCGAGACAGCTCTTGCCTTAGCTAAGATAGTGTTTGGTAGCGACGAGAGAGAGATTTTGGGACAAGTGTCAGTGCCTTGCCATGTCATACAACCAGGAAACGACGTCGTAGTGCCTGTCTCCGTCGCATACTTCATGCAGGAGAAGATTAAGGGGAAATCGGTGGAGATCATCGAGGACGCGATCGGGCATTTTCCACAGATGACATCACATTTGGAGCTGCTTGGCGTCATGAGGCGCCTCCTTGAGTTT
DLK2_Eutrema_salsugineum_Thhalv10002637m TCCGGTCTTGCAGCTGCTATGAACGCCAAGATCGTCGGGTCTGGTGAGAGGTCGATGGTCTTGGCACACGGGTTTGGAGGCGATCAGTCGGTTTGGGACAAGATAATACCGGTTTTGTCCCAGTCTTTTAGAGTTTTGGTCTTTGACTGGCTTTTCTCTGGAGCTATCTACGACCCTTCAAAGTATAACTCCTTGGACGCCTTCTCTGACGATCTTATTGCTCTTATGGAGGAGCTGAAGTTTGGCCCTGTTGTGTTCGTAGGCCATTCCATGTCGGGCATGATCGGTTGTGCTGCTTCTGTTAAAAGGCCCGACTTGTTTACAAATCTTCTCCTTGTCGCTGCTTCTCCCAGGTATATAAACAGTGAAGATTACAAAGGAGGGTTTGAGTCAAAAGATATTGACGCGATCATCACCAACATTGGTTCAAACTACGAGGCTTGGGCTGTTGCTTTCTCCTCCGTAGTGGTTGACTCGAGAGACTCTCTCTCGGTTCAAAGATTCGAGAAGTGCCTTAAGAAGATGAATCCTGAGACGGCTCTTGCCTTAGCTAAGATAGTGTTTGGCAGCGACGAGAGAGAGCTATTGGGGCAAGTGTCAGTGCCTTGCCATGTCATACAGCCAGGAAACGACGTCGTTGTACCTGTCTCCGTCGCTTACTTCATGCAGGAGAAGATCAAAGGGAAATCAGTGGAGATCATGGAGGACGCGATAGGGCATTTCCCACAAATGACGTCTCATATGGAGCTGCTTGGCGTCATGAGGCGCCTCCTCGAGTTT
DLK2a_Medicago_truncatula_Medtr3g045440.1 AAGAGCCTCTCAACATCTTTAAATGCAAGAACCATAGGCTCAGGACCCGAAACAATAGTTTTATGTCATGGTTTTGGAACAGACCAGTCTACATGGAATAAAATTGTTCCTCTTTTAGCTGAAAATTACAGTCTAGTTCTGTTTGATTGGCCATTTTCTGGAGCTATTTATAATCATGCAAAATATAATTCCTATGAACCTTATGCTGATGAGTTAATCACTCTTATGGATGAGTTGGACCTCAAATGTATCACTTTTGTTGGACACTCTATGGCTGCTATGATAGGTTGCATTGCCTCCATTAAAAAGCCTGAGCTTTTTAAGAGGATTGTTCTTCTTTGTGCATCCCCAAGGTATATAAATACAGATGACTATGAAGGAGGCTTTGAGAGATCAGATATTGAGAACTTAATATCAACCATAGAGTCTCAATACGAAAGCTGGGTTTCAGCATACGGTCCTATTGCAGTGGATCCAAATGATGCTGACTCTGTTGACAAATTTCAAAAATGCTTGAAAAGAATGGGTGGTGAAGTTGCAATTACCTTAGCCAAAACTGTGTTTTTCAGTGACTATAGAGATATGGTTGAAAAGGTAGTGATCCCTTGCACAATCATTCAGTCAAGTAATGATGTGGCAGTTCCAATAAGCATAGGGCATTACTTGGATGAAAACATTAAAGGAGTGTCTACTTTGGAGTTTATAGACATGACTGGCCATTGCCCTCAGTTAACTGCACACCTGAGGTTGGTTGAGGTGCTGAAGGGTATTGTGGGTTAG
DLK2b_Medicago_truncatula_Medtr6g086560.1 AACCATCTTTCAACTCTTCTGAATGCTAGAACCCTAGGAACAGGAACAGAAACTATAGTTTTTGCTCATGGTTATGGAACAGACCAATCAATATGGGACAAAATCACACCTTATTTTACTGAAAAAAACAGAGTTGTTCTATTTGATTGGCCTTTTTCTGGTGCTATTTATAACCCTTCAAAGTATTCTTCTTTAGATGCTTTTGCAGATGACTTGATCAGTTTATTGGATCAAATGGAGCTTAAAGTTGTTACCTTTGTTGGTCATTCCATGTCTGGTATGATTAGTTGCTTAGCTTCCATTAAAAGACCTCAACTTTTCAAGAGGCTTATTCTTGTTGGTGCTTCCCCAAGATATATAAATACAGATGACTATGAGGGAGGATTTACAAGCTCAGATATTGATAATTTATTGAAGAACATAGAATCCAACTATGAAAATTGGGTTTCTTATTTCTCCACAAATGTAGTGGATCCAAATGATGAACCATCAGTGATCAAATTCAGAGAGTGTTTGAACAAAATGAGAAATGAAGTTCCATTGTCCTTAGCCAAAACAGTGTTTTGCCATGACTATAGAGATATACTTGAGAAAGTTGAAACTCCATGCACAATTATTCAAACCTCTAGTGACATGGTTGTTCCATATAGTGTAGCTCTTTACATGGAGAAGAAAATTAAAGGGAAAGTTACATTGGAAGTAATTGACACTTTTGGACATTTTCCTCAACTAACTGCTCCACTTCAGCTAGTTGATGTGCTTAAGGGTGTTTTAGGGTTT
DLK2_Carica_papaya_Carpa_23.136 ATCTCGGCGGCCATGAACGCGAGAATCATCGGGTGCTCCGACAGCGAAGAACATATGGTTCTGGCTCATGGGTTTGGAGCAGACCAGTCTGTGTGGGACAAAATCGTGCCCATCCTGGCTCAACATTGCAAGGTTTTGGTCTTTGATTGGGCCTTTTCAGGAGCTGTGTTCGATCCCGTCAAGTACTCTTCCTACGACGCCTTTGCCGATGATCTAATCCTTCTTCTTGATGAACTCAGCTTCAAATCTTCAGTCTTCGTCGGCCACTCCATGTCCGCCATGATCGGATGCATTGCTTCCATCAAAAGACCTGACCTCTTTAACAGACTCATACTCGTTGGAGCTTCTCCTAGGTATATCAACGCAGAGGGTTACGAAGGGGGATTTGAGAGCAGAATAGTGGATAACATGATCTCCAACGTAGAAACCAACTACGAGGAGTGGGCTACAGCCTTTGCCTCTCTGGTCGTCGATCCCCAAGACCCTCTTTCCGCCGATAAATTCCGAAACTGCCTCAGACGAATGCGAAACGACGTCGCTCTCTCCTTGGCCAACACCGTCTTCCACAGCGACCACAGACACATCCTCCCCGAGGTCTTCGTCCCATGCACCATCATCCAGACCACCAACGACGTCATCGTTCCCATCTCAGTTGCCTACTACATGGACGAGAATATCAGGGGGAAATCGACGGTGGAGATGGTGGATACGTGTGGGCATTTCCCACAGTTAACTGCTCACCTCCAGCTTCTCGACGTGATTGGTGGCGTATTAGGACGT
DLK2a_Gossypium_raymondii_Gorai.009G023000.1 ACGAGTCTTCAAGCAGCCATGAACGCAAGAATAATTGGGTCGGGGAGTGAGACCATGATTCTTGCACATGGGTTCGGAGGAGACCAATCTCTCTGGGACAAAATCCTTCCTTACTTGACAAAACATTACCATGTTCTCCTTTTTGACTGGCTTTGTTCTGGAACTGTCTATGATCCTTTGAAATACGCCTCCTTTGATGCCTTTGCTGATGACTTAATAGCGCTTATGGATGAACTTCACTTGACATCCTCAGTCTTTGTCGGCCATTCCATGTCTGGTATGATCGGCTGCATTGCTTCCATTAAAAGACCTCAACTTTTTAGCAGGCTCATTCTTATCGGAGCTTCTCCTAGGTACATCACTACAGATGATTACGAAGGAGGATTTGATGGTGCAGCAATTGACAACATGATGTCAAGCATAGAATCAGATTACGGGAATTGGACATCAAATTTTGCTAAGCTTCTTGTGGACAATAATGATCCCCTCTCCATCGAACACTACTTTAAATGCCTGAAGAGTATGAACCCAGAATTTGTGCTCCCATTAGCCAAAGCAATATTTCGCAGCGATGAAAGGGAAACTCTGGAGAAGGTTACCACTCCATGCACCATTGTTCAGGTAAAAAATGACCTTGTGGTGCCAAATTCTGTTGCATACTACATGCAGAAGAAGATCAAAGGGGAAACAACTGTGGAATTTGTCAATGCTGATAGGCATTATCCTCAGTTGACTGCACCTCTTGAGTTGATTCATGTGCTGAGTCGAGTTTTAGGCTTT
DLK2b_Gossypium_raymondii_Gorai.010G069000.1 AGGAGCCTAGAAGCAGCCATGAATGCGAGGATAATAGGGAGTGGGAGTGAGACGATGGTGCTAGCACATGGGTTTGGAGGAGACCAATCTGTGTGGGACAAAGTCCTCCCTTGCTTGACAAAGCATTACCAGGTTGTCCTTTTTGACTGGACTTTTTCAGGGGCTGTATTCGATCCTTTGAAATACTCTTCTTATGATGCCTTTGCTGATGACTTGATTGCTCTTTTGGATGAGCTTCACTTGGAATCCTCCGTCTTTGTCGGTCACTCCATGTCTGGTATGATCGGATGCATTGCTTCCATTAAAAGACCTCAACTTTTTAACAGGCTTATACTTGTTGCTGCTTCTCCTAGGTATATCAACATAGATGATTACGAAGGTGGATTCGACGATGCAACAATCGACGGCATCATATCGAGCATCGAATCCGACTACGAAAACTGGACATCAAATTTCGCACTACTCGTCGTCGACAATTCAGACCCGATATCGGTCAACAACCTTGCAAAATGCTTGAAGAGGATGAGGCATGAATTTGCAGTCCCTTTAGCCAAAACAGTGTTTCGCAGCGACAAAAGGGACATCCTAGACGAGGTAACCACACCATGCACCATTATCCAGACCACAAATGACATTGTCGTGCCGGGTTCAGTTGCCGACTACATGCACAAGAAGATCAAAGGGAAATCAACGGTTGAGATTGTCAACACCAATGGTCATTTCCCTCAGCTGACAGCACATCTTGAGTTCCTTGCTGTGCTTGCTGGAGTTTTAGGCTTT
DLK2_Citrus_sinensis_orange1.1g024033m CAAGGTCTATCGGCTGCCATGAACGCAAAAATCATAGGCTCAGGCAAGGAAACTCTGGTTCTTGCACACGGGTTTGGAGGAGACCAGTCTATTTGGGACAAAATCACACCCGTTTTGTCTCAGCATTACAGGGTTTTAGCTTTTGACTGGCTTTTCTCTGGAGCGATATATAATCCTGTCAAGTATTCTTCATACGAAGCTTTTGCCGATGATTTGATAACTCTTTTAGAAGAAAATGACTTGAAATCAACCCTGTTCATTGGCCACTCCATGTCTGGTATGATTGGTTGCATTGCTTCTGTTAAGAAACCTGAACTCTTTAAAAGGCTCATACTCATTGGAACTTCTCCTAGGTACATCAACACAGATGATTATGAAGGTGGGTTTGAACCTTCGGATATTGAAAATCTCATCTCAAATGTAGAAACCAATTATGCTAGCTGGGCTTCAAGCTTCCCACGTCTTGTTGTGGATACTAAAGATGCTCCCTCGGTCGAGAAATTTGAAAACTGCTTGAAAAGAATGAGACATGAATTTGCTCTTCCTTTGGCCAAAACTGTGTTTTATAGCGACGAAAGAGAGATTCTCGACAAGGTCGAGACACCATGCACTATTTTCCAGCCCAGTAACGACGCTGTTGTGCCGAACTCAGTTGCTTACTACATGCAGGAGAAGATGAAGGGAAAATCAACGGTGGAGATCATAGAGGCCGATGGACATTTCCCACAGCTTACTGCTCATCTTCAGCTTATTGATGTATTGAATAAAGTGTTAGGCTTT
DLK2_Cucumis_sativum_Cucsa.235760.1 TCGTTGTTGTCAAGGGGTTTAAACGCAAAGATTATGGGTTCAGGGAAAGAAGCGATGGTTCTGGGTCATGGGTTTGGAGGCAACCAGTCATTGTGGGACAAAATAGTACCAAAGCTGAGTCAGGTGTATACAGTGGTTGTGTTTGATTGGAGCTTTTCAGGTTCAATTATGTTTGATCCTAAAAAATACTCATCTTATTCTGCTTTTGAAGATCTAATAGCTCTGATTGATGAACTTGGCCTTACTTCAACTATTTTCCTTGGTCACTCCATGTCTGGCCTTATTGGCTGCCTTGCTTACACCAAAAGACCTGACCTTTTTCAAACTCTCATTCTTCTTTGTTCTTCTCCAAGGTATATAAATACAGAAGACTATGAAGGTGGTTTCAACAAATCAGACATCGATCAAATTGTAGCAAATATTGAATCCAACTATGAAAATTGGTCCACAAACTTTCCTTGTCTTGTTGTGGACGAATCCGATCCTCAGTCACTGAGTAGGTTTCAAAAATGCTTGAAAGAGATGAGGCCTGAAGTTGCAACACCCTTGGCCAGGACTGTGTTCAATGTAGATGAGAGAGAGATTCTCGAAAAAGTCGACATTCCATGCATCATCCTGCAAACAAAAAACGACATTGTCGTCCCTGCCTCAGTTCCCACTTTTATGCAGAAGAAAATCAAAGGAAGTTGCACAGTGAGAGTTATCAACACTAATGGACACTTCCCTCACTTGACTGCACATCATGAGTTGCTTCAAGTTCTTGGTGAAGTCTTGGGCTTT
DLK2_Prunus_Persica_ppa012103m ??????????????????????????????????????????????????????????????????????????????????????????????????????????????????????????????????????????????????????????????????????????????????????????????????????????????????????????????????????????????????????????????????????????????ATGTCTGGTATGATTGGATGCATTGCTTCCATTAACAGACCTGACCTCTTCAAGACCCTCATCCTCATTGGAGCTTCTCCTAGGTACATAAATACAGAAGACTATGAAGGTGGGTTGGAGATGTCAGATATTACACAAATCATCTCAGCCATAGAATCCAACTATCACAACTGGGCTGCCTACTTCGCTTCCCTTGCTGTGGACCCAAATGACCCTCTCTCTGTCGACAAGTTTGTCAAGTGCCTGCGCAGAATGAGGCCTGAAGTTGCGCTGGCCTTGGCCAAAACCGTCTTTTACAGTGACCAGAGAGACGTTCTTGACCAGGTTTCAACTCCATGCACCATCATCAACACCTCCTCTGACATTGTTGCTCCAAACTCGGTCGCCTTCTACATGCAGAAGAAAATCAAGGGAAAGTCCACTGTGGAGATTATAAACACCAATGGCCATTTCCCACAGTTGACTGCCCACCTTGAGCTTCTTGATGTGCTGGGAAAAGTCTTGGGCCTT
DLK2_Populus_trichocarpa_Potri.006G155500.1 AAGGGTCTTTCAGGAGCCTTGAATGCAAGAGTTACAGGCTCCGGCAACGAAGCCATAATTCTTGCACATGGGTTTGGAGGAGACCAGTCTGTATGGGATAAAATCGTTCCCCGCTTGGCTAAGCATTGTCGGGTACTTGTTTTTGACTGGATCTTTTCTGGTGCTATATTTGACCCTGTTAAGTACTCATCATATGATGCTTTTGCAAATGACTTGATCAGTCTCATGGATGAGCTGGACTTGAAATCATCTGTTCTTGTAGGCCACTCCATGTCTGGTATGATTGGATGCATCGCTTCCATTAAAAGGCCTGATCTTTTTAAGAAGCTCATACTTGTTGGGGCTTCTCCCAGGTACATCAATGCTGATGATTATGAAGGAGGTTTCAGTAACTCGGAGGTTGAGGATATCATTTCAAACATAGAATCCAACTACTACAACTGGGCTCAAGCCTTTGCTTCTGCTGTTGTCGATGCAAACGATCCTCCCTCGGTTGACATGTTCTCAAAATGCTTGCAAAGAATGAGACCTGAGTTTGCCGTCCCTGTAGCCAAAACTGTTTTTTACTGTGATGAAAGGGACATTCTTGAGAAGGTTTTGACACCATGCATTATAGTCCAGACCACTAGAGACATTGTAGTGCCAAATTCAGTTGCTTACTACATGCAGGAGAAGATCAAAGGGAAATCTACGGTTGAGATCATTGAAACTGATGGGCATTTTCCGCATCTAACTGCACACCAGCAGCTCCTTGACGTGCTTATTGCGGCCATGAGCTTA
DLK2a_Linus_usitatissimum_Lus10033087 GCCTTGAACGCCAGAACCATGATGGGGTCGCCCAACAATACTTGGGGCGAGACCATAGTTCTAGCGCACGGCTATGGTGGGGATCAGTCGGCCTGGGACGACATCCTCCCAGGGCTTACAGGTCACTGTCGGGTGGTGACTTTTGACTGGTGCTTCTCGGGCGCCGTCTTCGACCAGGGCAAGTACTCGACTTACGAGGCATTTGCGGACGACCTGATCGGGCTGATGGAGGAGATGGAGCTGGAATCGGTGGTGTTCGTGGGCCACTCCATGTCCGGAATGATCGGATGCATTGCTTCCATTAAACGCCCGGACCTCTTCAAGCGTTTAGTCCTCGTCGGCGCTTCTCCCAGATACATGAACGCGGACGATTACGAAGGAGGTTTCGACCGCTCCCACATCGAAGACCTAATGACCAACATAGAAACCAACTTCTCCAACTGGGCACCGGCCTTCGCCGCCATGGTCGTCGGCGGCGACGACCCTTCCGCCGTCCACAAATTCGCCAACTCATTGAAGAGAATGAAACCCGAGGTGGCTCTCTCCGTCGCCAAAACAGTCTTCTACGGAGACTACAGGGAAGTGCTCTGTAAAGTCACTACTCCGACCACCATCGTCCAGACCAGGCACGACGCCGCCGTCCCGAGCTCGGTGGCCTACTACATGCAGGAGACGATCAAGGGGAAATCAACGGTGGAGATCATTGACACGGATGGTCACTTCCCGCATCTGACGGCCCGTGATCAGCTGCTTGGTTTGCTTGCTGGACTCCTCGGGTTG
DLK2b_Linus_usitatissimum_Lus10017735 GCCATGAACGCTAGAACTATGGTGGGATCGCCCAACACTACTTGGGGCGAAACCATGGTTTTAGCACACGGCTATGGTGGGGACCAGTCGGCTTGGGACGACATCCTCCCGGGACTTACATGCCACTGCCAGGTGGTGACCTTTGACTGGTGCTTCTCGGGCGCCGTCTTCGACCAGGACAAGTACTCGACTTACGAGGCGTTTGCGGATGACCTGATCGGGCTGATGGAGGAGATGGAGCTGGAATCGGTGGTGTTCTTGGGCCACTCCATGTCCGGAATGATCGGATGCATTGCTTCCATTAAACGCCCGGAGCTCTTCAAGCGCTTAGTCCTCGTCGGAGCTTCTCCCAGATACATAAACGCGGAAGATTACGAAGGAGGTTTCGAGCGCTCCCACATCGAAGACCTAATGACCAACATAGAAACCAACTTCTCCAACTGGGCACCAGCCTTCGCCGCTATGGTCGTCGGCGGCGACGACCCTTCCGCCGTCCACAAATTCGCCAACTCATTGAAGAGAATGAAACCCGAGGTGGCTCTCTCCGTCGCCAAAACAGTCTTCTACGGAGACTACAGGGGAGTGCTCTGTAAAGTCACTACTCCGACCACCATCGTCCAGACCACGCACGACGCTGCCGTCCCGACCTCGGTGGCGTACTACATGCAGGAGAGGATCAAGGGGAAATCGACGGTGGAGATCATTGACACGGACGGTCACTTCCCGCATCTGACGGCCCGTGATCAGCTGCTTGGTTTGCTTGCTGGACTCCTCGCGTTT
DLK2_Salix_purpurea_SapurV1A.0512s0080.1 AAGGGTCTTTCAGGAGCCTTGAACGCAAAAGTTACAGGCTCCGGCAACGAAGCCATAATTCTTGCGCATGGGTTTGGAGGAGACCAGTCGGTATGGGACAAAATCCTTCCCTACTTGGCTAAGCATTGTCGGGTACTTGTTTTTGACTGGAGCTTTTCTGGTGCTGTTTATGACCCTGTTAAGTACTCATCATATGATGCTTTTGCAAATGACTTAATCAGTCTCATAGAGGAGCTGAACTTGAAATCATCTGTTTTTGTTGGCCACTCCATGTCTGGAATCATTGGATGCATCGCTTCCATTAAAAGACCTGATCTTTTTAAGAGTCTCATACTTATTGGAGCTTCTCCCAGGTACATTAATGCCGATGGTTATGAAGGAGGTTTCAGCGACGCAGAGATTGAGGATATCATTTCAAACATGGAATCCAACTTCTACAACTGGGCTCAAGCCTTTGCTTCTGCTGTTGTGGATGCAAAAGATCCTCCCTCCGTTGACATGTTCTCAAAATGCTTGCAAAGAATGAGACCTGAGTTTGCCGTCCCTGTGGCCAAAACTGTCTTTTACAGTGATGAGAGGGACGTTCTTGAGAAAGTCATGACGCCATGCATTATAGTCCAGACCACCAGAGACATTGTGGTGCCAAATTCAGTTGCTTACTACATGCAGGAGAAGATCAAGGGGGAATCTACGGTTGAGATCATTGAAACTGATGGGCATTTTCCACATCTAACTGCACACCTGCAGCTCCTTGACGTGCTCACTGCAGTCATGAACTTC
DLK2a_Eucalyptus_grandis_Eucgr.C01073.1 AAGGGCCTCTCGATCCCCCTGAACGCGAAGCTCACCGGCTCGGGCACCGAGACGGTGGTTCTTGCTCACGGTTTCGGAGCAGACCAGACCATGTGGGACAAGATCCTCCCCGTCTTGTCCCAGCATTTCAGGGTCCTCGTCTTTGACTGGGGCTTCTCGGGAGCTGTCTTCGACCCTGTGAAGCACTCGTCCTACGAAGGTTTCGCCTGTGATCTGATCTCTCTCCTCGATGAACTCGACCTCAAGTCCACAGTCTTCGTCGGCCACTCCATGTCCGGCATGATTGGTTGCATTGCCTCTGTGAAGAGGCCTGACCTCTTCGAGCGCCTCATACTCCTTGGTGCTTCTCCTAGGTACTTAAACACGGACGGCTATGAAGGCGGATTTGGGACCGCTCAGATTGATCAGATCCTATTGAGCATAGAGTCTGACTACAATGAATGGGCACCCAACTTTGCTTCTCTAGTGGTGCATCCGCATGATGCCCTCTCGGTGGAGATGTTCACCGGGTGCTTGAGAAGGATGAGGCCTGAAGTCGCGCTTTCCTTAGCCAGGACGGTTTTCTTGTCTGACCATAGAGAGGTCCTCGGGAGAGTGACGACCCCGTGCACTATAATTCAGACCACCAACGACGTCATTGTGCCGAACTCGGTAGCCCACTACATGCGTGACAAAATTCAAGGGAAATCAACGGTCGAGATGATCGAAGCCGATGGCCATTTCCCTCAGCTCACCGCACATCTGCAGCTTCTCGATGTGTTGGGTGGAATCTTGGGTTTT
DLK2b_Eucalyptus_grandis_Eucgr.C01075.1 AAAGGCCTGTCGGCCCCCATGAACGCGAAGCTCACCGGCTCAGGCGCCGAGACGGTGGTTCTCGCTCATGGTTTCGGAGGAGACCAGACCGTGTGGGACAAGATCCTCCCTGTCTTGTCCCAGCATTTCAGGGTCCTTGTCTTTGACTGGGGATTCTCAGGAGCTGTCTTCGACCCTGTGAAGCACTCATCCTACGAAGGTTTCGCCTTTGATCTGATATCTCTCCTTGACGAGCTCGACCTCAAGTCCACAGCCTTCGTCGGCCACTCCATGTCCGGCATGATCGGTTGCATTGCCTCTGTGAAGAGGCCTGACCTCTTCAAGCACCTCATACTCCTTGGTGCTTCTCCTAGGTACTTAAACACGGACGGCTACGAGGGCGGGTTTGGGATTGAACAGATCGATCAAATCCTATCGAGCATAGAGTCCGACTTCCACGGGTGGGCATCCAACTTTGCTTCTCTGGGGGTGGACCCGCACGACACTCTCTCGGTCGAGACGTTCACCGAGTGCTTGAGAAGGATGAGGCCCGAGGTCGCGCTTCCCTTAGCCAAGACAGTTTTCCTATGCGACCACAGAGAGGTCCTCGCGAGTGTGACGACCCCATGCACTATAGTTCAGACCACGAACGACATCGTGGTACCGAACTCGGTCGCCCATTACATGCGCGACAAGATCCAGGGGAAGACTACGGTCGAGATGATGGAAGCCGATGGCCATTTCCCTCAGCTCACGGCACATCAGCAGCTTCTCGATGTGCTGGGTAGGATCTTGGGGTTT
DLK2c_Eucalyptus_grandis_Eucgr.C01074.1 AAGGGCCTCTCGACCCCTCTGAACGCGAAGCTCACCGGCTCCGGCACCGAGACAGTCGTTCTCGCTCACGGTTTCGGAGGAGACCAGACCGTGTGGGACAAGATCCTCCCTCACTTGTCTCAGCATTTCAGGGTCCTCACCTTCGACTGGGGCTTCTCGGGAGCTGTCTTCGACCCTGTGAAGCACTCGTCCTACGAAGGTTTCGCCTGTGATCTGATCTCTCTTCTCGATGAGCTCGACCTCAAGTCCACAGTCTTCGTCGGCCACTCCATGTCCGGCATAATCGGTTGCGTTGCCTCTGTGAAGAGGCCTGACCTCTTCAAGCGCCTCATACTCCTTGATGCTTCTCCTAGGTACTTAAACACGGACGGCTACGAGGGCGGATTTGGGACCGCGCAGATTGATCAAATCCTATCGAGCATAGAGTCCGATTACCACGGATGGGCAGCCAACTTTGCTTCTCTGGGGGTGGGTCCGGGCGACTCCCTCTCGGTCGAGGTGCTCACCAAGAGCTTGAGAAGGATGAGGCCTGATGTCGCGCTTCCCTTAGCCAGGATAGTTTTCCTATCCGACCACAGAGAGATCCTCGGGAGAGTGACGACCCCGTGCACTATAATTCAGACCACGAACGACCCCGCGGCGCCGAACTCGGTTGCCCATTACATGCGCGACAAAATCCAGGGGAGAACGACGGTCGAGATGATCGACGCGTATGGCCATTACCCTCAGCTCACCGCACATCTGCAGCTTCTCGATGTGTTGGGTGGAATCTTGGGTTTT
DLK2d_Eucalyptus_grandis_Eucgr.C01454.1 AAGGGCCTCTCGAACCCCCTGAACGCGAAGCTTACCGGCTCGGGCACCGAGACTGTGGTTCTCGCTCACGGTTTCGGATCAGACCAGACCGTGTGGGACAAGATCCTCCCTCACTTGTCTCATCATTTCAGGGTCCTCACCTTCGACTGGTGCTTCTCGGGAGCTGTCTTCGACCCTGTGAAGCACTCGTCCTATGAAGGTTTAGCCCGTGATCTGATCTCTCTCCTCGATGAGCACGATCTCAAGTCCACAGTCTTTGTCGGCCACTCCATGTCCGGCATGCTCGGTTGCATCGCCTCTGTGAAGAGGCCTAACCTCTTCAAGCACCTCATACTCCTTGCTGCTTCTCCTAGGTACTTAAACACGGACGGCTACGAGGGCGGATTCGGGACCGCGCAGATCGATCAGCTCCTAGCGAGCATAGAGTCTGACTACTACGGATGGACAGCCAACTTTGCTTCTCTGCAGGGCGAC?????????CCCCTTACGATCGAGGTGTACACCAAGTGCTTGAGAACGATGAAGCCTGAAGTTGCGCTTCCCTTAGCCAGGACGATTTTCCTATCTGACCACAGAGAGATCCTTGGGAGAGTGACGACCCCGTGCACTATAATTCAGACCGCAAACGACACCGCAGTGCCAAACTCGGTCGCCCATTATATGCGCGACAAAATACAGGGAAAATCAACAATCGAGATGATCGAAGCCGATGGCCATTTCCCTCAGCTCACCGAACATCTGCAGTTTCTCAATGTGTTGGGCAGAATCTTAGGGTTT
DLK2e_Eucalyptus_grandis_Eucgr.C04133.1 AAGGTCCTCTCGTCATCAATGAATGCTAGAACCACAGGCTCCGGCGACGAAACGATAGTCCTTGCACATGGTTTTGGAGGAGACCAGTCTCTCTGGGACAAGATCAGTCCTTCCTTGGCCAAGCACTACCAGGTCCTCTCCTTCGACTGGTGCTTCTCTGGCGCGGTCTTCGACCCTGCAAAGTACTCCACGTATGACGCGTACGCCGACGACCTCATCGCCCTCCTCGACGAGCGCAGTCTGAAATCGGTGATCTTTCTGGGGCACTCCATGTCCGGCATGATCGGATGCATTGCCTCCATCAAGAGACCCGAGCTCTTTCAGAGGCTCATGCTACTTCTCGCATCTCCAAGGTACTTAAACTTGGGTGACTATGCGGGTGGGTTTGAAGAGTCGCAAATCGATGACATGGTCTCAAGCATCCGATCGAACTATCAAGAATGGGTCGAGAACTTCACTCCTGCAATCGTGGATCCCAAGGACCCGCCTTCGGTCGACAAATTCCGACAGTGTTTGTGCAGCATGAAGCCGGAGGTGGCAGCATCCTTGGCCGAATCCATCTTCCGCTCCGACCACCGGCACATCCTTGCTAACGTGACCGTGCCGTGTACCATAATTCAGGTCACCAACGACATGGCGGTGCCGGCCTCCGTTGCCCACTACATGAAGGAGAAGATCTCGGGCCCGTCGACCGTGGAGATGATTGAAGGCACAGGACATTTCCCCCAGCTGACCGCACACGAGCAGCTCCTCGATGTGCTCCGCCGAGCTCTGGGGTTC
DLK2a_Vitis_vinifera_GSVIVT01015426001 AAAGGCCTTTCAGCAGCCATGAATGCAAGAATGATTGGTTTTGGTAATGAGGCCATAGTTCTAGCGCATGGATTTGGAGGAGATCAGTCCCTTTGGGATAAGATCACACCCCACTTAGCTCGAAGCTACCGTGTTCTAGTCTTTGACTGGAATTTCTCGGGCGCTGTATATGATTCAACAAAGTATTCTTCATATGATGCTTTCGCTGATGACTTGATCGCTCTCCTTGACGAGTTCAAACTGCTGGCGTCAGTTTTTGTCGGGCACTCTATGTCCGGTATGATTGGATGCATTGCTTCCATTAAGAGGCCTGAGCTCTTCAAGCGGCTCATATTCATTGCAGCTTCTCCCAGGTACTTGAATGCCAACAACTATGAAGGGGGGTTTGAGAGATCAGAGATTGAGCAGATCTTCGCCAACATAGAATCCGACTTTGACAAATGGGCTTCAAACTTTGCCCCTCTCGCTGTGGATGTCAATGACCCTCTCTCAGTAGAGAAGGTAGAGAAATGTATCAGAAGAATGAGACCTGAAGTCGCTCTCCCCTTAGCCAAAACAGTGTTCTGCTGTGACCATCGTGACATTCTCGACAAGGTTACGACCCCATGCACTATAGTCCAGCCCACTAATGATATCGTCGCCCCAATCTCCGTTGCTGAGTATATGCAGAAGAAGATCAAGGGGAAAACAACAGTGGAGATCATTGACATGGACGGCCACTTTCCCCAGCTCACTGCACACCTCCAGCTCCTTAGTGTGCTAGACAGTGTCTTGGTTTTG
DLK2b_Vitis_vinifera_GSVIVT01015425001 ??????????????????ATGAATGCAAGAATTATTGGTTCTGGTAATGAAGCCATAGTTCTAGCACATGGATATGGAGCAGACCAGTCTTTCTGGGATAAGATCACACCCTCCTTAGCTCGAACCTACAGGGTTCTAGTCTTTGACTGGAACTTTTCTGGCTCTGTATATGATTCGGCCAAGTATTCTTCGTATGATGCTTTCGCTGATGACTTGATCGCTCTCCTCGTTGAGTTCAACTTGCGGGCATCAGTTTTTATGGGCCACTCTATGTCCGGTATGATTGGATGCATTGCTTCCATTAAGAGACCTGAGCTCTTCAAGCGGCTCATACTCATTGGATCTTCTCCCAGGTACTTTAATGACGACAACTATGAAGGGGGCTTTGAGAGTTCAGTGATTGAGCAGATGTTCTCAAACATGGAATCCAACTTTGACGAATGGGCTTCATACTTTGCTTCTCTTGTTGCGAATGCGAAAAACCCTCTCTCAGTGGAGAAGTATGAGAAGTCCTTGAGAGCAATGAGGCCCGAAGTCGCGCTCTCCGTGGCCAAAACAGTGTTTCACTGCGACGAACGTGACATTCTTGACAAGGTCATGACCCCATGCACTATAATCCAAACCACTAATGATGCTGCTGTCCCAAACTCTGTGGCCGAGTATATGCAGAAGAAGATCAAGGGGGAAACCACAGTGGAGAAGATAGACATGGATGGCCATTTCCCACATCTAAATGCACACCTCCAGTTCCTTAATGTGCTAGGTAGTGTCTTGGGTTTC
DLK2_Mimulus_guttatus_Migut.J01183.1 AAGGATTTGGCGACGGGCATGAACGCGAGAACGATAGGTTCGGGGAAAGGAACGATAGTTCTGGCACATGGCTACGGCGGAGATCAGTCGATTTGGGACAAGATAGTGCCTGAGTTGGCTGGAAGCCACCGCGTGCTTGTGTTCGACTGGTGTTTCTCCGGTGCCGTGTACGAACCGGCAAAGTACGGTTCATACGATGGTTTTGCAGATGACTTAATCAGTCTTATTGATGAGTTACTAATTAATAAGGTGTATTTTGTGGGGCACTCAATGTCAGCTATGATTGGATGCATTGCTTCCCTCAAAAGGCCTAATCTCTTCCAAGGCCTCATCCTTGTTGGAGCTTCTCCCAGATTCATAAACTCTGAAGACTACGAAGGGGGGTTTGAGATGTCAAACATAGAACAACTATTTTCAAGCATCGAATCCAACTTTGAAGAGTGGGCTACAAACTTTGCTTCTCTTGTGGTTGATTCAAGTGACCCTCTTTCGATTGACAAGTTTGAAAAGTGTTTGAAAAAAATGAGACAAGAAGTTGCACTTTCATTGGCTAAAACTGTTTTCCTGAGTGATTGTAGGGATATTCTTGATAAAGTTGTGGTACCTTGTCACATCATTCAAACTAGAAACGACGCCGTTGTACCAAGCTCCGTCCCGAAGTACATTCAGACCAAGATTATGGGAAAATGCCACGTGGACATTATCGACACAGATGGTCATTTTCCTCAACTCACTGCTCACACCCAATTTCTTGAGGTGCTTTTTAGAATTTTAGTTTCT
DLK2_Hibbertia_grossulariifolia_OKEF_2096812 AAGGGCCTTGTGGCCGCCATGAACGCAAAATTTGTCGGCTCCGGCGACAAAACTCTTGTTCTAGCTCATGGTTTCGGAGGAGACCAATCTGTGTGGAACAAAATCCTCCCCTACTTCACTCAAAAACATCGCGTTTTAATCTTCGATTGGTGTTTTTCGGGTGCGGCCTTCGACGCTGCAAACTACTCTTCTTTTGATGCTTTTTCGGATGATCTCATTGCGCTCGTTGACGAATTGCGGGTAAAAAGTTTCGTGTATATGGGTCACTCGATGTCCGGCATGATCGGCTGTATCGCCTCCATTAAAAGGCCCGACCTCTTTGAGAGGCTCATCCTACTTGGTGCTTCTCCTAGGTACTTGAATGCTGAAGACTATGAAGGAGGGTTTGAGATGGCAGATGTTGAGAATATATTCTCCAAGATAGAGTCAAACTTTGACTCATGGGCTCCTTCCTTCGCTGCTCTGGTTGTAGGTGTCAATGATCCTTCTTCCATTGAGAAATTTGGCAAAAGCTTACAGAGAATGAGACCAGAAACAGCCCTCTCAGTGGCCAAGACCATATTTCTGGGGGACTATAGAGATGTTCTTAAGAAAATTGAAGTCCCCTGCACCATACTACAGACCACTAATGATGCGGCAGTTCCAATGGCCGTGGCTCATTACATGCTGAAGAAAATGAAGGGGAATGCAACTCTAGAGATCATTGAAGCAGATGGGCACCTCCCACAGTTCACTGAACCTCAGTTGCTCATTAATGCTGTTGATAGAGTCTTGGGTTTT
DLK2_Hakea_drupaceae_SIIK_2000035 ATGACTCTCTCAACTTCCATGAACGCAAAAATATTTGGTTCAGGGAAGGAATCTGTGGTTCTAGCTCATGGGTATGGAGGAGATCAGTCAGTTTGGGANNNNNNN??????CACTTGGCTCAGCGTTATCGTGTGTTGGTCTTCGATTGGAGCTTTGCAGCTTCTGCGTTCGATCCTGAAAAGTATTCTTCCTTTGATGCTTTCGCCAACGACCTCGTTTCTCTCATGGACGAGATGAACTTCACTTCTTCTGTGTTTATTGGTCATTCCATGTCCGGTATGATCGGATGCATTGCCTCCATTAAAAGAGCAGATCTCTTCAAGAAGCTTATCCTCCTCGTAGCTTCTCCCAGGTACTTGAACGCAGAAGGCTATGAAGGAGGGTTTGAGAAATCAGATGTGGAGCAACTAATCTTAAGCATGGAATCCAACTTCGAAGCATGGGCATCAAGCTTCGCTGGGCTTGCGGTGGATGCAAGAGACAGTGCATCCGTGGACAAGTTTGGAAGATTGTTGGGAAGAATGAAGCCTGAAGTGGCAGTGTCAGTGGCCAAAACCATCTTTTTCAGTGACCAGAGAGACGTTCTTGAGAAAGTTGTCGTTCCATGCACCATTATTCAGACCAGTAATGATGTTATTGTTCCTGTCTCTGTTGCACACTACATGCAGAAGAAGATAAAAGGGGAGACGACTTTGGAAATCATGGAAGTCGATGGCCATTTCCCTCATCTTACAGCCCATCAGCTGTTCCTAGATGTTCTTGATAGGGTCTTGTGGTTG
DLK2_Euptelea_pleiosperma_QTJY_2006084 ??????CTTGCGGCAGCCATGAACGCTAGAATTATTGGTTCAGGCGAAGATACGCTAATTCTAGGACATGGGTATGGAGGAGATCAGTCTATTTGGGACAAAATTCTCCCATCCTTGACTCAACGTTATCGGGTCTTGGTTTTCGATTGGAACTTTTCGGGTGCGATCTTCGACCCGGTGAAGTATTCATCGTTCGATGCTTTCGCTGACGATCTTATTTCTCTCATTGATGAGATGAACTTGAACTCATCCGTGTTTATCGGACACTCCATGTCAGGCATGATCGGTTGCATAGCATCCATTAAAAAAGCTAATCTCTTTAAGCGGCTTATACTTCTTGGAGCTTCTCCCAGGTACTTGAATGAGGAAGGCTATGAAGGAGGGTTTGAGAAGCCACAGCTTGAGCAAATCTTCTCAAACATAGAGTCCAATTTCCATGCATGGGCTTCAAGCTTTGCTGGTCTTGCTGTGGATGCAAGTGATCCTCCCTCAGTAGAGAAGTTTGGGAAGAGCTTGGGAAGAATGAGACCTGAAGTAGCACTCTCAGTGGCTAAAACCATCTTCTGTAGTGACCTTAGAGACATTCTTGAGAAGGTTCAAGTTCCATGCACCATCATACAGACTACTAATGATATCGCCGTTCCGATCTCCGTCGGATATTACATGCAAAAGAAGATCAAGGGGAAATCGACGGTGGAGATCATAGAAGCAGATGGACATTTCCCTCAGCTCACCAAAAGCAAATTGCTCCTTGATGTTCTTGATAGAGTCTTGAGTTAT
DLK2_Aquilegia_caerulea_Aquca_001_00587.1 ACAAGCCTTAAAGTATCCATGAATGCAAGAATAATCGGGACAAGCGGTGATACGATTATTCTTGCTCATGGATATGGTGCAGATCAATCTATTTGGGACAAGATCATTCCATGCTTAGCTCAACGTTATCGTGTTTTGGTGTTTGATTGGCACTTTTCTGCTGCAGCCTTTGACCCGATTAAGTATTCGTCTTTGGATGCTTTCGCTAAGGATCTTATTGCTTTACTTGATGAAATGAATTTGACTTCATCAGTGTTTATTGGACACTCTATGTCTGGCATGGTTGGATGTTTGGCTTCCATCAAAAGAGGTGATCTCTTTAAGAGGCTTGTAGTCATAGGAGCTTCTCCAAGATACATGAACTCAGAAGACTACGAAGGAGGATTTGAGAAGCCACAAATTGATCAAATTTTCACAAGCATAGAGTCCAACTTCCCAGTGTGGGCTACTAATTTTGCTTCTATGGTTGTTGATGCAAATGATCCTTCCTCAGTACAAAAATTTGAAAAGATCTTAAACAAAATGAGACCTGAAGTAGCACTCCCAATGGCAAAAGTTGTTTTTTGTAGCGATTTTCGTGGTAGTCTGGATAAAGTCCTAGTACCATGCACCATCATTCAGATGACCAATGATATTGTTGTTCCAAACTCTGTCGTCTACTATATGCAAAAGAAAATCAAGGGGAAAACGACGATTGAGATGATAGAAGGTAATGGGCATTTCCCACAGCTCACCAACAACAAACTGCTTGTTGATGTTTTAGATAAAGTTCTGAGTTTG
DLK2a_Brachypodium_distachyon_Bradi2g33950.1 ??????????????????ATGAACGCGAGGGTTTTCGGCGAGGGGAGGGAGACGCTGGTGCTGGCCCACGGGTACGGGGGAAGCCGGTTCATCTGGGACGACGTCGTCCCGTCGCTGGCGGAGAAGTTCCGCGTCGTCGTCTTCGACTGGAGCTTCTCCGGCGCG???GGCGATGGCGAGTGCTCGTACCAT???GGC???TTCGCCGACGAGCTGGTGGCGCTGATGGACGAGCTAGAGCTGAAGAGCGCCGTGTTCGTGGGCCACTCCATGGCCGGCATGATCGGCTGCATTGCGTCCGTCGCAAGGCCCGACCTGTTCAGCCGCCTCGTGCTCGTTGGCGCCTCTCCTAGGTACATCAACGAGGAGGGTTACGAGGGCGGGTTCGAGCGCGGCGAGGTGGACGCCATGCTGGGCGCCATCGAGGCGGACTTCGCGGCGTGGGCGCCGCTCTTCGCCGAGGCCGCGGTCGGCGTCGACGATGGCGGCGCCGTGGCCAAGTTCGCGAAGCAGCTGGGCACGATGCGGCCGTGCGCGGCGCTCCGCGTGATGCGCGCCGTGCTGACGTGCGACGTCCGGGGCGTGCTGCCGTCGGTGGCCGCGCCGTGCACCATCGTGCACTGCGCCAGGGACGCCGTGGCGCCGCTGGCCGTGGCGCGGTACATGCAGCGCGCGATGGGGGGCGCCGGCGACACCGTGGTGATCGAGGCGTGCGGACACTTCCCGCAGCTCAGTGCGCCCAAGGAGTTCGTCCGGGTCCTCGAGGACATCCTGCTCGAC
DLK2a_Oryza_sativa_Os05g08740.1 AACGCGAGGGTGTTGGGCGGCGGCGGCGGCGGCGGAGGCGACGGCGAGACGACGGTGGTGCTGGCGCACGGCTACGGCGGCAGCAGCCACATCTGGGACGACGTCGCCCCGGCGCTGGCGAAGACGTTCCGGGTCGTCGTCTTCGACTGGAGCTTCTCCGGCGACGTCGAGGACATTAGCTGCTCGTACTTC???GGC???TTCGCCGACGAGCTGGTGGCGATGATGGACGAGCTGGCGCTGACGGCGGTGGTGTTCGTGGGTCACTCCATGGCCGGCATGATCGGCTGCATTGCGTCCGTGGCGCGGCCGGAGCTGTTCCGCCACCTCGTGCTCGTCGGCGCGTCGCCTAGGTACATCAACGACGACGGCTACGTGGGCGGCTTCGAGCGCGGCGAGGTGGACGCCATGCTCGCCGCCATCGAGGCCGATTTCGCGGCGTGGGCGCCGCTGTTCGCCGAGGCCGTCGTCGGGTCGCCGGGCGCCGGCGCGGTGGCCAAGTTCGCCAAGCAGCTGGGGCGGATGCGCCCGGCCGCGGCGCTCCGCGTCATGCGCGCCGTGCTCACCTGCGACGTCCGCGCCGTGCTCCGCGACGTCGCGGCGCCGTGCACCATCGTGCACTGCGCGCGCGACGCCGTGGCGCCGCTCGCTGTGGCGCGGTACATGCAGCGCGCGATGGCAGGCGTCGACGCGGTGGTGGTGATGGATTCCTCCGGCCACTTCCCGCAGCTCACGGCGCCCATGGAGTTCGTCCGGGTCATGGAGGCCATACTGCTTGAC
DLK2a_Sorghum_bicolor_Sobic.009G066000.1 ???????????????ATGAACGCGAGGGTGCTGGGCAAGGACGACGGGGAGACGGTGGTGCTGGCGCACGGGTACGGCGGCACCCGGTTCGTCTGGGACGACGTCGTGCCGGCGCTGGCGGCGAGGTTCCGCGTCGTCGTCTTCGACTGGAGCTTCTCCGGCGCC???GGCGAGCGGTACTGCTCCTCGTACTACGAG???CTGGCGGATGAGCTCGTGGCGCTCATGGACGAGCTGGGGGTGCGGCGGGCGGCGTTCGTGGGGCACTCCATGGCCGGCATGATCGGATGCATTGCGTCCGTCGCGCGCCGGGACCTGTTCAGCCACCTCGTGCTCGTCGGAGCGTCGCCGAGGTACATCAACGAGGATGGCTACGAGGGCGGCTTCGAGCGCGGGGACGTGGACGCGATGCTGGCCGCCGTCGACGCGGACTTCGCGGCGTGGGCGCCGCGCTTCGCCGAGGCCGTCGTCGGGGCGGACCACCCGGCGGCCGTCGCCACGTTCGCCAAGCAGCTCGGGGCGATGCGCCCGGATGCCGCGCTCCGCGTCCTGCGCGCCGTGCTCACGTCCGACTTCCGAGGCGTGCTCCCGGGCGTCGCGGCGCGCTGCACCATCGTGCACTGCACCCACGACGCCGTGGCGCCGCTCGCCGTCGCGCGGTACATGCAGCGCGCCCTGGCATGCGGCGGCGACACGGTGGTCATCGAGTCCTCCGGCCACTTCCCTCAGCTCACCGCACCGAAGGAGTTCGTCAAGGTTCTGGAGACCATCCTGGTCGAC
DLK2b_Brachypodium_distachyon_Bradi2g42570.1 ????????????ATGTACCTAAATCCAAGAATTGTGGGGTGTGGGGAGAGGACCCTGGTTCTGTCCCATGGCTATGGAGGGAGCCAGGCCATCTGGGACAAGGTGCTGCCTCACCTGTCAAAGAACAACAAGGTGCTCCTCTTCGACTGGGATTTCTCCGCTGCC???GAGGAAGAAGAGCGCTACACGTTCTCCAGG???TTCGCGGACGCGCTGGTGGCGCTGATGGACTCGGCGGAGCTGAGCGGCGCGGTGTACGTGGGGCACTCCATGGCCGGCATGATAGGATGCATCGCTTCAGTCAAGCGGCCGGACCTCTTCGCCCACCTGGTCCTCATCGGCGCCTCCCCGAGGTACATGAACACGGCGGGCTACGAGGGCGGCTTCGACGCGCCGGACATCCACGCGATGCTGGCGGCCATCCGGTCCGACTTCCGGTCCTGGGCCGTGGGCTTCGTGGCGCTCGTCGTGGGC??????TCCGTGGAGGTGGAGCCCGTAGTGGCGCGGAGCTTCCTGGCCATGGACCCCAGGGTGGCCCACGGGCTGGCCCGCATGCTCTTCCTGGGCGACCAGCGCCAGGTGCTGGGCCGCGTCGCCGTGCCCTGCACCCTGGTGCACGTGTCCCGGGACTTCGCCGCGCCGCCCGGAGTTGGCCGGTACATGCAGGCACGCTTGAAGGCC??????GCTCTGGAGGTCATCGACTCCGTCGGCCATTTCCCGCAGCTCCTCGCGCCCGGCGAGCTGATCGGGATACTCGACCGCGTGCTCCTCGGC
DLK2b_Oryza_sativa_Os01g41240.1 ?????????ATGCCGCCACTGAATCCAAGAGTGGTTGGGTGTGGGGAGAGGACACTGGTCCTCTCCCATGGCTATGGAGGCAGCCAGGCCATCTGGGACAGGGTGCTGCCTCATCTCGCCGAGACGAACAAGGTCGTCCTGTTCGACTGGGACTTCTCCGGCGGC???GAGGAGGAGGAGGAGTACACGTTCGAGGGG???TTCGCGGACGAGCTGGTGGCGCTGATGGAGGAGATGGGGGTGAGCGGGGCGGTGTACGTGGGGCATTCCATGGCCGGCATGATCGGCTGCATTGCCTCCATCAACCGCCCCGGCCTCTTCACCCACCTCGTGCTCGTCGGCGCCTCCCCGAGGTACATCAACTCGGATGACTACGAGGGCGGCTTCGACGAGCCGGAGATCGACGCGATGCTGGCCACCATCTCGTCGGACTTCCTCTCCTGGGCCAAGGGCTTCGTCCCGCTCATCGTCGGCGCCGACAACCCCTCCGCCGCGGAGACGCTGGCGCGGACCTTCTTCGCCATGGACCCGCGCGTGGCGGACGCGCTGGCGCGCATGATCTTCCTCGGCGACAACCGCGGCGTGCTGGGCCGCGTCGCCGCGCCGTGCACCCTCGTGCACGCCTCCGGCGACCCCGCCGCGCCGCCGTGCGTCGGGCGCTACATGGAGGGGCGCATCGGGGCC??????GCCTTGGTGACCGTCGACTCGGCCGGCCACTTCCCGCAGCTCGTGGCGCCCGACGAGATGCTCCGGATACTCGACGCTGTGCTCGCCGAG
DLK2b_Sorghum_bicolor_Sobic.003G206900.1 ????????????ATGTACCTGAACCCAAGAATCGTAGGGTGTGGGGAGACGACGCTGGTTCTCTCCCATGGCTATGGAGGGAGCCAGGCTATCTGGGACAAGGTGCTGCCACACCTCTCACGGAGGAACAAGGTACTACTCTTTGACTGGGACTTCTCGAGTACC???GGGGAGCACAGCTGCTACACGTTCTCCAGG???TTCGCCGACGAGCTGGTGGAGCTCATGGACAAGATGGAGCTGCGCGGCGCCGTGTACGTGGGGCACTCCATGGCCGGCATGGTCGGCTGCATTGCGTCCATCAAGCGCCCCGACCTCTTCACCCATCTCGTCCTCGTCGGCGCATCCCCGAGGTACATGAACTCAGAGGACTACGAGGGCGGGTTCGACGAGCCTGACATCGAGGCGATGCTGTCCAGGATCTCGTCGGACTTCCGCGGCTGGGCCGAGGATTTCGTGCCGCTCGCCATCGGCGACGACTATCCCTCGGCGGCGGAGGTGCTGGCGCGGAGCTTCTTCGCCATGGACCCGCGCGTGGCGCACGGCCTGGCGCGCATGATCTTCCTGGGCGACCAGCGCGAGCTGCTGGGCGACGTCGCCGCGCCGTGCACGCTGGTGCACGTCTCCGGCGACTTCGCCGCGCCGCCCTGCGTCGGGCGCTACATGCAGGCCCGCATGCGCGCC??????GCCATGCACACCATCGACTCGGTGGGGCACTTCCCGCAGCTCATCACGCCCGACGGGCTGCTCGGGATACTCGACCTCGTGCTCGGCTCC
DLK2c_Brachypodium_distachyon_Bradi2g14500.1 TGGTACGCGAACGCCCGGGAGATCGTCGGCTCCGGCACCGGCGATGGGGCCACGGTGGTGCTGGCCCACGGCTACGGCGTGAACCAGGAGTCCTGGGGCAAGATCATGCCCTCCATCGTCTCCCAAGCCAAGGTGATCCTCTTCGACTGGGACTTCACCACCACCGCTGAGGAAGAAGACTGCTTCACGTTTGGGAGG???TTCGCGGATGACCTGATCGAGCTCATGGACGAGAAGAATGTCCGAGGGGCCGTGCTGGTGGGCCACTCCATGTCAGCCATGGTGGCCTGCATCGCCTCCAAGCGCCGGCCCGAGCTCTTCGCCCAACTCATCCTCCTCTGCGCTTCACCAAGGTACATAAACTCATCGGAGTACGTGGGCGGGTTCGAGGAGTCCGCGATCCACGGCATGCTGGCAGCCATGGAGACCGACTTCTCCGGGTGGGTCCACGGCTTCGTCCCCAACGCCGCCGGA??????GACCCGGCGTGCGTGGAGCCGCTGGAGCGGAGCTTCCTGGCCATGGACCCGGCCGTGGCGGTCGGGGTGGCCAGGATGATCTTCCTCGGCGACCAGCGCGACGCCCTGGACGCCGTGCCCGTGCCGTGCGTGCTCGTCCAGGCGCGCCACGACTTCGCGGCGCCGGTGGTCGTGGCCGAGTACATGCGGCGTAGGATGAGCAATAACAAAGAGCTGGAGGTCGTCGACTCCGCCGGCCACTTCCCCCAGCTCGTGGCGCCGGAGCGGGTGTTGGACATAGTCCACGACGTGCTACGTCGC
DLK2c_Oryza_sativa_Os05g51240.1 GTGGTGGAAAGGAGAGGTGGTCGCGAGGCCGAGGAGAGAGGGGGAGTAATTAGCGTGGTGCTTGCCCATGGCTATGGCGCGAGCCAGGCGGTGTGGGACAAGCTCGTGCCCTCCCTCTCCAAGAGCCACAACCTCCTCCTCTTCGACTGGGACTTCACCGGCGCA???AAGGACGACGACGAGTACACTTACGGCAGG???TTCGCCGACGAGCTCATCGCGGTGATGGAGGAGCGGGGCGTGGGCGCGTCGGTGGTGGTGGCGCACTCCATGTCCGCCATGGCCGCCTGCATCGCCGCCCAACGGAGACCCGACCTCTTCGCCCACATCTTCCTCGTCTGCGCCTCCCCGAGGTACATAAACTTGGAGGGGTATGTAGGAGGCTTTGAGGAGGCGGCGATCCACGGCATGCTGGCAGCCATGGAGTCGGACTTCGACGGCTGGGTCAGGAGCTTCCTCCCCAACGCCGCCGGC??????TACGCGTCCGCCGTGGAGCACCTCCTCAAGAGCTTCCTCGCCATGGACCCGACCGTCGCGCTCAAGCTGGCCAAGATGATCTTCCTCGGCGACCAGCGGGAGGTCCTCGACGGCGTGAAGACGCCGTGCACCATCGTCCAGGTGAAGGCCGACTTCGCGGCGCCGCCCAGCGTGGCGGAGTACATGCACCTCAGGATGAAGGCCGCCACGGCCGTCGAGATCATCGGCTCCGTCGGGCACTTCCCCCAGCTCGTCGCGCCGCAGCAGCTGCTGGACATACTCGCCGGCGTCCTGCGCCTC
DLK2c_a_Sorghum_bicolor_Sobic.009G254700.1 ??????ATGCGGTGGTACGCGAACGTGAAGGAGGTCGGCGGCGGCGACACGACGGTGGTGCTGGCGCACGGCTACGGCGCCAACCAGACGCTGTGGGACAAGCTCCTGCCGGCTCTCTCCGAGCACCACAGGGTCATCCTCTTCGACTGGGACTTCACCGGCGCC???GAAGAGGCAGGGCGGTACACGTTCGGCAGG???TTCGCCGACGACCTGATCGCGCTCATGGACGACAAGGGGGTGCGCGGCGCGGTGGTGGTGGGGCACTCCATGTCCGCCATGGCCGCCTGCATCGCCTCCGTCAGGAGGCCTGACCTCTTCGCCCACCTCGTCCTCCTCTGCGCGTCCCCCAGGTACCTGGACTCGCCGGGGTACGTGGGCGGCTTCGACAGGGCGAGCATCGACGGCATGCTGGGCGCCATGTCGTCGGACTTTGTCGCCTGGGTGAAGGGCTTCGTCCCCAACGCCGCCGGC???GGCGACTCGTCCGCCGCCGTGGCGCTGGAGCAGAGTTTCCTGTCGATGCACCGGAGCGTGGCGCTGGAGGTGGCCCGGATGATCTTCCTGGGCGACCAGCGCGGGGTCCTCGACGCCGTGGCCGCGCCGTGCACCGTCGTCCAGGTGGCGGGCGACTTCGCGGCGCCCCCCGCCGTGGCGGAGTACATGAGGCAAAGGATGATGAGGTCCCCGGAGGTGGTGGTCATGGACTCCGTCGGCCACTTCCCGCAGCTCGTCGCGCCGCAGCAGCTGCTCGCCGTGCTCCAGCGCGTGCTCCAGCGT
DLK2c_b_Sorghum_bicolor_Sobic.009G254600.1 ??????ATGCGGTGGTGCGCGAACGCGAAGGAGGTCGGCGGCGGCGACACGACGGTGGTGCTGGCGCACGGCTACGGCGCCAACCAGTCGCTGTGGGACAAGCTCCTGCCGGCTCTCTCCGAGCACCACAGGGTCATCCTCTTCGACTGGGACTTCACCGGCGCC???GAAGAGGCAGGGCGGTACACGTTCGGCAGG???TTCGCCGACGACCTGATCGCGCTCATGGACGACAAGGGGGTGCGCGGCGCGGTGGTGGTGGGGCACTCCATGTCCGCCATGGCCGCCTGCATCGCCTCCGTCAGGAGGCCCGACCTCTTCGCCCACCTCGTCCTCCTCTGCGCGTCACCTAGGTACTTGGACTCGCCGGGATACGTGGGTGGCTTCGACAGGAAGAGCATCGACGGCATACTCGAAGCCATGTCGTCGGACTTCGGCGCCTGGGCGAAGGGCTTCGTCGCCGCCGCCGCCGCC???GGCGACCAGTCCGCGGTTCCGTCGCTAGAGCAGAGCTTCCTCTCCATGCACCCGGGCGTGGCGCTGAACGTGGCCCGG?????????????????????????????????????????????????????????????????????????????????????????????????????????????????????????????????????????????????????????????????????????????????????????????????????????????????????????????????
DLK2_Juncus_inflexus_CIEA_2051348 ??????ATGGCCATGTACAAAAACACAAGGGTGGTAGGAAAAGGGGACCAAACCCTAATCCTCTCACATGGATTTGGAGCAAGCCAAATCATTTGGGACAACATGCTCTCTTTTCTTCAAGAGAGGTACCAAATTGTGCTTTTTGATTGGGACTTCTCCAACAAT???ATAGACCCCTCAAATTTCACCTTTGACACT???CTCTCTAAGGCTCTCATTTCCTTGCTTGATGAGTTGGAGGTTAAGAACTCCATTTTTGTTGGCCATTCGATGTCCGGCATGATCGGTTGTATCGCTTCAATCCAAAGGCCGGATTTGTTTGCCCATCTCGTGCTCATCGGTTCATCTCCTAGGTATTTAAATTCCGAGGATTATGAAGGAGGATTTGAGAGAGACAATGTAGAAGCCATGTTGTCTAGTCTCACTTCTGATTTTTATCTATGGGCTAAAAGTTTCATTCGTCTAGTCATCGGTGCGGACGATCATGTTTCAATTGAGAAGCTCTCAAGAAGTTTCTACTCGATGAGGCCGGAAGTGGCACATTCGCTTGCTGCAACTATTTTTCTCAAGGATAATAGAGAAATTCTTGAAAAAATTAATATTTCTTGCACAATTATTCAAAACTCTAATGATTTTGTGGTGCCAGTTTCAGTCGGTCGGTATATGCAGAGTAAGATAAAACAAACA???ACGTTAGAAATTATCGAAGGAGACGGACATTTTCCTCAAATGTCTGCACATAACAAACTTCTGGTTGTTTTTAAAAGAATTCTCTCCTGA
DLK2_Typha_angustifolia_PPQR_2053440 ??????ATGAGCATGATAAGAAACACAAGGATGATAGGGAGTGGAGAGAAGACTCTTGTGCTGTCCCATGGATATGGAGGAAGCCAAGCCGTATGGGAGAAGGTGATCCCTTTCTTGTCTGAGAGATACCAACTGCTGCTCTTCGACTGGGATTTCTCTGGCTCA???GTGCTACACCCTTCAAACTACTCCCTCGCCGCCTTCGCCGACGATCTCGTGTCGCTCGTCGACGAGATGGGCCTTAAAGCGACTATATTTGTCGGACACTCGATGGCCGGCATGATCGGTTGCATTGCGTCCATTAAAAGGCCCGACCTCTTCCGCCATCTCGTACTCATCGGCGCATCGCCAAGGTACCTGAACACCGAAGATTACGAAGGTGGATTCGAGAGAGAAGAAGTAGACAACTTGTTCTCCTACATCCAATCCGATTTCCATGCATGGGGTAAGAGCTTCGTCGCCCTCGCCGTCGGCGTAAACGATCCAAACTCCGTTGAAATCTTTGGAAAAAGTTTCCATAACATGAGGCCGGAGGTTGCATTAATGGTCGCGAGAAGTATCTTTCTCTCTGATAATAGAGATATCTTGGACAAGGTTGAGGTATCCTGCACCATTATCCAAGTCGCCAACGACTTCGCTGTGCCTCTCTCCGTTGGGCATTACATGCAGAGCAAGATGAAGAATGCA???TCCTTGGAGATTATTGAATCCGATGGTCATCTCCCACAGCTCACTGCTCATCATATGCTGCTTGCTATTCTTGACAAAGTTCTAATTATC
DLK2_Chondropetalum_tectorum_BSTR_2091517 ????????????ATGTACATTAATGTAAAGCTGGTTGGCGATGGAGAGAGAACTCTAGTTCTCTCACATGGATATGGCGGTAGCCAAGAAATCTGGCACAAAGTTGTGCCCTACCTCACAAACAGGTTTCAAGTGCTGCTCTTCGACTGGGATTTCTCTGGCTCG???GAGACCGGGGAGAAGGAGCACTCCTTCTCATCTTTTGCCAATGATCTCATCTCCTTAATGGATGAGATGAAGCTTTCCAACGCCATCTACATCGGTCACTCGATGTCAGGAATGATCGGCTGCATTGCATCCTTCAAGCGTCCTGATCTTTTTAGCCACCTCGTGCTCATTGGTGCTTCTCCTAGATACTTGAATGCCATAGACTACCAAGGCGGATTTGAGAGAGATTCTATCGAAGATATTTTCTCTAGTATCTCATCCAACTTTGACGCATGGGCCGAGGGATTTGTTCACCTCGCTATTGGAGTGGACGAACCTGATGCATTAGCAAAGCTAAGGCAAAGCTTTTT??????????????????????????????????????????????????????????????????????????????????????????????????????????????????????????????????????????????????????????????????????????????????????????????????????????????????????????????????????????????????????????????????????
DLK2_Heliconia_sp_TNWF_2120845 ????????????????????????GTGAGGATCACAGGGAAAGGGGAGCAGACGCTGGTGCTCTCGCATGGGTATGGGGGGAGTCAGTCCATTTGGGACCATGTCCTCCCTCACCTGTCTCAGAGGTACCGAGTCCTTCTCTTCGACTGGAACCTGTCTGGTGCC???GTCGACACTGCCAAGTACTCCTCCTTCGCCGCCTTCTCCGATGCTCTCGTCGCGCTCATCGACCAGTTGAAGCTCAAAGGAACCGTGTTCGTTGGCCATTCCATGTCCGGCATGATCGGCTGCATTGCCTCCATCGAAAGGCCAGACCTCTTCAGTCATCTCGTGCTCATCGGAGCATTTCCAAGGTACTTGAACTCAGATGATTACGAAGGAGGGTTGGAGAGGGTGGACATTGATAACATACTTTCCAACATCGAATTCAACTTCCAAACATGGGCTGACAACTTCGTCGTGCTCGTGATCGGACAGGACGACCCCGTGGCTGTTGACAAACTTGTAAGGAGCTTCAAGAGCATGAAGCCCGAGATCGCGCTCGCCCTCGCGAAGACCATCTTCCTGGGTGACGTGAGGGATGTGTTCGAGAAG??????????????????????????????????????????????????????????????????????????????????????????????????????????????????????????????????????????????????????????????????????????????????????????
DLK2_Canna_sp_TZNS_2021127 ????????????ATGATTGTCAACGTTAGAATCACAGGGAGAGGAGAGCAAACTCTGGTACTCTCTCATGGCTATGGGGGGAGTCAGTCCACTTGGGATCATCTCCTTCCTCACCTCTCTCAGAGCCACCGACTTCTCCTCTTCGACTGGAACTTCCATGGCGCC???GGCAACCTCTCAAAATTTTCCTCTTTTGCCGCCTTCGCTGATGCGCTCATCGCGCTGCTCGACCAGTCGAGGCTCAAAGCTGTCGTCTTCGTCGGTCATTCCATGTCCGGCATGATCGGGTGCATTGCCTCCGTCAAAAGGCCGGATCTCTTCAGTCATCTCGCGCTTGTCGCGGCGTCTCCAAGGTACTTGAATTCAGATGATTATGAAGGAGGGTTTGAGAGAGTGGAGATCGATAACTTATTGTCCAACATTGAGTTAAATTTCCAGACATGGGCCGACAACTTTATCGCGCTTGCAATCGGACAAGATGATCCCGTAGCTGTTGAAAAATTAAGAAAGAGCTTCAAGAGCATGAAGCCTGAGATTGCACTGGTACTGGCGAAGACCATCTTCCTAGGCGACATGAGGGATGTGTTGGGCAAAGTTGAGGTACCGAGCACCATCATACAAGTCAGCAATGACTTCGTGGCGCCGGTCTCTGTTGGGTGTTACATGCAGAGTAGGATGAAGGGGAAGGCATCTCTGGAGATCATCGAC????????????????????????????????????????????????????????????????????????
DLK2_Asparagus_densiflorus_FGRF_2013791 ??????????????????ATGAATGCTAAAATAGTAGGCAATAGTGACAAAACCTTAGTTCTCTCCCATGGTTATGGAGGAAGTCTGTCCGTATGGGATTATGTGCTCCCTCGCTTATCACAAAGCAATCGAGTTCTTCTCTTCGATTGGAGCTTCTCGAGCTCA???TTTGATTCGACCAAATACTCTTCGCTTAGTGCCTTTGCGGATGATCTCATAGCTTTGTTAGATGAGATGAAGATGGAGGGTGTGGTTTATGTTGGCCATTCTATGGCTGGTATGATCGGTTGCATTGCTTCAGTTAAGAGGCCTGATCTTTTTAGTCATCTTGTGCTCATTGGGGCTTCTCCTAGGTACTTAAATTCAGATGACTACAAAGGAGGATTTGATCGAAAGGAAGTCGAAGACATATTTTCCATTATCAATTCAAATTTTACAACATGGGCAAGGAATTTCGCTACTCTTGCAATGGCAACAAGTGATCCTGTACCTATCGAGAAATTCTGCAAGAGCTTTTTAGGGATGAGGCCTGAAACTGCACTCTCAGTTGCAAAAGCCATATTTCTAAGTGATTGGAGAGATATTTTGGAGAAAATAGAGGTACAATGTACCATAATCCAAGGCACTAATGATACAGTTGTTCCAGTATCAGTTGCCAATTATATGCAGAGCAAGATGAAGGTGAAAGCTAGAATGGAGATCATAGAGGGAGTTGGACATTTTCCTCAGCTTACTTGTCCTAAGATGCTGATTAATATCATTGAGAGAGTGTTGGTGTTT
DLK2_Dioscorea_villosa_OCWZ_2011468 ???????????????????????????????????????????????????????????????????????????GGAGCCAACCAGAGTGTTTGGGATCACATACTTCCAATCCTTTCTCAAACTTATAGAGTTTTGCTCTTTGATTGGAGTTTCTCAAGCACC???TTTGATTCTTTCAAGAACTCTTCTTTCCCGGCTTTCGCAGACGATCTCATCTCCCTCTCCGACGAGATGAACCTCAAAAATACGGTCTTTATCGGCCACTCTATGGCCGGCATGATCGGTTGCATTGCTTCGGTTAAACGTCCCGATATTTTCAGTCAGCTCATCCTCATTGGATCATCTCCGAGGTACTTTAATGAACAAAACTACGAAGGTGGATTTAACAAAGATGAAGTCGAAAACATACTATCAAACATCGAATCGAACTTTGAGACATGN????????????NNGACGCTTGTCGTCGGTGCAAACAACCCGATCTCCGTCGAAAAGTTCGGTAAGAGTTTACAAAGGATGAGGCCGGAAGTAGCCCTCTCAGTTGCACGCATTCTTTTCCTTGGTGACCAAAGAGATGTCTTAGAGAATGTAGAGTTGCCATGCACCATAATTCAGTGCAGCAATGACATTGTTGTGCCAAACTCTGTGGCTAATTACATGCAAAGCAAGATCAAGGGGAAGACATCAATTGAGATCATTGAAACTGATGGCCATTTCCCTCAACTCACTGCTCATGAGATGTTGATTAAGGTGCTTTATAGAGTTATCATTTCA
DLK2_Talbotia_elegans_SILJ_2077109 ???????????????????????????????????????????????????????????????????????????????????????????????????????????????????????????????????????????????????????????????????????????????????????????????????????????????????????????????????????GAGATGGACCTGAAAGGTGCTGTCTTTGTTGGCCACTCCATGGCCGGCATGGTTGGTTGCATTGCGTCCATTGAAAGGCCTGATCTCTTCAGCCAACTCATTCTAGTTGGAGCCTCTCCAAGGTACCTAAACGAAGAAGAATATGAAGGAGGATTCGATGTTGCAGACATTGAAACCATTCTGTTCAATATCAAGACCAACTACCAAACATGGGCTCAGAGCTTCGCTCACGTCGTGGTGGGCGGCAACGACACCAAATCCATCGACAAATTCAAGCTGAGTTTACAGAAAATGAGCCCCGACGCCGCCCTTTCGCTGGCCAAAACTATATTTCTCGGAGATTTACGGGGCATTCTGGAGAGCGTCCGAGTCCCATGCACCATCATTCAGAGCTCTAACGACATCGCCGTGCCGGTTTTCGTAGCTCGGTACATGCAAAGTAAAATCGGAGGACGGACGTCGCTGGAGATTATAGAGACCGACGGGCATTTTCCTCAGCTCACTGCTCCTCGGCTGCTTATGGAGG???????????????????????
DLK2b_Calycanthus_floridus_FALI_2015799 AACAGCCTTTCTGCAGCTATGAATGCCAAAATCTTGGGCTTGGGTGAGAAAACTCTAATTCTAGCTCATGGGTATGGTGGAGATCAGTCCATATGGGATAAAATCCTTCCCCACCTCATCCAACACTACAAGGTTGTAGTGTTTGATTGGATTTTTTCCGGTGCATCGTTCGATGCCGTGAATTACTCTTCTTTTGAAGCTTTCTCTAATGATCTCATTTCTCTGGTCGATGAGATGAACTTGAAACAATTCATCTTTGTGGGTCACTCCATGTCTGGAATGATTGGATGCATAGCTTCCATTAAAAGGCCTGAGCTCTTTGAGAGACTCATACTCGTTGGAGCTTCTCCCAGGTATTTAAATGCAGAAGACTATGAAGGAGGGTTTGACAAGCCAGTCGTTGATGCAATCTTCTCCAACATAGAGTCCAATTTCCAGTCATGGGCCATGGGTTTTGCTGCTCTTGTTGTGGGTGGCAAGGACCCTGCCTGCATAGAGAAATTTGGGAAGAGCTTACAGAAGATGAGACCTGATGTAGCTCTTTCAGTGGCCAAGACCATCTTCCTAAGTGACCTCAGAGATGTACTTGAAAAGGTTCAAGTCCCATCAACCATAGTCCAGACCACTAATGATATTGTGGTTCCAATGCCTGTTGTTCACTACATGGAGAGAAAAATGAAGGGCAAGGCATCTGTTGAAGTAATTGAAGCTGATGGGCATTTCCCTCAGCTCACTTGCCATCAGTTTTTTATTGATGCTCTTGATAGAATCTTGGGTTTT
DLK2a_Calycanthus_floridus_FALI_2019352 AGTGGCCTTTGTGCAGCCATGAATGTGAAAATCCTTGGCTCGGGTGAGAAAACAATCGTTTTAGCACATGGGTACGGTGGTGATCAATCTGTTTGGGATAAGATCCTTCCTCACTTGACTCAAAGATACAGAGTTGTAGTGTTTGACTGGATTTTTTCCGGCTCGGCGTTCGATGCCTCAAAGTACTCTTCTTATGATGATTTCTCTAATGATCTCATCTGTGTTGCCGATGAGATGAAATTGAAGCAATTCGTGTTTGTGGGTCACTCCATGTCTGGAATGATTGGATGCATTGCTTCCATTAAAAGGCCTGAGCTCTTTGAGAGACTTGTACTCCTTGCATCTTCTCCCAGGTACATCAATTCAGAAGAGTATGAAGGAGGGTTTGACATGTCAGTCATTGAAGATATCCTCTCAAACATTGAACGCAATTTCCAGTCATGGGCAATGGGCTTTGCTGCTCTTGGTGTGGGGGTCAAGGATCCTGAAAGCATAGAAAAGTTAGGGAAGAGTTATCAGAGAATGAGACCTGATGTAGCACTTTCAGTGGCAAAAACCGTTTTCTTGAGTGACCACAGAGATGTTCTTGAGAAAGTTGAAGTCCCATCCACCATAGTCCAGACCACTAATGATATTGTGGTTCCCATGTCTGTCTGTCATTTCATGGAAAAGAAAATGAAGGGTAATGCATCTGTTGAGATCATTGAAGCAGATGGCCATCTCCCTCAGCTCACTTGCCATCACTTGCTCCTTGATGTACTTGATAGAATCTTGGGTGTT
DLK2b_Idiospermum_australiense_WPHN_2053470 AACAGCCTTTCTGCCGCCATGAATGCCAAAATCTTGGGCTTGGGTGAGAAAACTCTAGTTCTAGCTCATGGGTATGGTGGAGATCAATCCATTTGGGATAAAATCCTTCCCCATCTCACTCAACATTACAAGGTTGTGGTGTTTGACTGGATCTTTTCCGGTGCATCGTTCGACGCCGGCAAGTACTCTTCGTTTACAGCTTTCTCTAATGATCTCATTTCTCTCGTTGATGAGATGAACTTGAAGCGGTTCGTCTTCGTGGGTCACTCCATGTCTGGAATGATTGGATGCATCGCTTCCATTAAGAGGCCTGAGCTCTTTGAGAGACTCATACTTGTTGGAGCTTCTCCCAGGTACTTGAATGCAGAAGGCTATGAAGGAGGGTTTGACATGCCAGTGATTGATGCCATCTTCTCCAACATAGAATGCAATTTCCAGACATGGGCTATGGAGTTTGCTGCTCTTGTGGTGGGTGGCAAGGACCCTGTCTGCATGGAGAAATTTGGGAATAGCTTACAGAAGATGAGACCTGATGTAGCTCTTTCAGTGGCCAAGACCATCTTCCTGAGTGACCACAGAAATGTTCTTGAAAAAGTCGAAGTCCCATCCACCATAGTCCAGATCACCAATGACATTGTGGTTCCGATGCCTGTTCTTCACTACATGGAGAGGAAAATCAAAGGCAAGACATCTGTTGAGGTCATTGAAGCTGATGGGCATTTCCCTCAGCTCACCTGCCATCACTTGCTCATTGATGCTCTTGATAGAATCTTGGGTTTT
DLK2a_Idiospermum_australiense_WPHN_2053988 GGTGGCCTTTCCGCAGCCATGAACGCGAAAACCCTCGGCTCGGGCGAGAAAACAATCGTTTTAGCCCATGGGTACGGTGGTGATCAGGCTGTTTGGGATAAGATCCTTCCCCACTTGACTCAAAGACACAAAGTTGTTGTGTTCGACTGGATTTTTTCCGGCGCGGTGTTCGATGCCTCAAAGTACTCTTCTTATGAAGCCTTCTCTGATGATCTCATCTCTCTTGCGGATGAGATGAGCTTGAAGCGATTCGTGTTTGTGGGGCACTCCATGTCTGGCATGATTGGATGCATTGCTTCCATTAAAAGGCCTGAGCTCTTTGAGAGACTTGTACTCCTTGCTGCTTCTCCTAGGTACTTGAATTCAGAAGAGTATGAAGGAGGGTTTGACATGTCAGTCATTGAAGACATCCTGTCAAACATAGAATTCAATTTCCAGTCATGGACAGTGAGCTTTGCTGCTCTGGTTGGGGGTGTCAAGGACCCTGAAAGCAGTGAGAAATTTCGGAAGAGCTTACAGAGAATGGGACCTGATGCAGCACTTTCAGTGGCGAAAACTGTTTTCTTCAGTGACCACAGAGATATTCTAGACAAAGTTGAAGTCCCATCCACCATTGTCCATACTACTAACGATATTGCGGCTCCCATGTCTGTCTGTCACTTCATGGAGAAGAAAATGAAGGGCAAAGCATCTGTTGAACTCATTGAAGCAGAAGGACATCTCCCTCAGCTCACTTGCCATCATCTGCTCCTTGATGTTCTTGACAGAATCTTGGGTGTC
DLK2_Ascarina_rubricaulis_WZFE_2017671 AAGGGCCTTCCGGCTGCCATGAACGCGAAAATCGTCGGCTCCGGTGACAAAACTCTTGTTCTAGCTCACGGTTTTGGAGGAGACCAATCTGTCTGGGACAAAATCCTCCCCAACCTTACTCAAACATTTCGTGTTTTAGTCTTCGATTGGTGTTTTTCAGGTGCAGCCTTTGACGCTGTGAATCATTCATCTTTCGATGCTTTCGCTGATGATCTCATCGCCCTTGTCGACGAGTTGGGCTTAAAAAATTTCGTGTTCATCGGCCACTCAATGTCGGGCATGATCGGTTGTCTTGCCTCCATTAAAAGGCCCGAGCTCTTTGAGAGGCTCATACTGCTTGGTGCTTCTCCTAGGTACTTGAACGATGAAGACTATGAAGGAGGGTTTGAGATGTCAGATATTGAGAAGATATTTGCTAGCATGGAATCCAATTTTGATTCATGGGCTTTGTCCTTCGCTCCTTTTGCTGTGGGAGTCGATGACCCTTCCTCCATAGAGAAGTTTGGCAAAAGCTTACGGAGAATGAGACCTGAAACAGCACTTTCAGTAGCAAAGGCCGTCTTTCTGAGTGACTTTAGATATGTTCTTGAGAAAATTGAAGTCCCATGCACTATAGTGCAAACTACGAATGATTTGGCAGTTCCAATGTCTGTTGCTCAATACATGGAGAAGAAAATGAAGTGTAATGCATCTCTAGAGATCATTGAAGCAGAAGGGCACCTCCCCCAGCTCACTGAACATAAATTGCTCATTGATGTTGTTTATAGAGTCTCGGGCTTT
DLK23_Illicium_floridanum_VZCI_2102719 TCTCATATCTCAAAAGCCATGAACCCCAAAATCATTGGAAGTGGTGAGAAAACATTGGTTCTTGCACATGGGTTTGGTGGAAATCAATCTCTTTGGGACCTCATCCTTCCTCACTTCCTCCCAAACTTCAAAATCTTACTCTTTGATTGGATCTTCAGCGGCGCCGTCTTCGATTCGCAGAAATACTCTTCCTACGACGCATTTGCTCATGATCTCATCTCTCTCATGGATGAGTTCGATTTGAAGAACTCGATCTTCGTCGGCCATTCGATGTCCGGCATGGTCGGCTGCATCGCTGCGGTTAAACGACCGGAGCTCTTCGAAAGGATTGTTCTTCTTGGAGCTTCTCCCAGGTACTTGAATTCAGAAGACTATGAAGGAGGGTTTGAGCTGCCAGTTCTTGAGGGATTCTTTTCCACCATAGAATCTGATTTCCAATCTTGGGCTATACACTTTGCTCCTTTTGTTGTGGGTGTTGATGACCCTATTTCTATTGAGAAATTTGGGAGGTGCTTGCTTAGTCTTAAACCTGAAACTGCACTCTCAATGGCCAAGATCATTTTCCTTGGTGACTATAGAGATGTTCTTCCCAAAGTTGAAGTGCCATGCACCATAATCCATACAGAGAAAGATGCTGCTGTTACAATGTTTGCTGTTAAGTACATGCAAGATAATATAAGAGGGAAAGCTTCAATAGAGATCTTACCAGTTGAGGGCCATCTCCCACAGCTCACTGCTCCACAAGTGCTCATTGATGTTCTTGATAGAGTCTTATTATGA
DLK23_Nuphar_advena_WTKZ_2059736 ???????????????????????????????GCAACCCTGGGAATAAGAAGACGCTTATTCTCTCTCATGGATATGGTGCAGACCAATCTATTTGGCGCCTTATTCTGCCTTCACTGCTCGAAAATCACAAGGTGGTGACCTTTGACTTGGTTTTCTCTGGC?????????????????????ACATCTTCCTTTGAAGACTATGCAGATGACCTGATCTCTCTCATGGACGAGTTCAATATTAAGAGATCCTTCTTTGTTGGGCACTCCATGTCGGCCATGGTGGGGTGCATGGCTGCCATCAAAAGACCAGAGCTCTTTCACCATTTGGTTCTCCTCTGTGGCTCTCCTTGCTATGTGAACTCCGGCGGTTATGAAGGAGGATTTGAGGTGTCTGAAATTGAGGCAATGTTGAACAACATGGAGACAGATTTCTATTCATGGGCTGTGGGGTTTGCTCCAGCTGCATTAGGAAATGAGGACCCAGATTTATGCAAAGAGTTCCAAAACAGCTTGTTGAGTATGAAGCCTGAAAATTCCATCCCACTATTAAGAACAATATTTCTAACTGACAACAGGGATATTCTGTACAAGGTGTCAGTCCCTTCCGTCATCATACAAACACAAAAGGATATGGTGGTTCCCATCTCTGTTGCTCAATATCTCCATGCAAATCTTGGAGGGGATAGTTCAGTTGTGGTAATTCCAGTGGAAGGTCACATGCCCCAACTCACTGCCCCCAAATTGCTCATCAATGCTCTTGAAAAGGTCTTGGAATAG
DLK23_Amborella_trichopoda_scaffold00142.35 CCCTCCCTTCAATCCTCTCTTAATGCAAAAATCTTGGGTTCAGGAGAGAGAACCCTCATTCTCTCTAATGGCTTTGGAAGTAACCAGGCCATTTGGCAATACATTCTCCCTCATCTCCTGCAAAATCACAGAGTGGTTGTCTATGATATGGTTGGGTGTGGACATGTGTATGATGAAGAGATATACTCCTCTCTTGAAGCTTTTTCAGATGATCTTCTCTCTCTCCTCGAGGAGCTTGGTGTTCAAAACTGTGTTTTTTTGGGTCATTCCATGTCTGGCATGATAGGTTGCTTTGCTGCCATTAAAAGACCAGAGATTTTTCAGAGTCTGATACTCCTTGGCGCTTCTCCAAGGTATTTGAATTCAGAGGGCTATGAAGGTGGGTTTGAGAGGTCTGAATTGGAGTCTTTATTTAAAAGCATGGAATCTGATTATACCGCATGGACTGAAACCTTTGCTCCGTATGTGTTGGGATCAGAAGACCCCATTTTAGTGAGAGGATTCAATGACAGTTTAAAGAGTATGAAGCCTGAGATTGCAGTCTCTATTTTGAAGACTGTGTTTTTGAGTGATTATAGAGATATTTTGCCAAAGTTGAAGGTGCCTTGTGTTTTGATTCAAACAAGGGAGGATCGTGCTGTTCCAATGTTTGTTGCAGAGTATTTGAAGAGGGAGCTTGGAGGGAAAGCTTCACTGGAGGTCCTTGATGTTGAGGGCCATGTCCCTCACGTCACTGCCCCTTCTTTGTTGATTAGTGCCCTAGACACAGTATTGCCTCAT
DLK23_Torreya_taxifolia_EFMS_2079446 GGGCTCTTGAGTACTGCCTTAAATGTGAAAGTATTAGGCTCTGGCAATAGAGTTCTAGTACTTTCACATGGTTTTGGAGGAGATCAATCTGTATGGCAGTGCATTTTGCCGTCTCTGGTAACTAATTTTAAGGTCATAGTGTTTGACATGGTATTCTCTGGAAATGTCTTTGACTTTGATACATATACTTCTCTCTCTGCTTATGCAACTGATCTTCTCACTATTCTGGAGGAGCTCAAAGTTGAAAAATGCTTGTATGTGGGCCATTCGGTCTCTGGGATGGTTGGGTGTATTGCCTCCATTCAAAGACCCCATCTGTTTGAAAAACTAATCTTATTATGTGCTTCTCCAAGGTATTTGAACGATGAGTCATACCAAGGAGGATTTGAACGTGGGGATGTTGATAGGCTTTACTGTGCCATGAAATCTGACTATGCAGAATGGGTTTCAGGCTTTGCTCCTTTGGGTGTTGGTGCAGATGAGCCCTCTGTTGTCAAAGAATTTACAAGGACCCTGATGAATATGAAGCCTGAAATTGCAGCTGCAGTTGCTGAGACCATCTTTGAGAGTGATATGAGAAGCATATTGTGTGATGTGAAGACCCCATGTAGCATCATCCAGACTACAAAGGACATAGCTGTTCCAATGAGTGTCCCATACTATATGCAGTGCAATCTGGGAGGGAAGATGTCAGTAGACATACTTGACACCAATGGCCACATACCACAGCTGACCTCTCCTGCCTTGCTTGTAGAGGCGTTCAAGAATATCCTTGGAAAT
DLK23_Torreya_nucifera_HQOM_2013136 ????????????????????????????????????????????????????????????CTTTCACATGGTTTTGGAGGAGATCAATCTGTATGGCAGCGCATTTTGCCCTCCCTGGTAACTAATTTTAAGGTCATAGTGTTTGATATGGTATTCTCTGGAAATGTCTTTGACTTTGATACATATACTTCTCTCTCTGCTTATGCAACTGATCTTCTCACTATTCTGGAGGAGCTCAAAATTGAAAAATGCTTGTATGTGGGCCATTCGGTCTCTGGGATGGTTGGGTGTATTGCCTCCATTCAAAGACCCCATCTGTTTGAAAAACTAATCTTATTATGTGCTTCTCCAAGGTATTTGAACGATGAGTCATACCAAGGAGGATTTGAACGTGGGGATGTTGATAGGCTTTACTGTGCCATGAAATCTGACTATGCAGAATGGGTTTCAGGCTTTGCTCCTTTGGGTGTTGGTGCAGATGAGCCGTCTGTTGTCAAAGAATTTACAAGGACCCTGATGAATATGAAGCCTGAAATTGCAGCTGCAGTTGCTGAGACCATCTTTGAGAGTGATATGAGAAGCATATTGTGTGATGTGAAGACCCCATGTAGCATCATCCAGACTACAAAGGACATAGCTGTTCCAATGAGTGTCCCATACTATATGCAGTGCAATCTGGGAGGGAAGATGTCAGTAGACATACTTGACACCAATGGCCACATACCACAGCTGACCTCTCCTGCCTTGCTTGTAGAGGCGTTCAAGAATATCCTTGGAAAT
DLK23_Sciadopitys_verticillata_YFZK_2043590 GGAGTGTTGAGTGGTGCCTTGAATGTGAGAGTTATAGGGTCTGGGAATAGAGTCCTAGTGCTTGCACATGGTTTTGGAGGAGACCAATCAGTATGGCAGTGTATTCTGCCCTACCTGGCTACTAATTTTAAGGTCATATTGTTTGACATGATCTTCTCTGGCAAGGTGTTTGACTTTGATAGATATACCTCACTTTCTGCTTATGCCACTGATCTTCTCACCATTCTGGAGGAGCTCAAAGTTGAGAAATGCTTGTATGTTGGCCATTCAGTCTCTGGCATGGTAGGCTGTATTGCCTCCACCCAGAAACCAGACTTATTTGAAAGGCTAATCTTACTATGTGCTTCTCCAAGGTATTTGAACGATGAATCCTACCAGGGAGGATTTGAACGTGGAGACGTTGACGCACTTTACTGCGCCATAGAATCTGATTATGCAGCATGGGTTTCAGGATTCGCTCCTCTGGTAGTTGGTGCTGACGAGCCTTCTGTGGTAAAAGAATTCAGTAGGAGTATGATGAATATGAAGCCTGAGATTGCACTTGCAGTTGCTAAGACCATCTTTGAGAGTGATATGAGAAACATGTTGTGTGATGTGAAGAGCCCTTGTAGTATCATCCAGACTACTAAGGACATAGCTGTTCCCATCACTGTTCCTTATTATATGCAGCGCAACCTTGGAGGGAAGATGTCGGTAGATATACTTGACATCAATGGCCACTTGCCGCAGCTCACTTCTCCATGCTTGCTTTTACAGGCCTTCAAAAAAATCCTTGGAAGT
DLK23_Podocarpus_rubens_XLGK_2006029 GGGCGGTTGAGTGGAGCCTTGAATTTGAGAGTAGTGGGCTCTGGGGATAGGGTTTTAGTGCTAGCACATGGATTTGGAGGAGATCAAACCATGTGGAAATGTGTTTTGCCTCATCTGGCTTCTAATTTCAAGGTCATATTGTTTGACATGATCTTCTCTGGCAAGGTTTTTGACTTCGCTAGCTACACCTCACTTTCTGCTTATGCAGTAGATCTTCTAACCATTTTGGAGGAGCTGAAAGTTGAGAGATGCATCTATGTGGGTCATTCAGTCTCTGGCATGGTGGGCTGCATTGCATCCATGAAGAAACCAGACTTGTTTGAAAAACTAATCCTTTTGTGTGCTTCTCCAAGGTATTTGAATGATGAAAACTACCAAGGAGGATTTGAACGTGGGGACGTTGATGGGCTTTATTGTGCCATGAAATCTGACTATGCAGCATGGGTTTCAGGCTTTGCTCCATTGGTGGTTGGTGTAGATGAGCCTCCTGTGGTAAAAGAATTCACCGGGATGCTTATGAATATGAAGCCTGAAATTGCACTTGCTGTTGCCAAGACCATCTTTGAGAGTGATATGAGAAACATATTATGTGATGTGAAGACACCATGCAGCATCATTCAGACAACTAAGGACATAGCTGTTCCAATGAGCGTTCCATACTACATGCAGTGCAATCTGGGAGGGAAGATGACTGTTGACATCCTTGACAACAACGGTCACTTGCCTCATCTTACCTCTCCTGGCTTGCTCCTGCAGGCCTTGAAGAAAGTAATTGGTGAC
DLK23_Manoao_colensoi_CDFR_2059875 GGATCGTTGAGCGTTGCCTTGAATGTGAGGGTATTGGGCTCCGGGGATAGAGTTCTAGTGCTAGCACATGGATTCGGAGGAGATCAATCCATGTGGCAATGTATTTTGCCTTATCTGACCTCTAGTTTCAAGGTCATATTGTTTGACATGGTGTTCTCTGGCAAGGTTTTTGATTTTGAAAGATATACCTCACTTTCTGCTTATGCACTCGATCTTCTCACCATTTTGGAGGAGCTGAAAGTTGAGAGATGCTTGTATGTGGGTCATTCAGTCTCTGGCATGGTGGGTTGCATTGCATCCATCAATAAACCAGACTTGTTTGAAAAACTAATCCTCCTATGTGCTTCTCCAAGGTATTTGAATGATGAAAGCTACCAAGGAGGATTTGAACGTGGGGACGTTGATGGGCTTTATTGTGCCATGAAATCTGACTATGCAGCATGGGTTTCAGGCTTTGCTCCATTGGTGGTTGGTGTAGATGAGCCTTCTGTGGTAGAAGAATTCACAAGGATGCTCATGAATATGAAGCCTGAAATTGCACTTGCAGTTGCTGAGACCATCTTTGAGAGTGATATGAGAAACATATTATGTGATGTGAAGACGCCATGCAGCATCATTCAGACAACAAAGGACATAGCTGTTCCAATGAGTGTTGCGCACTACATGCAGTGCAATCTGGGAGTGAAGATGACTGTTGACATACTTGACAACAACGGTCATTTGCCCCAACTTACCTCTCCTGAATTGCTCCTGCAGGCCTTGAAGAATGCAATTGGTGAC
DLK23_Sundacarpus_amarus_KLGF_2092405 GGATTGCTGAGCAGTGCCTTGAATGTGAGAGTGCTGGGCTCTGGGGAAAGGGTTTTAGTGCTATCACATGGATTTGGAGGAGATCAATCCATGTGGCAATATGTTTTGCCCTATCTGGCCTCTAATTTCAAGGTCATATTGTTTGACATGGTGTTCTCTGGCAAAGTTTTTGATTTTGCAAAGTATACCTCCCTTTCTGCTTATGCTGTTGATCTGCTCACCATTTTGGAGGAGCTGAAAGTTGAGAGATGCTTGTATGTGGGTCATTCAGTCTCTGGCATGGTGGGCTGCATCGCATCCCTCAAGAAACCAGACTTGTTTGAGAAACTAATCCTCCTGTGTGCTTCTCCAAGGTATTTGAATGATGAATTTTACCAAGGAGGATTTGAACGTGGCGAAGTTGATGGGCTTTATTGCGCCATGAAATCTGACTATGCAGCATGGGTTTCAGGCTTTGCCCCATTGGTTGTTGGTGTAGATGAGCCCTCTGTGATTAAAGAATTCAGTGGGATGCTCATGAATATGAAGCCTGAAATTGCACTTGCAGTTGCTAAGACCATCTTTGAGAGTGATATGAGAAACATATTATGTGATGTGAAGACGCCATGCGACATCATTCAGACAACAAAGGACAAAGCTGTTCCAGTGAGTGTTGCATACTACATGCAGTGCAATCTGGGAGGGAAGATGACTATTGGCATCCTTGACATCGACGGTCACTTGCCTCAACTTACCTCTCCTGGCTTGCTCCTGCAGGCCTTGAAGAATGCAATTGATAAC
DLK23_Welwitschia_mirablis_TOXE_2012721 TCGAAGCTTGAGACTCTGAATGTGAGAGTTCTTAACGAATCGGCAGAAAGAGTTGTGGTTCTCGGCCACGGCTTCGGGCTAGACCAGTCCGTTTGGCGTTATATCGTGGCAGGCCTCGCTGGAAGCGGCAAAGTCGTTTTGTTCGACTGGCCTTTTTCAGGCGCTGTTTTCTGCACAAAACATCACCGCAACTTTTTCGGATATGCTTACGATCTTTTGGCCATTCTAGAGGAGCTGCAAATCGAGAAATGTTCGTTCGTAGGCCATTCCATGTCTGGCATGGTAGGATGCCTCGCCTCCATCGAAAGGCCACAGATCTTTGAAAAGCTCATCCTCCTTTGCGCTTCTCCACGGTACCTAAGGGACGAATCTTTCAACGGAGGCTTTTCTCGCGCAGAAATCGACGGACTGTACAGTGCGATGAAGAGCGACTTCTCCGGATGGGCCTCGCTCTTCGCTCCTTTGGCCGTAGGCGTTAAAGATCACGCTGCGATCATGGAGTTCACCAGCAAAATGATTAAAATGAATCCAGAAATTGCTCTGGAGACGGGGAAGATGATATTTGAGAGCGATTTCAGAAATTTACTAAGTGACGTTAAAACTTCGTGCTTCGTAATTCAGACAACGAAAGACGTAGCGGTTCCTTTAAACGTTGCGTCCTACCTCAAAGAGAATCTTGGGGGTATGACAACCTTAGAGATTCTGGAATGTGAGGGACACCTTCCGCAGTTGACATCGCCTTCTTCACTGCTGCGCTCCTTGCAGAATGCTCTAGAAGAG
DLK23_Ephedra_sinica_VDAO_2032928 ??????????????????????????????????????????????????????????????????????????????????????????????????????????????????????????????????????????????????????????????????????????????????????????????????????????????????????????????????????????????????????????????????????????????ATGGCCGGAATGATTGGATGCCTTGCCTCCCTCAAGAGGCCAGAGCTCTTTGAGAGGCTTATCCTGCTTTGTGCCTCTCCAAGATACTTAAATGAAGAGGCTTTCAACTGGGGATTCTCAAGAGAAGAAGTGGATAGGTTATACAGTGCTATGAAGGCTGATTTCAAAGGATGGGTTTCAGGTTTCTGCCGCTTGGTTGTTGGCACAGAAGACCCTTGTATAGTGGAAGAGGTATCATCAACCATGGTGAAAATGAAGCCAGAGATAGCATTGGCCATTGCCATGACAATATTTGAGAGTGACATGAGAGAAGTGCTTGGCCAAGTGAGCCCTCCCTGCTTCATTATCCAAACCAAGGAGGACATAGCAGTGCCTCTAGGAGTGGCCCATTACATGAAGGCCAAGCTTGAATGTAGT???CATTTGGATATCTTGGATGCAGTAGGCCACCTTCCTCAGCTAACAAGTGTTGGGTTGCTTGTCAAGGCTCTCAAGAATGCACTGGAGGAG
DLK23_Gnetum_montanum_GTHK_2013316 ACTCAGCTTGCAAAAACCCTGAACGCAAAACTCATGGGGACTGGAACTGAAACTCTGGTCTTGTCCCATGGTTTTGGAGGAGACCAGTCCGTGTGGAAACTGGTTGTTCCTGATCTGGTTAAGGATTACAGAGTCCTTGTCTTTGATATGGCCTTCTCTGGTGCTGTGTTTGACCTCAACAGGTACACTTCACTCTCTGCTTTGGTTCAAGATCTGGTTACACTGTTGGAGGAGCTCAACATTCAGAAGTGTACTTTTGTGGGTCATTCTGTTTCTGCCATGGTTGGTTGCTTGGCCTCCGTCACAAGGCCTGATCTCTTTGATAAACTCATCTTGGTTGCTGCCTCCCCAAGGTACCTAAACGATTTTCTGTACGAGGGAGGACTGGAATCCAAGGAAGTGGACATGATTTTGGAGCAGATGAAATCGGATTATGCGAAGTGGGCGGAGAATTTTGCACCCAAAGCCTTGGGTCCCTTTGAACCCAATGAAATTGTCAAATACACAGAGAAGTTGATGAAAATGAAGCCTGAGATTGCCGTGACAGCCATGAGAACCATATTACTGAGCGACTGTAGAGGAATTCTGGGCGAGGTATCCATAGATTGTGGAATCATTCAGAGCCGTAATGATTTCGTGGTACCCACAAAGGTGGGATATTTCCTGAAATCTCACCTTGGTGACCCAAACAGCATTGAAATTCTGGAAATTTCTGGCCACCTGCCTCAGCTCACAGTGCCCACTCTGTTTCTACGGTCGTTGAAATCCATGCTTCCGCCA
DLK23_Halocarpus_bidwillii_OWFC_2012538 GGGTTGTTGAGCGATGCCTTGAATGTGAGAGTTGTGGGCTCTGGGGATAGGGTTTTAGTGCTAGCTCATGGATTTGGAGGAGATCAATCGATGTGGCAAAGTGTTTTGCCCTATCTGGTCTCTAATTTCAAGGTCATATTGTTTGACATGGTGTTCTCCGGCAAGGTTTTTGACTTTGCAAAATACACCTCACTTTCTGCTTATGCACTTGATCTTCTCACCATTTTGGAGGAGCTGAAGGTTGAGAGATGCTTGTATGTGGGTCATTCAGTCTCTGGCATGGTGGGCTGCATTGCATCCATCAAGAAACCAGACTTGTTCGGAAAACTAATCCTCCTGTGTGCTTCTCCAAGGTATTTGAATGATGAAACCTACCAAGGGGGATTTGAACGTGGGGACGTTGATGGGCTTTATAGTGCCATTGAATCTGACTATGCAGCATGGGTTTCAGGCTTTGCTCCAATGGTGGTTGGCGTAGGTGAGCCCTCTATGGTAAAAGAATTCACTAGGATGCTCATGAATATGAAGCCTGAAATTGCTCTTGCAGTTGCTAAGACCATCTTTGAGAGTGATATGAGAAACATATTATGTGATGTGAAGACGCCCTGCAGCATCATTCAGACAACAAAGGACATCGCTGTTCCACTGAGTGTTGCACACTACATGCAGCGCAATCTGGGAGGGAAGATGACTGTTGACATCCTTGACATCAACGGTCACTTGCCTCAACTTACCTCTCCTGGCTTGCTCCTGCAGGCCTTGAAGAATGTAATTGGTGAC
DLK23_Saxegothaea_conspicua_QCGM_2073581 GGGTTGTTGAGTGCAGCCTTGAATGTGAGAGTACTGGGCTCTGGGAATAGGGTTTTAGTGCTAGCACATGGATTTGGAGGAGATCAATCCTTGTGGAAATGTGTATTGCCCTATTTGGTCTCTAATTTCAAGGTCATATTGTTTGACATGGTGTTCTCTGGCAAGGTTTTTGACTTTGCAAAATATACTTCACTTTCTGCTTATGCAATTGATCTTCTCACCATTTTGGAGGAGCTGAAAGTTGAGAGATGCTTGTATGTGGGTCATTCGGTTTCTGGCATGGTGGGCTGCATTGCATCCATCAAGAAACCTGACTTGTTTGAAAAACTAATCCTTCTCTGCGCTTCTCCAAAGTATTTGAATGATGAAACCTACCAAGGAGGATTTGAACGTGGGGATGTTGATGGGCTTTACTGCTCCATGGAATCTGACTATGCAGCATGGGCTTCAGGCTTTTCTCCATTGGTGGTTAGTGTAGATGAGCCCTCTGTGGTAAAAGAATTCACCACGATGCTTATGAATATGAAGCCTGAAATTGCACTTGCAGTTGCTAAGACCATCTTTGAGAGTGATGTGAGAAACATATTATGTGATGTGAAGACGCCATGCAGCATCATCCAGACAACAAATGACATAGCAGTTCCAATAAGCGTTCCATACTACATGCAGTGCAATCTGGGAGGGAAGATGACTGTGGACATCCTTGACAACAACGGTCACTTGCCTCAACTTACCTCTCCTGGCTTGCTCCTGCAGACCTTGAAGAATGTAATTGGTGAC
DLK23a_Picea_abies_Picab_77236g0010 CGTGAACTGATAGAAGCTCTTAACGTAAGAGTTTTCGGCTCTGGCGAGAGAATATTAGTTCTCTCACACGGCTTTGGGGGCGACCAGTCGATGTGGAAAGATATTCTGCCCTACCTGCTGCCTGATTTCAAGGTCATCGTATTCGATATGGTTTTCTCTGGCAGTGTCTTCGACTTCGACCGATATAGGGATTCCCTCTCTTATGCAGACGATCTTCTCGCCATTTTAGATGAGCTTACAGTTGACAAGTGCGTGTACGTAGGTCATTCAGTTTCTGGAATTGTGGGCTGTCTTGCCTCCATCAAAAGACCAGAGTTGTTTGAAAGATTAATCATACTATGTGCTTCCCCAAGGTATTTAAACGATGAATCCTACGAGGGAGGATTCGAACGTGGAGACATCGATGGACTTTTCAGCGCGATAAAATCCGACTATTCAGCATGGGTTTCAGGCTTCGCTCCTCTGATAATTGGCGTGGATCAGCCCTCTCTGGTGAAGGAATTCAGTAGAAAAATGATGAATATGAAGCCTGAAATAGCACTTGTGGTTGCCAAAAGCATTTTCGAGTGTGATCTGCGAAGCATATTATGCGATGTGAAGATCCCGTGTAGCATCATCCAGACTAGGAAGGACATAGCAGTTCCATTGAGCGTGTCATATTACATGCAAAACAAACTTGGAGGAGACAATTCAGTGCACATACTTGACACAGATGGCCATCTTCCACAGCTAACAGCATCTCATATGTTAACAAAACTGCTTACACAGATTCTTGCAAGG
DLK23b_Picea_abies_Picab_195735g0010 CATGGATTGATAGAAGCTCTGAATGTGAGAGTTATCGGCTCTGGCGAGCGGTTATTAGTTCTCTCACATGGCTTTGGGGGCGACCAGTCGATGTGGAAACATATTCTGCCATACCTGTTGCCTGATTTCATGATCATCGTATTTGATATGATATTCTCTGGCAGCGTCTTCGACTTTGATCGATATACTGATACACTCTCTTATGCAGACGACCTTCTCTCCATTTTAGATAAGCTTCAAGCTGACAAGTGCGTGTACATAGGTCATTCAGTTTCCGCTATGGTGGGTTGTCTTGCCTCCATCAAAAGACCAGAATTGTTTGAAAGATTAATCTTATTATGTGCTTCCCCAAGGTACTTGAACGATGAATCCTATGAGGGAGGATTCGAACGTGGAGACATCGATGGAATTTTCAGCGCAATGAAATCCAACTATTCAGCATGGGTTTCCAGCTTCGTTCCTCTGCTAATTGGCGTGGATGAGCCCTCTCTGGTGAAGGAATTTGGTAGAAAAATGATGAATATGAAGCCTGAAATCGCACTAGTGGTTGCCAGAAGCATCTTCGAGAGTGATGTTAGAAGCATATTACGCGATGTGAAAATCCCATGTAGCATCATCCAGACTAGGGAGGACAAAGCCGTTCCATTGGCCGTTCCATATTACATGCAATGCAACCTTGGAGGGGAGACGTCAGTGCACATACTCGATACAGATGGCCATCTGCCACAGCTAACTTCACCTCATATGTTAGCAAAGCTGTTTGCCCAGATTCTGGCAAAG
DLK23c_Picea_abies_Picab_10427409g0020 CATGGATTGGTAGAAGCTCTAAATGTGAGAGTTATCGGCTCTGGCGAGCGGTTATTAGTTCTCTCACACGGCTTTGGGGGCGACCAGTCGATGTGGAAACATATTCTGCCATACCTGGTGAATGATTTCAAGATCATCGTATTTGATATGATATTCTCTGGCAGCGTCNNNNNNNNNNNNNNNNNNNNNNNNNNNNNNNNNNTC???????????????TCCATTTTAGATAAGCTTCAAGCTGACAAGTGCGTGTACGTAGGTCATTCAGTTTCCGCTATGGTGGGTTGTCTTGCCTCCATCAAAAGACCAGAATTGTTTGAAAGGTTAATCTTATTATGTGCTTCCCCAAGGTACTTGAACGATGAATCCTATGAGGGAGGATTCAAACGTGGAGACATCGATGGAATTTTCAGCGCAATGAAATCCAACTATTCAGCATGGGTTTCCAGCTTCGTTCCTCTGCTAATTGGCGTGGATGAGCCCTCTGTGGGGGAGGATTTCGGTAGAAAAATGATGAATATGAAGCCTGAAATCGCACTCGTGGTTGCCAGAAGCATCTTCCAGAGTGATGTGAGAAGCATATTACGCGATGTGAAAATCCCATGTAGCATCATCCAGACTAGGGAGGACATAGCCGTTCCATTGGCCGTTCCATATTACATGCAATGCAACCTTGGAGGGGAGACGTCAGTGCACATACTCGATACAGATGGCCATCTGCCACAGCTAACTTCACCTCATATGTTGGCAAAACTGTTTGCCCAGATTCTGGCAAGG
DLK23d_Picea_abies_Picab_26270g0010 TCTAAGCTGTTGGGCGTTTTAAATGTTAAAATAATAGGATCTGGCAAGCCTACGCTAGTGCTTGCGCATGGATTTGGATCAGACCAATCGGTATGGCAATATATTCTGCCATACCTGGTCGCTCATTATAAGGTCATAGTATTCGATATGGTATTCTCTGGCAAAGTTTTCGATTTCGATCGATATACTTCGCTCTCTGCTTATGCAGCCGATCTTCTCTCCATTTTGGATGAGCTAAAAATTGATAAGTGCTTGTATGTTGGTCATTCTGTCTCTGGAATGGTTGGCTGTCTTGCATCCATCGAAAGACCAGAATTGTTTGAAAGATTAATCTTGCTCTGCGCTTCGCCAAGGTATCTGAATGAAGAGTCATACCATGGAGGATTTGAACGGGGCGAAGTTGATAGTCTTTACTACGCCTTGAAATCTGACTACGCAGCATGGGCTTCTTGTTTTGCTCCTCTATCGGTTGGTGTCGACGAGCCCTCTGTAGTGGAAGAGTTCAGGAGAACAATGATGAATATGAAGCCTGAAATTGCACTTGCAGTGGTCAAGACCATCTTTGAGAGTGATATGAGAAGCATATTGTGTGATGTGAAGACCCCATGTAGCATTATCCAGACTGCTAAGGACATAGTCGTTCCCATGGCCGTCCCGTACCACATGCAGGGAAGCCTTGGGGGGAAGATGTCAGTTATCATACTTGATGCGGAGGGCCATTTACCCCAGCTCACTGCGCAGGATTTGCTTCTGCAGGCAGTCAAACTGATCCTCGAAGGC
DLK23e_Picea_abies_Picab_405799g0010 GGCAGACTGTTGGAAGTTCTTAATGTGAGGGTTACTGGATCTGGT??????????????????????????????????????????????????????CATCGTATTCGATCTGGTATTCGCTGGCAGTGTGGAATCGTATTCGATCTGGTATTCGCTGGCAGTGTGTTTGATTTCGACCAATCTTCTAATTCACTTGCTTATGCGGACGATATTCTCGCCATTTTAGAGGAACTTAAAATTGATAGGTGCATGTACATAGGTCACTCGGTCTCTGGTATGTTGGGCTGTCTTGCCTCCATCAAAAAACCCGAATTGTTTGAAAGATTAATCCTGTTAGGTGCTTCGCCGAGGTATTTGAACGATGAATCCTACGAGGGAGGATTTGAACGTGGAGAGATCGATGGAATTTTGAGCACAATCAAATCCAACTATTCGGCATGGATTTCCGGATTTGTTCCTCTACTAATTGGAGTGGATCAGCCTTCTACAGTGGATGACTTGTCTAGAAAATATCTGAGTATGAAGCGTGAAATTGCCTTTACGGTTGCTAAAAGCATCTTCGAGTGTGATCTGAGAAGCATTTTATCCGATGTGAAGACCCCATGTAGCATCATCCAGACTAGGAAGGACGTAGTGGTTCCATCGAGCGTGCCATATTACATGCAACGCAACCTTGGAGGAGAGAACTCAGTGCACGTACTTGACATAGATGGCCATCTACCT??????????????????????????????????????????????????????
DLK23f_Picea_abies_Picab_412197g0010 GGCAGACTGTTGGAAGTTCTTAATGTGAGGGTTACTGGATCTGGTGAGCGTGTAGTAGTTCTGTCACACGGCTTTGTGGGCGACCAGTCGATGTGGAAAGATATTCTGCCATACCTGGTGCCTGATTTTAAGGTCATCGTATTCGATCTGGTATTCGCTGGCAGTGTGTTTGACTTCGACCAATCTTCTAATTCACTTGCTTATGCAGACGATATTCTCGCCATTTTAGAGGAGCTTAAAATTGATAGGTGCATGTACGTAGGTCACTCAGACTCTGGTATGTTGGGCTGTCTTGCCTCCATCGAAAAACCCGAACTGTTTGAAAGATTAATCGTGTTAGGTGCTTCGCCGCGATTTTTCTGCAGGTATTTGAACGAGGGAGGATTTGAACGTGGAGAGATCGATGGAATTTTGAGCACAATCAAATCCAACTATTCGGCATGGGTTTCCGGATTTGTTCCTCTAGTAATTGAAGTGGATCAGCCTTCTACAGTGGATGACTTGTCTAGAAAATGTCTGAGTATGAAGCCTGAAATTGCCTTTACGGTTGCTAAAAGCATCTTCGAGTGTGATCTGAGAAGCATTTTATCGATGGAACCACTAGGAAGGACGTAG?????????????????????????????????????????????????????????????????????????????????????????????????????????????????????????????????????????????????????????????????????
DLK23g_Picea_abies_Picab_10077950g0010 CATAATCTGATAGACGCTCTGAACGTGACAGTTAACGGCTCTGGCGAGCGGATATTAGTTCTCTCACACGGCTTTGGGGGCGACCAGTCGATGTGGAAACATATTCTGCCATACCTGCTGCCTGATTTTAAGGTCATCGTATTCGATATGGTCTTCTCTGGCAGTGTCTTCGACTTCGATCGGTATACAGATTCACTCTCTTATGCAGACGATCTTCTCGCCATTTTAGATGAGCTTCAAGCTGACAAGTGCGTGTACGTAGGC?????????????????????????????????????????????????????????????????????????????????????????????????????????????????????????????????????????????????????????????????????????????????????????????TTCGTTCCTTTGTTAATTGGCGTGGATGAGCCATCTCTGGTAAAGGAATTCAGTAAAAAAATGATGAATATGAAGCCTGAAATCGCACTCGTGGTTGCCAAAGCCATTTTCCAGAGTGATGTGAGAAACATATTATGCGATGTGAAGACCCCGTGTAGCATCATCCAGACAAGGAAGGACATAGCGGTTCCATTGCGTGTGCCATATTACATGCAACGCAACCTTGGAGGAGAGAACTCAGTGCACATACTTGACACAGATGGCCATCTTCCGCAGCTGACTTCACCGAGTGTGTTCGCAAAATTGCTTACACAGATCCTTGCAAGG
DLK23h_Picea_abies_Picab_7064533g0010 ????????????????????????????????????????????????????????????????????????????????????????????????????????????????????????????????????????????????????????????????????????????????????????????????????????????????????????????????????????????????GTTGACAAGTGCTTGTATGTTGGTCATTCTGTGTCTGGAATGGTTGGCTGTCTTGCATCCATCGAAAGACCAGAATTGTTTGAAAGATTAATCTTACTCTGTGCTTCGCCAAGGTACCTGAATGACGATTCATACCATGGAGGATTTGAA????????????????????????????????????????????????CCATGGGCTTCTGGTTTTGCTTCTCTAGCGGTTGGTATCGACGAGCCCTTTGTAGTGGAAGAGTTCAGGAGAACAATGATGAATATGAAGCCTGAAATTGCACTTGCAGTGGCCAAGACCATCTTTGAAAGTGATATGAGAAGCATATTATGGGATATGAAGACCCCATATAGTATTATCCAGAATGCTAAGGACATAGTCATTCCCATGGCCGTCCCGTACCACATGCAGGGAAGCCTTGGAGGGAAGATGTCAGTTATCGTACTTGATGCAGAGGGCCATTTACCCCAGCTCATTGCCTAG???????????????????????????????????????
DLK23a_Dioon_edule_WLIC_2119031 TCTGGGTTGCTGGATGCTCTGAATGTAAGGGTGATCGGCTCTGGGGAACGGATTATGGTTCTTTCACACGGGTTCGGCGGCGACCAGTCAGTATGGCAATATATTTTGCCCCACCTTGCAGGCGAATTCAAGGTCGTTTTGTTCGATATGGTATTCTCTGGCAATGTTTTCGACATGAGCAGGTATGACACTTCGCTTTCCTACGCAGATGATATTTTGTGCATTCTGGAGGAGCTGAAAGTGGAGAAATGCGTGTACGTGGGACATTCGGTGTCTGGCATGGTCGGCTGCATTGCCTCCATAAAACGGCCAGAATTGTTTGAGAGAATAGTCTTACTGTGTGCATCCCCGAGGTATTTGAACGGCGACAACTATCTTGGGGGATTCGAACGCGGAGACATCGATGGATTGTTCAGAGCCATGAAATCTGACTACGCGTCTTGGGTTGCAAGCTTTGCTCCGCTGGTGGTCGGCGCAGATGACCCCTTGGCCGTCAAAGAATTCAACCAAAAGATGCTGAACATGAGGCCAGAGATTGCACTAACGGCTGCCAGGAACATCTTTGAAAGTGATTTGAGAAACATTTTGGCTGAAGTGAAGACCCCCTGTGCTATTATCCAGACGACGAAGGATATAGCCGTCCCAATATCTGTGCCATATTATCTGCAGAACAACCTTGGAGGGAAGATCTCAGTCGACATACTTGAGACGGTGGGTCATCTACCGCAGCTAACGTCGCCTGGTTTGCTGTTGCAGTCGTTGAGGAAGATCACTGAATGT
DLK23b_Dioon_edule_WLIC_2017948 AGTGGAATATTGGATGATTTGAATGTGAGAGTCGTTGGGACAGGGGAGCGTGTTCTAGTGCTTTCTCATGGATTTGGAGCGGAGCAGTCAGTGTGGCAGCACATTCTTCCTCATCTCATCACCGATTTCAAGATTGTTCTCTATGATTTGAGATTTTCTGGCAACGTATTCGACTTTGATCGCTACAAATGCATCGCCGATTATGCGACGGATCTCTTGAACATTTTGCATGAACTTGAGGTCGAAAAATGCTTTTATGTTGGCCATTCCGTGTCTGCCATGATCGGCTGTGTCGCTTCTATAAAGCGACCTCAACTGTTTGAGAAAGTGGTCTTACTCTGCGGCTCTCCAAGGTATTTGAACGACGGCAATTACCGCGGGGGATTCGAACGCGAGGAGGTTAATAATCTTCTGAAGAGTATGGTATCGGATTACCCTAAGTGGGTATCAGCATTTGCTCGCCAGGCGGTTGGGGATGAGCGCGTCGGGGCGGTGGAAGAATACGCTGCGTCGCTGATGAAAATGAAGCCCGAAATTGCAGTTGCAGTGGCGAAGAGCATATTTGAGAGTGATATGAGAAGCATTTTATGTGATGTGAAGAGCCCTTGCTCCGTTATCCAGACAACCAACGACATGGCCGTGCCGGCGATTGTTGCAGATTATCTGCAGCGCAACCTTAATAATAACAATACGGGTTTGCACATTCGCTCTGATGGTCATCTTCCTCAGCTTACCTCTCCTGCGTTGCTTGTGCAGCTCTTGAAACACATTTTCGACTCC
DLK23_Encephalartos_barteri_GNQG_2010402 TCTGGTTTGCTGGATGCTTTGAATGTAAAAGTGATCGGCTCTGGGGAACGGATTATAGTTCTTTCACATGGGTTTGGCGGCGACCAGTCAGTATGGCAATATATTTTGCCCCGCCTTGCTGGCGAATTCAAGGTCGTTTTGTTCGATATGGTATTCTCTGGCAGTGTTTTCGATACGGATAGGTATGGCACTTCGCTTTCCTATGCAGATGATGTTTTGTGCATTCTGAAGGAGCTGAAAGTGGAGAAATGCGTGTATGTGGGACATTCGGTGTCTGGCATGGCCGGCTGCATTGCCTCCATAAAACGACCAGAATTGTTTGAAAAAATAGTCTTACTGTGTGNG??????AGGTATTTGAACGACGACAGCTATCTGGGGGGATTCGAACGCGGAGACCTCGATGAACTGTTGAAAGCCATGAAATCTGACTACGCATCTTGGGTTTCAGGCTTTGCTCCGCTGGTGGTTGGAGCAGATGACCCCTTGATCGTCAAAGAATTCACTCAAAAATTGCTGAAAATGATGCCAGAAATTGCACTAACGGCTGGCAGGAACATCTTTGAAAGTGATATGAGGAGTATTTTGGCTGAAGTGAAGACCCCTTGTGCTATTATCCAGACAACGAAGGACATAGCCGTCCCAATGTCTGTGCCATATTATCTGCAGCGCAACCTGGGAGGAAAGGTCTCAGTCGACATACTTGAGACGGTTGGTCATCTACCACAGCTAACGTCGCCTGGCTTGCTTTTGCAGTCGTTGAGGAAGATCATTGAT???
DLK23_Cycas_micholitzii_XZUY_2003713 ?????????????????????????????????????????????????????????????????????????????????????????????????????????????????????????????????????????????????????????????????????????????????????????????????????????????????????????????????????????????????????????????TCTATGTGGGGCATTCGGTGTCCGGCATGGTCGGCTGCCTTGCCTCCGTGAATCGACCAGAATTGTTCGAGAAAATTGTCTTACTGTGTGCGTCTCCAAGGTATTTGAACGATGACGGTTACGAGGGGGGATTCGAACGCGGGGACATTGATGGGCTTTTGAGCGCCATGAAATCTGACTACGCATCTTGGGTTTTGGGATTTGCCCCGCTGGTAGTTGGTGTAGACGAACCCTTGGTCGTCAAGGAATTCGCTCAGAAGATGCTGAGCATGAAGCCAGAGATTGCATTAACGGTTGCTAGGAGCATCTTTTACAGTGATATGAGGAGAATTTTAGGTGAAGTGAAAACCCCTTGTGCTATTATCCAGACAACGAAGGACGTAGCCGTCCCATTGTCTGTTCCATATTATCTGCAGTGCAACCTTGGAGGGAAGATCTCGTTGGACATTCTTGAGACAATTGGCCATCTACCACAGCTAACGTCGCCTGCCTTGCTTCTGCAGGTGTTGAGAAAGGTCCTTGAATGT
D14_Arabidopsis_thaliana_AT3G03990.1 CACAACATCTTAGAAGCTCTAAATGTCCGGGTCGTGGGTACGGGTGATCGGATCCTGTTTTTGGCCCATGGATTCGGTACTGACCAATCAGCTTGGCACTTGATCCTTCCTTACTTCACTCAAAACTACAGAGTCGTCCTCTATGACCTAGTTTGCGCCGGCAGTGTCTTCGATTTCAATCGTTACACAACTCTCGATCCTTACGTCGATGATCTTCTCAACATCGTTGATTCACTCGGAATCCAAAACTGTGCTTACGTTGGTCACTCTGTTTCCGCTATGATCGGAATCATCGCTTCGATTCGTCGGCCGGAGCTTTTCTCCAAGCTTATCTTGATCGGATTTTCGCCTAGGTTTCTCAACGACGAGGATTATCATGGAGGATTCGAAGAAGGTGAGATTGAGAAAGTTTTCTCAGCTATGGAAGCTAATTACGAAGCTTGGGTTCATGGATTTGCTCCGCTTGCTGTTGGAGCTGATGTTCCGGCGGCGGTTAGAGAATTTAGCCGGACTTTGTTTAATATGCGTCCGGATATATCTCTGTTTGTTTCGAGGACGGTTTTCAACAGCGATCTGAGAGGTGTGCTTGGGTTAGTTAGAGTTCCGACGTGTGTGATTCAGACGGCGAAGGATGTTTCTGTGCCGGCTTCGGTGGCGGAGTATCTTAGGTCTCATCTCGGTGGAGATACTACTGTGGAGACTCTTAAAACTGAAGGACATTTGCCGCAGCTTAGTGCTCCGGCGCAGCTTGCTCAGTTTCTCCGGCGAGCTCTTCCTCGG
D14_Eutrema_salsugineum_Thhalv10021292m CACAACATCCTGGAAGCTCTTAACGTCCGGGTCGTGGGTACGGGTGATCGGATCCTGGTTCTAGCCCATGGATTCGGTACGGACCAATCGGCTTGGCACCTAATCCTCCCTTACTTCACTCCGACTTACAGAGTCGTCCTCTACGACCTAGTTTGCGCCGGCAGCGTCTTCGATTTCAATCGGTACACGACGCTCGACGCCTACGTCGATGATCTCCTCAACATCATCGATTCACTCGGAATCCAAAATTGCGCCTACGTAGGTCACTCCGTCTCGGCTATGATCGGAATCATCGCTTCGATCCGGCGACCGGAGCTTTTCTCTAAGCTTATCCTAATCGGAGCTTCCCCTAGGTTTCTCAACGACGAGGATTACCACGGCGGATTCGAGGAAGGAGAAATTGAGAAGGTTTTCTCAGCTATGGAGGCTAATTACGAGGCTTGGGTTCAAGGATTCGCGCCGTTAGCCGTCGGAGCTGATGTTCCGGCGGCGGTTAGAGAATTTAGCCGGACTTTGTTCAATATGCGTCCGGATATCTCTCTGTTCGTATCCAGGACGGTTTTCAACAGCGATCTGAGAGGCGTGCTTGGGTTAGTGAGAGTGCCTTCGTGTGTGATTCAGACGGCGAAGGATGTCTCGGTTCCGGCTTCGGTGGCGGAGTATCTCCGTGCTCATCTCGGAGGAGATACCAAAGTGGAGACGCTCAAAACTGAAGGACATTTGCCGCATCTTAGTGCTCCGGCGCAGCTCGCTCAGTTTCTCCGGCGAGCACTTCCTCGG
D14a_Carica_papaya_Carpa_1323.3 AACATACTGCTTGAGGCGCTTAATGTCCGAGTCGTCGGCTCCAGCGACAAAATCCTCGTTTTGGCTCATGGGTTCGGCACGGACCAGTCGGCTTGGCAGCGCATTCTTCCCTTCTTTACCCCTTACTACCGCGTCATCCTTTATGACCTGGTCTGCGCCGGCAGTGTCTTCGACTTCCGACGGTACACCACTCTCGATGCCTACGTAGATGACCTGCTCAACATCCTCGACGTTCTCGGCGTCGAACGATGTGCTTATGTTGGTCACTCTGTCTCCGCCATGATCGGCCTCCTGGCGTCCATCAGACGCCCTGAACTATTCTCTAAGCTCATTCTTATCGGCGCCTCTCCCAGGTTCTTGAACGACGAGGATTACCATGGGGGATTCGAGGAAGAGGAGATCGAGAAGGTGTTCTCAGCTATGAAGGCGAACTACGAGGCCTGGGTCAACGGGTTCGCGCCGCTAGCTGTCGGAGCCGATGTACCACTTGCGGTGCGTGAATTCAGCCGGACCCTTTTCAACATGAGACCAGACATAACTTTATTCGTATCGAGAACAGTGTTCAACAGTGATCTGAGAGGAATTCTAGGGTTGGTCAAGGTTCCTTGCTGCGTAATTCAGACAGCCAAAGACGTGTCTGTCCCCATGTCGGTCGCCGACTATCTCCGCAGCCATTTGGGTGGCCGCACCACCGTCGAACTGCTCAAGACCGAAGGCCACTTGCCACATTTAAGCGCGCCGGGACTCCTGGCTCAAGTCCTCCGCCGAGCACTTTCCCGG
D14_Gossypium_raymondii_Gorai.010G025600.1 AACACCCTTTTAGAAGCTTTGAACGTGCGAGTTGTCGGCTCCGGCGACAGAATCCTTGTCTTGGCTCACGGTTTCGGTACGGACCAATCGGTTTGGCAACGGATTCTCCCATTTTTCACACCTAATTATCGTGTAATCCTATACGACCTCGTTTGTGCCGGCAGCGTCTTCGATTCCACTAGGTACGACACTCTCGATGCTTTCGTCGACGATTTGCTTAATATTCTTAAAGCTCTCGGCGTTCACCGTTGCGCTTACGTCGGCCACTCCGTCTCCGCCATGATCGGTATCTTGGCTTCCATTCGCTGCCCTCAACTCTTCTCCAAACTCATCCTCATCGGCGCTTCTCCCAGGTTTCTCAATGACGAAAATTACCACGGAGGGTTCGAGCTAGGCGAGATTGAGGAAGTATTTTCAGCAATGGAAGCCAACTACGAAGCTTGGGTCAACGGGTTTGCCCCAGTGTTGGTGGGGGCCGATGTGCCGACAGCGGTTCGAGAGTTCAGCCGGACACTTTTCAACATGAGACCGGACATATCATTGTTCGTTTCAAGGACGATATTCAACAGTGATCTGAGAGGGGAACTCGGGAAAGTGAGAGTGCCGTGTTGCGTGATCCAGACGGCGAAAGATGTGTCGGTTCCGGCATCGGTGGCGGAGTATTTAAAGACCCGTCTTGGGGGACGAACCACGGTGGAGATTTTGAGAACAGAAGGCCATTTACCGCACTTGACTGCGCCGGTGTTGCTTGCTCAAGTGCTTCGGCGAGCCCTTCCGCGG
D14a_Citrus_sinensis_orange1.1g024681m GGTGACCTGTTAGAAGCCCTCCACGTCCGTGTAGTAGGTACCGGCGACCGAATTCTGGTACTTGCACATGGATTTGGCACTGACCAATCCGCTTGGCAGCGCATTCTCCCTTATTTAAACCATCAC???CGGGTGATCATGTTCGATCTTGTTTGCGCCGGCAGTGTCTTCGATTTCAGGAGGTACACAACTCTTGATGCCTACGTTGACGATTTGCTCAACATTCTAGACACCCTTGGCGTCAACCGCTGCGCCTACGTTGGCCACTCTGTCTCCGCCATGATCGGGCTCTTGGCCTCCATTCGCCGCCCTGACCTCTTCACCAAGCTCATCCTCATCGGTGCTTCTCCAAGGTTCTTGAACGACGAAGATTATCACGGGGGATTTGAGGAAGCTGAAATTGACAAAGTGTTTAGGGCAATGGAGGCGAATTATGAGGCATGGGCGTACGGGTATGCACCACTAGCAGTGGGAGCAGATGTGCCGGCAGCTGTGAGAGAATTTAGCCGGACCTTATTCAACATGAGGCCGGACATATCACTATTTGTTTCAAAAACCGTATTTGACACGGACCTGAGGGGGATACTAGGCCTAGTCAGGGTGCCATGTGTTATAATTCAGACCTCAAAAGACGTCTCCGTCCCGGTCTCCGTCGCTGAGTACTTACAGAGACATCTGGGCGGCCGGAACACCGTTGAGCTTTTGAAGATTGAGGGTCATTTGCCGCATTTGAGCGCCCCTGCGATCGTGGGTCCCGTCATCCGGCGAGCCCTGTCGAGA
D14b_Citrus_sinensis_orange1.1g045774m GAATTTCTCTTGGAAGCACTAAATGTTCGAGTAGTAGGTCAAGGGCAGTCAATCATCGTGTTTTCCCACGGATTTGGGTCTGACCAATCCGTATGGAGTCGCGTTATCCCTAGTTTCACCCGTGCTTATCGTGTAATCAGCTTTGACCTAATGTGCTCAGGAAGCTGCTATGATTTCCAAAGATACGCCACTCTTGATGGTTACGTTGATGACTTGCTCAGCTTTCTCGACGCCCTTGAAATTGATCGTTGCGCCTTTGTTGGTCATTCAGTATCGGCTATGATTGGTCTCTTAGCCGCCATTCACCGTCCCAACCTTTTCTCAAGACTCATTCTCATTGGCGGTTCTCCAAGGTTCACGAATGATGGGAATTATATTGGGGGTATTGATCCAGCTCACATGGAAGAAGTGTTCCGAAGAATGGAGAGCAATTATGAATCCTGGGTCGCAGGCTTTGTACCAATGGCACTTGGTGACGTGCCTGACATGGCTCTCCAAGAATTCAGCAGGACTTTGTTCAGCATGAGGCCTGACATTGCCTTGCATGTCGCAAGAACAGCGTTTGCAGCTGACCTAAGGCACGTGCTGGGCCTTGTTAGGGTTCCTGTTTGTATAATTCAGAGCTCTGTTGATCTGTCTGTCCCGCCAGCGGTTGCGGAGTATATGCGACGCCATCTTGGTGGCCCGACTGTGCTGGAGTTTCTGCCGACGCATGGACATTTGCCACATGTTAGTTCACCTGCTCCTGTCGCTAATGCTATCCAACAACTCCTCCGTCGA
D14_Medicago_truncatula_Medtr1g018320.1 ACTTCCATCCTCGACGCACTGAATGTCCGCGTAGAAGGCTCCGGCGACAAATACATCGTCTTCGCCCACGGCTTCGGCACCGACCAATCAGCATGGCAGCGCGTGCTCCCTTACTTCACCCGCAGCTATAAAGTCATTCTCTATGACCTCGTTTGCGCCGGCAGTGTCTTCGATTACCGCCGCTACACAACTCTTGACGCTTACGTTGATGACCTCCTCAACATCCTTGATTCCCTCCATGTCACTCGCTGTGCTTACGTCGGCCACTCCATCTCCGCCATGATCGGAATGTTAGCTTCCATTCGCCGCCCTGAACTCTTCTCCAAACTCATCCTCATCGGTGCCTCCCCAAGATTCTTGAACGACGGAAATTACCACGGAGGATTTGAGCAAGGTGAAATTGAGCAAGTTTTTTCAGCAATGGAAGCAAACTATGAAGCCTGGGTTAACGGTTTTGCTCCACTAGCTGTCGGGGCCGATGTTCCTACAGCGGTTCGAGAATTTTCTAGAACACTTTTCAACATGAGACCAGACATATCACTTTTCGTTTCAAGAACGGTCTTCAACAGTGATCTGAGAGGGATTTTAGGATTGGTTAAGGTACCTTGTTGTATCATGCAAACGGCGAGGGACATGTCGGTTCCGGCGACGGTTGCGACTTACATGAAGGAGCATCTTGGTGGGAAGAGTACGGTGCAGTGGCTGGACACGGAGGGGCATCTTCCTCATTTGAGCGCTCCTTCTTACTTGGCTCATCAGTTGGAGATAGCACTTTCACAT
D14a_Prunus_Persica_ppa010005m ACCAGCATAATCGACGCCCTCAACGTCCGCGTGGTCGGCTCCGGCGATAAGTTCCTCGTCCTCGCCCACGGCTTCGGCACCGACCAGTCCGCCTGGCAGCGCATTCTCCCTTACCTGACGCAGTCCTACCGCGTCATCGTATACGACCTCGTTTGCGCCGGCAGCGTCTTTGACTTCCGCCGTTACACCACCCTCGACGCCTACGTCGACGACCTCCTCGCCATTCTCGACGCCCTCTCCGTCACCCGTTGCGCCTACGTTGGCCACTCCGTCTCCGCCATGATCGGAATTCTCGCCTCCATCCGCCGACCCAACCTCTTCTCCAAGCTCGTCCTCATCGGCGCTTCTCCCAGATTTTTGAATGATAGAGATTACCATGGCGGATTTGAGCAAGAGGAGATTGAGAAGGTGTTTTCGGCAATGGAGGCGAACTACTCGGCGTGGGTCCAAGGCTTTGCGCCGTTAGCCGTCGGAGCGGACGTGCCGGCGGCGGTCCGAGAGTTCAGCCGGACCCTTTTCAACATGCGACCCGATATCTCGCTTTTCGTATCTCGGGCCGTCTTCAACAGCGATTTGAGGGGGGTTCTGGGCCTGGTCAGAGTGCCCTGCTGCATAATCCAGACGGCGAAGGACGTGTCCGTGCCGGCTTCGGTGGCGGCTTACCTGAGGGACCACCTGGGCGGTCGGAACACCGTCGTGATGCTGGAGACGGAGGGGCACTTGCCCCATCTGAGCGCGCCGAGCCTGCTGATAAGGAAGCTCCGGCATGCCCTTGCGTCG
D14a_Cucumis_sativum_Cucsa.395670.1 AACGCCCTTCTTGAAGCCCTTAATGTCCGCGTCCTTGGCACCGGCGATCGCTTCCTCGTCTTAGCCCATGGCTTCGGCACCGACCAATCCGCTTGGCAACTCGTTTACCCTTCCTTCACTCCCTACTACCGTGTCATACTCTACGACCTTGTCTGCGCCGGCAGCGTCTTCGATTTCTCCCGTTACACCACTCTCGACGCCTTCGTCGACGACCTCATCTCCATCCTCGACTCCCTCCACGTCCACCGCTGCGCCTTCGTCGGCCACTCCGTCTCCGCCATGGTCGGCATCCTCGCCTCCATCCGCCGTCCCGAACTCTTCTCCAAACTCATCTTAATCGGCGCATCCCCAAGGTTTCTCAACGACGGCGACTACCATGGTGGGTTCGAACAGAATGAGATAGACAGGGTTTTCGCTGCAATGAAGGCTAATTACCAATCTTGGGTCAACGGGTTTGCCCCTCTCGCTGTCGGTGCCGATGTTCCCGCTGCCGTACAGGAATTCAGCCGAACTCTCTTCAATATGAGACCCGACATTTCCCTCTTTGTTTCTAAGGTTATCTTCAGCAGCGATCTCCGGGGAGTGCTCGGTCTCGTCAAAGTCCCCTGCTGTATAATTCAAACCGCCCAAGACGTGTCTGTTCCGACCTCTGTCGCCATCTACCTGAGAGACCACCTCGGGGGCCGGAACACCATTGAGATGCTGGACACGGAAGGGCACCTACCCCATCTGAGTGCCCCTCAGCTTCTCGTTCGGAAACTTCGCCGTGCTCTTTCTCGG
D14a_Populus_trichocarpa_Potri.014G016500.1 AGCCTCATCCTAGACGCTCTCAACGTCCGTGTTCAAGGCGAAGGTGACAAAGTTCTGGTCTTTGCCCATGGGGTTGGCACTGACCAATCCGCTTGGCAACGCATTCTCCCCTTTTTCACACCATACTATCGTGTAATCCTCTTTGATCTTGTATGTGCTGGTAGTGTCTTCAATTTTAGACGATGCACCAATCTTGAAGCTTATGTTGATGACTTGCTCAACATTCTTGACACTCTTGGCGTTGACCGGTGTTTTTATGTGGGACACTCTGTTTCTGCTATGATCGGTATACTGGCATCCATTAGACGTCCGGAGCTCTTCATCAAGATGATTCTCATCGGAGCATCACCAAGGTTTCTGAATGATGAAGATTACCATGGAGGATTTGAGCAAGAGGAAATTGAGTCTGTTTTTAAAGCAATGGAGGCTAATTATGAGGCTTGGGTCAATGGTTTTGCGCCATTAGCAGTTGGAGCTGATGTACCCCTTGCTGTCAGAGAATTTACTCGGACCCTTTTCAACATGAGACCAGATATTACATTATTTGTGTCAAGGACCGTTTTTAACAGTGATCTAAGAGGGATACTGGGCCTAGTCAAAGTACCATGCTGTATAATCCAAACGTCGAAGGATGTATCTGTCCCAGCATCAGTGGCCGAGTATTTGAAGAACCATTTGGGTGGCGAAAATACCGTGGAAACGTTAAGAACTGAAGGGCATTTGCCCCATTTAAGTGCACCAGCTATGTTGGCACCGGTCATCAAGCGAGCCCTTTCCCGG
D14b_Populus_trichocarpa_Potri.002G118900.1 AGCCACATCTTAGACGCTCTCAATGTCCGTGTCGAAGGCCAAGGTGACAAATTTCTGGTTTTTGCCCATGGATTTGGCACCGACCAGTCCGCTTGGCAACGCATTCTCCCTTTCTTCACACCATACTATCGGGTGATTCTGTTTGATCTTGTATGTGCTGGTAGTGTCTTCAATTTTAGACGCTACACTAATCTTGAAGCCTATGTCGATGACTTGCTCAACATTCTTGACACTCTTGGCGTTGACCGGTGCTTTTATGTGGGTCACTCTGTTTCTGCAATGATCGGTATTCTGGCATCTATTAGACGTCCAGAGCTCTTCACCAAGCTTATTATGATAGGAGCATCGCCAAGATTTTTGAATGATAAAGACTACCATGGAGGATTCGAGCAAGAAGAAATCGAGTCTGTTTTTGTAGCAATGGAGGCTAATTATGAGGCTTGGGTCAAAGGTTTTGCACCATTAGCAGTAGGAGCTGATGTACCAGCTGCTGTCAGAGAATTTAGCCGAACGCTTTTCAACATGAGACCAGATATTACTTTATTTGTGTCGAGGACCGTTTTTAATAGTGATCTAAGAGGGATACTAGGCCTCGTCAAAGTACCATGTTGTGTAATTCAGACATCGAAGGATGTATCTGTCCCAGCATCAGTGGCCAAGTATTTGAAGAATCATTTGGGTGGCAAAGCTACTGTGGAAATGTTAAGAACGGAGGGGCATTTGCCTCATTTAAGCGCACCAGCTATGTTGGCACCGGTCATCAGGCGAGCTCTATCACGG
D14_Linus_usitatissimum_Lus10018686 AAACGCCTGCTGGAGGCGCTGAACGTACGGCGCCTGGGGTCCGGGGACCGGATCCTGGTGTTCGCGCATGGCGTCGGAACCGACCAGTCAGCGTGGCAGCGTATTCTCCCCTTCTTCACCCAGAGCTACACCGTCATCCTTTACGACCTCGTCTGCGCTGGAAGCGTCTTCGACTTCAACTGCTACACCACTCTCGACCCTTACGTCGACGACCTCCTCAACATCCTAGACGCCCACCGCGTCCACCGCTGCGCCTACGTCGGCCACTCCGTCTCCGCCATGATCGGCCTTCTCGCTTCCATCCGCCGCCCCGAGCTCTTCTCCAAGCTCATCCTCATCGGCGCCTCCCCCAGGTTTCTGAACGATAAGGATTACCATGGGGGATTCGAGGAGAGGGAGATAGAGGAAGTGTTCTCGGCAATGGAGGCCAACTATGAGGCGTGGGTGCAAGGGTTTGCGCCGTTGGCTGTGGGAGCTGACGTGCCGGCGGCGGTGAGAGAATTCAGCCGGACGCTGTTCAACATGAGGCCGGACATCACTCTCTTTGTCTCCAGGACGGTCTTCAACAGCGACTTCAGGGGAATTTTGGGACTGGTCAAAGTTCCTTGCTGCATCATCCAGACCTCCAAGGACATGTCCGTACCTCCATCCGTTGCGGACTACATGAAGACCCACTTGGGCGGCCGGACCACCGTCGAGATTCTCATGACGGAAGGCCATTTGCCTCACTTGAGCGCTCCTGGCCTCCTTGCCCAGGTTCTCAGGCGAGCTCTAGCCCGA
D14a_Salix_purpurea_SapurV1A.3357s0010.1 AGCCTCATCTTAGAGGCTCTCAATGTCCGTGTCGAAGGCCAAGGTGACAAATTTCTGGTTTTTGCCCATGGATTTGGCACCGACCAGTCCGCCTGGCAACGCATTCTCCCTCTCTTCACACCGTACTATCGGGTGATTCTGTTTGATCTTGTGTGTGCTGGTAGTGTCTTCAATTTTAGACGCTACACTAATCTTGAAGCTTATGTCGATGACTTGCTCAACATTCTTGACACCCTTGGCGTTGACCGGTGCTTTTATGTGGGTCACTCTGTTTCTGCAATGATCGGTATTCTGGCATCCATTAGACGTCCAGAGCTCTTCACCAAGCTTATTATGATAGGAGCATCGCCAAGATTTCTGAATGATAAAGACTACCATGGAGGATTCGAGCAGGAAGAAATCGAGTCTGTTTTTGTAGCAATGGAGGCTAATTACGAGGCTTGGGTCAACGGCTTTGCACCCCTAGCAGTAGGAGCTGATGTGCCAGCTGCTGTCAGAGAATTCAGCCGAACTCTTTTCAACATGAGACCAGATATTACTTTATTTGTGTCGAGGACCGTTTTTAACAGTGATCTTAGAGGGATACTAGGCCTCGTCAAGGTACCATGCTGTATAATTCAGACATCCAAGGATGTTTCTGTCCCGGCGTCAGTGGCCAAGTATTTGAAGAACCATTTGGGTGGCAAAACCACCGTGGAAACGCTAAGAACTGAGGGGCATTTGCCCCATTTAAGCGCACCAGCTATGCTCGCACCGGTCATCAGGCGAGCTCTATCACGG
D14b_Salix_purpurea_SapurV1A.0845s0140.1 AGCCTCATCTTAGAGGCTCTCAATGTCCGTGTCGAAGGCCAAGGTGACAAATTTCTGGTTTTTGCCCATGGATTTGGCACCGACCAGTCCGCCTGGCAACGCATTCTCCCTCTCTTCACACCGTACTATCGGGTGATTCTGTTTGATCTTGTGTGTGCTGGTAGTGTCTTCAATTTTAGACGCTACACTAATCTTGAAGCTTATGTCGATGACTTGCTCAACATTCTTGACACCCTTGGCGTTGACCGGTGCTTTTATGTGGGTCACTCTGTTTCTGCAATGATCGGTATTCTGGCATCCATTAGACGTCCAGAGCTCTTCACCAAGCTTATTATGATAGGAGCATCGCCAAGATTTCTGAATGATAAAGACTACCATGGAGGATTCGAGCAGGAAGAAATCGAGTCTGTTTTTGTAGCAATGGAGGCTAATTACGAGGCTTGGGTCAACGGCTTTGCACCCCTAGCAGTAGGAGCTGATGTGCCAGCTGCTGTCAGAGAATTCAGCCGAACTCTTTTCAACATGAGACCAGATATTACTTTATTTGTGTCGAGGACCGTTTTTAACAGTGATCTTAGAGGGATACTAGGCCTCGTCAAGGTACCATGCTGTATAATTCAGACATCCAAGGATGTTTCTGTCCCGGCGTCAGTGGCCAAGTATTTGAAGAACCATTTGGGTGGCAAAACCACCGTGGAAACGCTAAGAACTGAGGGGCATTTGCCCCATTTAAGCGCACCAGCTATGCTCGCACCGGTCATCAGGCGAGCTCTATCACGG
D14c_Salix_purpurea_SapurV1A.0476s0140.1 AGCCTCATCTTAGACGCTCTCAATGTCCGGGTTCAGGGCCAGGGCGAGAAAGTTCTGGTCTTTGCCCATGGAGTTGGCACTGATCAATCCGCTTGGCAGCGCATTCTCCCCTTTTTCACGCCATACTATCGTGTAGTTCTCTTTGATCTTGTTTGTGCTGGTAGTGTCTTCAACTTTAGACGATGCACCAATCTGGAAGCTTATGTTGATGATCTGCTCAACATTCTTGACACTCTTGGCGTTGATCGGTGCTTTTATGTGGGTCACTCTGTTTCTGCTATGATCGGTATACTGGCATCCATTAGACGTCCGGAGCTCTTCAGCAAGCTAATTCTCATCGGAGCATCACCGAGGTTTCTGAACGATGAGGATTACCATGGAGGATTCGAGCAAGAGGAAATAGAGTCTGTTTTTGAAGCAATGGAGGCTAATTACGAGGCCTGGGTCAATGGTTTTGCACCATTAGCAGTGGGAGCTGATGTACCAGATGCTGTCAGAGAATTTACTCGGACCCTTTTCAACATGAGACCAGATATTACGTTATTTGTGTCGAGGACCGTTTTTAACAGTGATCTAAGAGGGATACTAGGCCTAGTCAAAGCACCATGCTGTATAATTCAGACATCGAAGGATGTTTCTGTCCCAGCATCAGTGGCCGAGTATTTGAAGAATCATTTGGGCGGCGAAAATACGGTGGAAACATTAAGAACTGAAGGGCATTTGCCCCATTTAAGTGCACCGGCGATGCTGGCACCGGTCATCAAGCGAGCCCTTTCCCGA
D14a_Eucalyptus_grandis_Eucgr.F00478.1 AACATCCTCTTGGAGGCGCTGAACGTGCGCGTGGTCGGCTCCGGCGAGCGGTTCCTGGTGCTGGCCCACGGGTTCGGCACCGACCAGTCGGCGTGGCAGCGCATCCTCCCCTTCTTCACCCCGCACTACCGCGTCATCCTCTACGACCTCGTGTGCGCCGGCAGCGTCTTCGACTTCCGCCGCTACACCTCCCTCGACGCCTACGTCGACGACCTCCTCAACATCCTCGACGCCCTCTCCGTCGACCGCTGCGCCTACGTCGGTCACTCCTTCTCCGCCATGATCGGCATCCTCGCCTCCATCCGCCGCCCCGAGCTCTTCACCAAACTCATCCTAATCGGGGCTTCCCCGAGGTTCTTGAATGACAAGGACTACCACGGAGGGTTCGAGCTAGGGGAGATCGAGAAGGTGTTCTCGGCGATGGAGGCGAACTACGAGGCGTGGGTGAACGGCTTCGCGCCGCTGGCGGTCGGGGCGGACGTGCCGGCGGCGGTGCAGGAGTTCAGCCGCACGCTCTTCAACATGAGGCCCGACATCTCGCTGTTCGTGTCGCGCACCGTGTTCAACAGCGACCTGCGCGGGGTGCTGGGCCTCGTCCGCGTCCCCTGCTGCATCGTCCAGACCGCGAAGGACGTCTCAGTGCCGGCGTCCGTGGCGGCTTACCTCAAGAACCACCTCGGCGGGCGGAACACGGTGGAGATGCTCAACATCGAGGGCCACCTGCCGCACCTCTCCGCGCCGGGGCTGCTGGCGCAGGTCCTCCGGCGCGCCCTCCGGTGA
D14b_Eucalyptus_grandis_Eucgr.F02254.1 CACAACCTATTGGACGCCCTCAACGTCCGAGTCGTCGGGGACGGCGATCGGATCCTCGTCCTCGCTCATGGCTTCGGGACCGACCAATCCGCGTGGCAGCGTGTCCTGCCCTACTTCCTCTCGCACTATCGCATCATCCTCTATGATCTCGTGTGCGCCGGCAGCGTGTTCAATTTCCGGCGGTACTCCACGCTTGACGGCTACGTTGATGACTTGCTCTCCATTCTCGACACCCTATGCATTGACCGTTGCGCGTATGTCGGGCACTCAGTGTCGGCAATGATTGGAATCCTAGCCGCCATCCGCCGCCCGCACCTCTTCACCAAGCTTGTCCTCATCGGAGCCTCTCCAAGGTTCTTGAACGATGAAGATTACCATTGCGGGTTCGAGCAAGAGCAGATCGAGCAAGTTTTCACGGCGATGCAGTCGAATTACGAGGCGTGGGTGAACGGTCATGCGCCCTTAGCTGTGGGTTCCGATGTTCCGACCGCTGTCCGCGAGTTCAGCCGGACCTTGTTCAACATGAGGCCCGACATATCCCTCTTCGTGCTGCGCACGGTGTTCAATAGCGACCTAAGGGGTGTGCTGGGCCTCGTGACGGTGCCCTGTTGCATAATTCAGACCGCTCACGATGTTCTGCTGCCGGCGTCAGCGGCGACCTATTTGATGAACCACTTGGGCGGTCCGACCACGATGGAGGTGGTGGACACGGAGGGCCACTTGCCGCATCTCACTGCACCAGGACGATTGGCCCAGGTGCTCCGGCAAGTGCTTTCCGGG
D14_Vitis_vinifera_GSVIVT01009348001 ???????????????????????????????????????????????????????????????????????????????????????????????????????????????????????????????????????????????????????????????????????????????????????????????????????????????????????????????????????????????????????????????????????????????????????ATGATTGGGATTCTGGCTTCCATTCGCCGCCCGGAGCTCTTCACTAAACTCGTACTCATCGGTGCTTCTCCCAGATTCCTAAACGACCACGACTACCACGGGGGATTCGAGGAAGGTGAAATCGAGAAAGTATTCTCGGCAATGGAGGCCAACTACGACGCCTGGGTCCACGGCTTCGCGCCACTATCTGTGGGCGCCGACGTTCCAGCCGCCGTCCGCGAATTCAGCCGGACTTTGTTCAACATGAGGCCCGATATAACGCTGTTCGTATCGCGAACCATCTTTAACAGCGACTTGAGGGGCGTACTGGGCTTGGTCAAGGTGCCCTGCTGCATAATTCAAACCGCCAAGGACGTATCGGTGCCGACTTCGGTGGCGCTTTACCTCAAAAACCATCTTGGAGGGCGGAACACGGTGGAGATGTTGAACGTGGAGGGCCACCTCCCCCATCTGAGCGCGCCGATGTTACTGGCTCCGGTCCTCCGTCGTGCCCTCTCACGG
D14_Solanum_lycopersicon_Solyc04g077860.2.1 CAGACCCTTTTAGATGCTCTTAACGTTCGGGTCGTCGGTTCCGGCGAAAGAGTTTTGGTTTTAGCCCATGGGGTCGGTACCGACCAATCCGCTTGGAATCGAATTTTACCTTTTTTTCTCCGAGATTACCGTGTTGTTCTGTACGACCTTGTCTGCGCCGGCAGTGTATTCGATTTCCGACGTTATACGACACTTGACCCTTACGTTGATGATCTTCTACATATTCTCGATGCTCTTGCAATCGATCGTTGTTCCTATGTCGGACACTCTGTCTCCGCCATGATCGGAATTCTCGCTTCGATTCGCCGCCCTGAACTCTTCTCTAAACTCATCCTCATCGGAGCTTCGCCCAGATTCTTGAATGATGAAGACTACCATGGTGGATTTGAACTCGGAGAAATAGAGAAAGTGTTTTCAGCAATGGAGGCAAATTATGAAGCATGGGTCAATGGTTTTGCCCCGTTAGCCGTCGGAGCCGACGTTCCGGCGGCTGTACGAGAATTCAGTAGAACATTGTTCAATATGAGACCAGACATAACATTGTTTGTGTCAAGGACAGTATTTAATAGTGACATGAGGGGTGTTCTAGGTCTTGTGAAAGTACCATGTCATATTTTTCAGACAGCAAGGGACCACTCTGTACCCGCTTCAGTCGCGACGTATCTAAAGAACAACCTTGGTGGGTGGAACACCGTGCATTGGTTGAATATTGAGGGACATTTGCCACATCTTAGCGCCCCGAATTTATTGGCTCAAGAACTAAGGAGGGCTCTTACTCAT
D14a_Mimulus_guttatus_Migut.O00825.1 CACAGTTTGTTAGATGCGTTGAATGTGCGTGTGGTGGGTTCCGGCGAGAAAATCTTAGTACTAGCACATGGATTCGGCACCGATCAATCGGCGTGGCAGCGGATTCTGCCCTACTTCATCCGCGACCACCGCGTTGTTCTATATGACCTGGTCTGCGCCGGCAGCGTCTTCGATTTCCGGCGATACACCACCCTCGACGCTTACGTGGACGATCTCCTCTACATACTCGACGCCCTCCGAATCGACCGCTGCACCTACGTCGGCCACTCCGTCTCCGCCACGATCGGGATTCTCGCCTCCATTCGCCGCCCTGAGCTTTTCACTAAGCTCATCCTCATCGGCGCCTCTCCTAGGTTTTTGAACGATAAGAACTACCACGGTGGATTCGAGCAAGCGGAGATCGAGAAATTCTTCTCGGCGATGGAGGAGAACTACAAGGCGTGGGCGAGCGGATTCGCGCCGCTGGCGGTGGGGGCGGACGTGCCGGATGCGGTGAGGGAATTCAGCCGGACTCTGTTCAACATGAGGCCGGACATATCGCTGTTCGTTTCTCGGACGGTGTTCAACAGCGATCTCCGGGGAGTGCTAGGGCTCGTGAAGGTGCCGTGCTCCATCATCCAGACGGCGAAGGACGTGTCGGTGCCGGCGTCGGTGGCGGTGTACCTGAAGAACCACCTCGGAGGGCGGAGCACTATCCACATGTTGAATATCGAAGGCCACCTCCCTCATCTCTCCGCCCCCAATCTGCTGGCGATTGAGCTCCGGCGGGCGTTGCCCCGA
D14_Aquilegia_caerulea_Aquca_042_00193.1 ATCAATATCTTAGAAGCTCTCAACGTAAGGGTTGTCGGTAACGGCGACAAGTTTCTTGTATTAGCCCATGGTTTTGGTACAGATCAATCAGCTTGGCAGAAAATTCTCCCTTATTTTATGCCTAATTATAGAATAATTCTCTATGATCTTGTTTGTGCTGGAAGTGTTTTTGATTTTCGTCGGTACACTGGTCTCGACGCTTATGTAGATGATCTTCTACATATTCTTGATGCTCTTGGTATTGAAAAATGTGCATATGTTGGTCATTCTGTCTCTGCCATGATTGGTATCCTTGCGTCTATTCGTCGTCCCAATCTATTCTCTAAATTAGTCCTAATTGGCGCCTCACCAAGGTTTTTGAATGACAATGATTACCATGGAGGATTCGAACGCGCAGAGATCGAAGAATTATTTACTGCAATGGAAGAAAATTACAAGGCTTGGGTTAATGGTTTTGCACCATTAGCAGTAGGAGCTGATGTACCAGCTGCAGTACGCGAATTTAGTCGGACTTTATTCAATATGAGGCCAGATATATCATTATTCGTTTGTCGAACAGTTTTTAATAGTGATTTACGAGGTTATTTAGGTCTTGTTAAGGTACCATGTTCTATAATTCAGAGTGCTAAAGATTGTTCAGTGCCGTTAAAAGTTGCGACGTACCTGAAAACACATTTGGGTGGTCGGAATACGGTGGAGATATTACATACTGAAGGTCATTTGCCTCATTTAAGTGCTCCGGCATTGTTAGTTCAAGTGCTCAAGCGTGCATTACTTAGG
D14_Brachypodium_distachyon_Bradi1g70930.3 GCGAAGCTTCTGCAGATCCTGAACGTGCGCGTGGTGGGCAGCGGCGAGCGCGTTGTGGTGCTGTCGCACGGGTTCGGGACGGACCAGTCGGCGTGGAGCCGCGTGCTGCCGTACCTGACCCGCGACCACCGCGTGGTGCTCTACGACCTCGTCTGCGCCGGCAGCGTGTTCGACTTCCGCCGCTACAATAACCTCGACGCCTACGTGGACGACCTCCTCGCCATACTCGACGCGCTACGCATCCCGCGCTGCGCCTTCGTCGGCCACTCCGTCTCCGCCATGATCGGCATCCTCGCCTCCATCCGTCGCCCCGACCTCTTCGCCAAGCTCGTCCTCATCGGCGCCTCGCCTAGGTTCCTGAACGACAGCGACTACCACGGCGGGTTCGAGGTGGCGGAGATCCAGCAGGTGTTCGACGCGATGTCGGCAAACTACGAGGCGTGGGCGACGGGGTACGCGCCGCTGGCGGTGGGCGCCGACGTGCCCGCGGCGGTGCAGGAGTTCAGCCGGACGCTCTTCAACATGCGGCCGGACATCTCCCTCTACGTCTGCCAGAGCGTCTTCAAGACGGACCTCCGCGGCGTGCTCGGCATGGTGCAGGCGCCCTGCGTCGTCGTGCAGACCACGCGCGACGTCTCCGTCCCGGCCTCCGTCGCCGCCTACCTCAAGGCGCACCTCGGCGGCCGCACCACCATCGAGCCTCTGCCCACGGAGGGCCACCTCCCGCACCTCAGCGCCCCTAGCCTCCTCGCCCAGGTGCTCCGCCGCGCGCTCGCCCGG
D14_Oryza_sativa_Os03g10620.1 GCGAAGCTGCTGCAGATCCTGAACGTGCGGGTGGTGGGGAGCGGCGAGCGGGTGGTGGTGCTGTCGCATGGCTTCGGGACGGACCAGTCGGCGTGGAGCCGCGTGCTGCCGTACCTCACCCGCGACCACCGCGTCGTGCTCTACGACCTCGTCTGCGCCGGCAGCGTCTTCGACTTCCGCCGCTACGACAACCTCGACGCCTACGTCGACGACCTGCTCGCCATCCTCGACGCGCTCCGCATCCCGCGCTGCGCCTTCGTCGGCCACTCCGTCTCCGCCATGATCGGCATCCTCGCCTCCATCCGACGACCTGACCTCTTCGCCAAGCTTGTCCTCATCGGCGCCTCTCCCCGGTTCTTGAACGACAGCGACTACCACGGCGGGTTCGAGCTGGAGGAGATACAGCAGGTGTTCGACGCGATGGGGGCGAACTACTCGGCGTGGGCGACGGGGTACGCGCCTCTGGCGGTGGGCGCCGACGTGCCGGCGGCGGTGCAGGAGTTCAGCCGCACCCTCTTCAACATGCGCCCGGACATCTCCCTCCACGTCTGCCAGACCGTCTTCAAGACCGACCTCCGCGGCGTGCTCGGCATGGTCCGCGCCCCCTGCGTCGTCGTCCAGACCACCCGCGACGTCTCCGTCCCGGCCTCCGTCGCCGCCTACCTCAAGGCCCACCTCGGCGGCCGCACCACCGTCGAGTTCCTCCAGACCGAGGGTCACCTCCCCCACCTCAGCGCCCCCAGCCTCCTCGCCCAGGTGCTCCGCCGCGCTCTCGCCCGA
D14_Sorghum_bicolor_Sobic.001G465100.1 GCCAAGCTGCTGCAGATCCTCAACGTGCGGGTCGTGGGCACCGGCGACCGCGTCGTGGTGCTGTCCCACGGGTTCGGGACGGACCAGTCGGCGTGGAGCCGCGTGCTCCCGTACCTCACCCGCGACCACCGCGTGGTGCTCTACGACCTCGTCTGCGCCGGCAGCGTCTTCGACTTCCGACGCTACGACACGCTCGACTCGTACGTCGACGACCTCCTCGCCATACTCGACGCGCTCCGCATCCCGCGATGCGCCTTCGTCGGACACTCCGTCTCCGCCATGATCGGGATCCTCGCGTCCATCCGCCGCCCCGAGCTCTTCGCCAAGCTCGTCCTCATCGGCGCATCGCCCAGGTTCCTGAACGACAATGACTACCACGGCGGGTTCGAGCTGCCGGAGATCCAGCAGGTGTTCGTCGCGATGGCGGCCAACTACTCGGCGTGGGCGGTCGGGTACGCCCCGCTGGCGGTGGGCGCGGACGTGCCCGCGGCGGTGCAGGAGTTCAGCCGCACCCTCTTCAACATGCGGCCGGACATCTCCCTCCACGTCTGCCGCACCGTCTTCAACACCGACCTCCGCGGCGTGCTGGGCATGGTGCGCTCCCCCTGCGTGGTGGTGCAGACCACCCGCGACGTCTCCGTCCCGGCCTCCGTCGCCGCCTACCTCAGGGACCACCTCGGCGGCCGCACCACCGTCGAGTTCCTCCAGACCGAGGGCCACCTCCCGCACCTCAGCGCCCCAGGCCTCCTCGCCCAGGTGCTCCGCCGCGCGCTCGCCCGG
D14_Joinvillea_ascendens_WXNT_2054333 GCGAAGCTGCTGGAGATACTAAACGTGCGGGTGGTCGGCAGCGGCGAGCGGGTGGTGGTGTTCTCGCACGGCTTCGGCACCGACCAGTCGGCCTGGAGCCGGCTGCTGCCGTACTTCGCCCGCGACCACCGGGTGGTGCTGTACGACCTGGTCTGCGCCGGCAGCGTCTTCGACTTCCGGCGGTACACCACCCTCAACGCCTACGTCGACGACCTCCTCGCCATCCTCGACGCCCTCCGCATCTCCCGCTGCGCCTTCGTCGGCCACTCCGTCTCCGCCATGATCGGCGTCCTCGCCGCCATCGGCCGCCCCGAGCTCTTCGCCAAGCTCGTCCTCATCGGCGCCTCCCCCAGGTTCTTGAACGACGTCGACTACCACGGCGGGTTCGAGCTGGGGCAGATCAAGAAGTTGTTCGAGGCGATGGAGGCGAACTACGAGGCGTGGGTGGCAGGGTACGCGCCGCTGGCGGTGGGGGCGGACGTGCCGACGGCGGTGCAGGAGTTCAGCCGGACGCTGTTCAACATGCGGCCGGACATCTCGCTGTTCGTGTGCCGGACGGTGTTCAACAGCGACCTGCGCGGCGTGCTGGGCCTGGTGCGCGCGCCGTGCGTCGTCGTGCAGACCGCGCGCGACGTGTCTGTGCCGGCGTCGGTGGCGAACTACCTCCGGGCGCACCTCGGTGGGCGCACCACCATCGAGCTGCTCCCCACGGAGGGGCACCTCCCGCACCTCAGCGCACCCAGCCTGCTCGCGCAGGTCGTCCGCCGCGCGCTGGCGCGG
D14_Canna_sp_TZNS_2007287 ????????????????????????????????????????????????????????????????????????????????????????????????????????????????????????????????????????????????????????????????????????????????????????????????CTCGACGCCTACGTCGACGACCTCTTCGCTATCCTCGATGCCCTCGATGTCGATCGCTGCTTCTTCGTCGGCCACTCCGTCTCCGCCATGATCGGCATCCTCGCCGCCATCCGCCGGCCCCAGCTCTTCCTCAAGCTCATCCTCATCGGCGCCTCCCCCAGGTTCTTGAATGATGGGGATTACCACGGGGGGTTCGAAAGGGGGGAGATCGAGTTGGTGTTCGCGGCGATGGAGGCGAACTACGAGGCGTGGGTGCAGGGGTTCGCGCCGCTGGCGGTGGGAGCGGACGTGCCGGCGGCGGTGCGGGAGTTCAGCCGGACGCTGTTCAACATGCGGCCGGACATATCGCTGTTCGTGTCGCGGACGGTGTTCAACAGCGATCTGCGCGGCGTATTGGGCCTCGTTCGCGCCCCGTGCGTCGTCGTCCAGACGGCCAAGGACGTCTCAGTCCCCGTCTCCGTCGCCACCTACCTCAAGGACCACCTCGGCGGCCGCACCACCATCGACCTCCTCCCGATCGAGGGCCACCTTCCCCACCTGAGCGCCCCCTCAGTCCTGGCCCAGGCGCTCCGCCGCTGCCTTACATGC
D14_Juncus_inflexus_CIEA_2005768 AGAGAACTATTAGACATACTCAACGTGCGGTTTGTCGGGTCGGGCGACCGGGTCTTGGTATTCTCTCACGGATTTGGAACTGACCAATCAGCATGGAACCGTATTTTGCCCTACTTT???CCGAATTATCGGATCCTGACTTATGATCTAGTATGTGCTGGATCCGTCTTTGATTTCTGTAGATACACGACTCTCGATTCGTATGTTGATGATTTGATTTCGGTGTTAGATACGCTGAGAATTGAGAAGTGCTATTTTGTTGGCCATTCTGTTTCGGGCATGATCGGTATTTTAGCTGCAATCCTACGGCCGGAATTGTTCATCAAGCTTGTTTTGGTTGGCGCTTCGCCGAGGTTCTTGAATGATGGAGATTATCATGGAGGATTTGAGCGAGGCGAGGTTGAAACGGTACTAGCAGCAATGGAGGCGAACTATAATGCTTGGGTAAAAGGATACGCACCACTAGCGGTTGGAGCAGATGTTCCAACAGCAGTACAGGAGTTTAGTCGTACGCTCTTCAACATGCGTCCAGATATTTCTCTTTTCGTCTGTCGCACAGTATTTAGGAGCGATCTGCGTCCCATTCTTGGATCTGTTCGTGTTCCTTGCGTGATCATCCAGACTGCAAGTGATGTGTCCGTGCCCCCTTCTGTAGCTGCGTATTTAAAGTGTCATTTAGGTGGTCGTACAACAATTGAGCTGTTGCCGACCGAGGGACATCTGCCTCATCTCAGCCACCCTCAAGTTCTCGGATCAGTGCTTCGTCGATCCCTTGCGCGG
D14_Heliconia_sp_B_TNWF_2019811 TGCAAGCTGCTGGAGATCCTCAACGTGAGGACGGTCGGCGCCGGCGACCGCGTCCTCGTGCTGTCCCACGGCTTCGGCACCGATCAGTCGGCGTGGAACCGCGTCCTCCCTTACTTCGTCCGCGACTACCGGGTCGTCCTCTATGATCTGGTCTGCGCCGGTAGTGTCTTCGACATCCGCCGCTACGCCACCCTCGACGGCTACGTCGACGACCTCCTCGCTGTGCTTGACGCCCTCGGCGTCGACCGGTGCTTCTTCGTCGGCCACTCCGTCTCTGCCATGATCGGCATCCTCGCCGCCATCCGCTGCCCCAATTTATTCCTCAAACTCATCCTCGTCGGAGCCTCCCCAAGGTTTCTGAATGATGGAGAGTACCATGGAGGGTTCGAGATGGAGGAGATCGAGAAGGTGTTCGCGGCGATGGAGTCGAACTACGAGGCGTGGGTGCTGGGGTTCGCGCCGCTGGCGGTGGGGGCGGACGTGCCGGCGGCGGTGAGGGAATTCAGCCGGACGCTGTTCAACATGCAGCCGGACATCTCGCTGTTCGTGTCGCAGACGGTGTTCCGCAGCGACCTGCGAGGCGTGCTGGGCTTCGTCCGCGCCCCCTGC???????????????????????????????????????????????????????????????????????????????????????????????????????????????????????????????????????????????????????????????????????????
D14_Orchidantha_maxillaroides_LSKK_2093897 AATAAGCTGCTGGAGATGCTGAACGTGAGGGTGGTGGGCGGCGGGGAGCGGGTGGTGGTGCTGTCGCACGGCTTCGGCACCGACCAGTCGGCCTGGAACCGTGTCCTCCCCTACTTCCAGCGCGACTTCCGCGTCGTCCTCTACGACCTCGTCTGCGCCGGCAGCGTCTTCGACTTCCGCCGCTACACCACACTCGACGCCTACGTTGACGACCTCCTCGCCATCCTCGACGCCCTCCGCGTCGACCGCTGCTTTTTCGTTGGCCACTCCGTCTCCGCCATGATCGGCATCCTCGCCTCTATCCGCCGCCCCGACCTCTTCCTTAAGCTCATCCTCATCGGCGCCTCCCCCAGGTTCTTGAACGACAAGGACTACCACGGGGGGTTCGAGACGGGGGAGATCGAGAAGGTGTTCGCGGCGATGGAGGCGAACTACGAGGCGTGGGTACGGGGGTTCGCGCCGCTGGCGGTGGGGGCGGACGTGCCGGCGGCTGTGCGGGAGTTCAGCCGGACGTTGTTCAACATGCGTCCCGACATCTCCCTGTTCGTGTCGCGGACAGTGTTCAACAGCGACCTCCGCGGCGTGCTGGGCCTCGTCCGCGCCCCCTGCGTCGTCGTCCAGACCGCCAAGGACGTCTCCGTCCCCGTCTCCGTCGCCGCCTACTTCAAGGCCCACCTCGGCGGCCGCACCACCGTCGAGATCCTCCCCATCGAGGGCCACCTCCCCCACCTCAGCGCCCCCGCCGCCCTCGTCCAGGTCCTCCGCCGCGCCCTCTCCTCC
D14_Sabal_bermudana_HWUP_2023686 AGCAAGCTGCTGGAGATCCTCAACGTGAGGGTGGTAGGCAACCCCGAGCGGGCGGTGGTGCTGTCCCACGGGTTCGGCACCGACCAGTCGGCGTGGAACCGCGTCGTCCCCTACTTCCAGCGCGACTACCGCATCGTCCTCTACGACCTCGTGTGCGCCGGCAGCGTCTTCGACTTCCGCCGCTACACCACCCTCGACGCCTACGTCGATGACCTCCTCGCCATCCTCGACGCCCTCCGCATCGACCGCTGCTTCTTCGTCGGCCATTCCGTCTCCGCCATGATCGGCATCCTCGCCGCCATCCGCCACCCCGACGCCTTCCTCAAGCTCATCCTCATCGGCGCCTCTCCCAGGTTTTTGAATGATAAGGACTATCACGGAGGATTCGAGAAGGGGGAGATAGAGAGGGTGTTCGAGGCGATGGAGTCGAACTACGAGGCATGGGTGAGGGGGTTTGCGCCGCTGGCGGTGGGGGCGGACGTGCCGGCGGCGGTGAGGGAGTTCAGCCGGACGCTGTTCAACATGCGGCCGGACATCTCCTTGTTCGTGTCGAGGACGGTGTTCAACAGCGACCTGCGGGGGGTGCTGGGGCTGGTGCGGGTGCCCTGCGTCGTCGTCCAGACGGCCAAGGACGTGTCGGTGCCGCTCTCCGTCGCCGCCTACCTCAAGGCCCACCTCGGCGGCCGGACCACCGTCGAGATCCTCAACACCGAGGGCCACCTTCCCCACCTCAGCGCCCCCGCCGCCTTCATCACCGCCCTCCGCCGCTCGCTCTCCCGG
D14_Allium_sativum_GJPF_2063291 CCCAAGCTACTGGAAATCTTGAACGTGAGGGTCATCGGCAACGGCTCTCAGGTCCTCGTCCTCTCCCACGGCTTCGGCACCGACCAATCCGTCTGGAACAAAATCATCCCCTTCTTCCAACGCGACTACCGCATCGTCCTCTACGACCTCGCCTGCGCCGGCAGCGTCTTCGACTTCCGCCGCTACTCAACCCTAGACGCCTACGTCGACGACCTGATCGGCATCCTCGACGCCCTCCACATCGACAAATGCTCCCTCGTCGCCCACTCCTTCTCCGCCATGGTCGGCCTCCTCGCCGCCGTCTCCCGCCCCAGCCTCTTCCACAAGCTCATCCTGATCGGGATCTCCCCCTGCTTCCTCAACGACGGCAGCTACCACGGCGGCTTCGAGAGAGGCGAGGTCGAGAAGGTCCTCGAGGCCATGGAAACGAACTACGAAGCGTGGGTGCGGGGATTCGCGCCGCTGGCGGTGGGGGCGGACGTGCCGGCGGCGGTGCGGGAGTTCAGCATCACGCTGTTCAACATGCGTCCGGACATATCCCTCTGGGTCTCGAGGATGGTGTTCAAGAGCGACCTGAGAGGGATCCTGGAGTTCGTTCGGGTGCCCTGCTGCGTGATCCAGACGGCGAAGGACGTGTCGATCCCGGGATCCGTGTCCCGGTACCTGAAGTCGCATCTCGGGGGGAAGACGACGATCGAGACGCTGAACACGGAGGGACATTTGCCGCACCTGAGCGCGCCGCAGGTGCTGGTCCCGGTGCTCCGCCGCGTGCTGGCCTCC
D14_Dioscorea_villosa_OCWZ_2007339 AACAAGCTCTTGGAAATCCTCAACGTGAGGGTTGTCGGCGGCGGCGATAAGTTCCTCGTCCTCTCCCATGGCTTTGGCACCGATCAATCCGCATGGCAACGCATCCTCCCCTACTTCACCCGCGACTACAAGGTCATCCTCTACGACCTCGTCTGCGCCGGCAGCGTCTTCGACTTCCGTCGGTACACAACCCTCGATGCCTACGTCGACGACCTCCTCTCCATCCTCGACGCGCTCCACATCGACCGCTGCGCCTTCGTCGGGCACTCCGTCTCGGCCATGATCGGGATCCTCGCCTCCATCCGCCGCCCCGACCTTTTCTCTAAACTCATCCTCCTCGGCGCCTCCCCCAGGTTTTTGAATGACAAGGAGTATCATGGAGGATTTGAGAAGGGGGAGATCGAGAGAGTGTTCGCGGCGATGGAGGAGAACTACGAGGCGTGGGTGAGGGGTTTCGCGCCACTGGCGGTGGGGGCCGACGTGCCGGCGGCGGTCAGGGAGTTCAGCAGGACGCTGTTCAACATGAGGCCCGATATCTCGTTGTTCGTGTCGCGCACGGTGTTTAATACTGATCTCCGTGGCGTGCTTGGCCTGGTGCCGGCGCCGTGCGTGATCGTGCAGAGCGCGAGGGACATGTCGGTGCCCGTGACGGTGGCCACGTACCTCAAAGACCATCTCGGTGCTCGGAGCTCCGTCGAGATCCTCAACACTGAGGGCCATCTCCCTCACCTTAGTGCGCCCCAGTTGCTCGTCCAAGTGCTCCGCCGCGCTCTTGCGCGC
D14_Talbotia_elegans_SILJ_2014462 GGCAAGCTACTGGAGATTCTAAACGTGAGGGTGGTCGGCGCCGGCGAGCGCGTGGTGGTTCTCTCTCACGGATTCGGAACGGATCAGTCGGCGTGGCGTGGAATACTACCGTACTTCACCAGAGACTACCGCGTCGTTCTCTACGACCTGGTCTGCGCCGGCAGCGTCTTCGACTTCGGCCGGTACACCACGCTCGATGCCTACGTCGACGATCTGCTCACCATCTTATCGGCGCTGAGGATCGATCGGTGCGCCTTCGTCGGACACTCCGTTTCCGCCATGATCGGAATCCTCGCCTCCATTCGTCGACCCGAGCTTTTCTCCAAGCTCGTGCTCATCGGTGCTTCCCCCCGATTTCTGAACGACAGGGATTACCACGGTGGATTCGAGCGCCTGGAGATCGAGAAAGTGTTTGAAGCAATGGAGTCCAACTACGAGGCGTGGGTCCACGGCTTTGCGCCGCTGGCCGTCGGCGCCGACGTGCCGGCGGCGGTGCGAGAGTTCAGCCGCACACTGTTCAACATGCGTCCAGATATTTCGCTCTTCGTTTGTCGCACGGTGTTCAACTGCGACCTCCGAGGCGTCCTCGGCGCCGTCAGAACGCCGTGCGTTGTCGTGCAGAGCGCGCGTGACGTCTCCGTCCCCGCCGACGTCGCGTCGTATCTCCGAGCACACCTCGGCGGCCGCACCACCGTCGAGATGCTCAACTGCGAGGGACATCTGCCACACCTCTCTGCTCCTACACTTCTAGCGCAAGTTCTACGCCGCGCACTCGCCCGC
D14_Posidonia_australis_BYQM_2059538 ???CAGCTGCTGGAGATACTGAACGTGAGGGTGGTCGGCGCCGGGGAGAAGGTGGTGGTGTTCTCTCATGGCTTCGGCACCGACCAGTCGGCGTGGAACCGGATCCTTCCCTACTTCACCAGGGACTACCGCGTCGTCCTCTACGACCTCGTCTGCGCCGGCAGCGTCTTCGACTTCCGCCGCTACACCACCCTCGACCCCTACGTGGACGACCTCTTCTCCATCCTCGACTCCCTTGGTGTCGACCAGTGCTACTTTGTCGGCCACTCCGTCTCCGCCATGATCGGCATCCTCGCCGCCATCAGCCGACCCTCCCTCTTCCTCAAACTCGTCCTCCTCGGCGCCTCCCCCAGGTTTTTGAATGACGGGGAGTACCACGGAGGGTTCGAGAAAGGCGAGTTCGAGAAGGTCTTCGCCGCAATGGAGGCGAACTACGAAGCTTGGGTCCGGGGGTTCGCTCCCCTGGCCGTGGGCGCCGACGTACCGGCCGCGGTGAGGGAGTTCAGCAGGACTCTGTTCAACATGAGGCCGGACATAACCCTCTTCGTCTCAAGGACCATCTTCAACAGCGACCTCCGCGGGATCTTGGGTCTCGTCAAGGTCCCCTGCTGCATCGTCCAGGCCGCCAAGGACGTGTCCGTGCCGGTCTCCGTTGCGGCGTACCTCAAGGCCCATCTCGGCGGTAGGAGCGCGGTGGAGATCCTGGACACCGAGGGGCACCTTCCGCACCTCAGCGCACCGGCGCTGCTTGTTCCCGTGCTCCGCCGGGCGTTGCGGAGG
D14_Pistia_stratioides_MFIN_2052543 AGGAAGTTATTGGAGATCCTCAACGTCAGAGTCGTAGGCTCCGGGGAAAGGATCGTGGTCATGTCGCACGGCTTCGGCACCGACCAATCGGCGTGGCAGCGGGTTCTTCCTTACTTCACCCGCGACTTCCGGGTGGTGCTGTACGACCTCGTCTGCGCCGGCAGCGTCTTCGACTTCCAACGTTACACCACCCTCGACGCGTACGTGGACGATTTGCTCGCCATCCTGGATGCCCTGCACGTAGAGCGCTGCTCCTTCTTGGGGCACTCCGTCTCGGCCATGATCGGGATCCTCGCCGCCATCCGGCGTCCGGAGCTGTTCACCAAGCTCGTTCTCCTCGGGGCCTCCCCCAGGTTCCTCAACGACAAGGACTACATCGGGGGATTCGAGAGGGAAGATTTCGACAAGGTGTTCGCGGCGATGGAGGCGAACTACGAGGCGTGGGTACAGGGATTCGCGCCTCTGGCGGTGGGGGCGGACGTACCGGCGGCGGTGCGGGAGTTCAGCCGGACGCTGTTTAACATGCGGCCCGACATCTCTCTGTTCGTATCCCGCACCGTGTTCCACAGCGACCTGCGCGGTGTGCTCGGCTTAGTACAGGCCCCCAGCTGCATCGTCCAGTGCGTCAAGGACGTCTCTGTCCCCATCTCCGTCGCGGCCTATCTCAAGGCACATCTGGGCGGCCGAAACACCGTCGAGATCCTCCAGACCGAGGGCCACCTCCCCCATCTCAGCGCCCCTGCGATGCTCGTCCCCGTCCTCCGCCGCGCTCTATCTCGG
D14_Acorus_americanus_MTII_2004476 AATTCACTCCTGGAGATCCTGAACGTCCGCGTAGTCGGCTCCGGAGAGAGGGTTCTGGTCCTCTCCCACGGCTTCGGCACGGACCAGTCCGCGTGGCAGAAGATCCTCCCCTACTTCCTCCGCGACTACCGCGTCGTCCTCTACGACCTCGTCTGCGCCGGGAGCGTCTTCGACTTCCGCCGCTATGTCAACCTCGACGCCTACGTCGATGACCTCCTCAACATCCTCGACTCCCTCGGCGTCAAGCGCTGCGCCTTCGTCGGCCACTCCGTCTCCGCCATGATCGGCATCCTCGCCTCAATTAGAAACCCAGACCTATTCTCCAAGCTCATACTCATCGGCGCTTCCCCCAGATTCTTGAATGACGGGGACTACCACGGTGGGTTCGAGAGGGCGGAGATCGACAAGGTGTTCGCGGCGATGGAGTCGAACTACGAGTCGTGGGTGAGGGGGTTCGCGCCGCTGGCCGTTGGCGCGGACGTGCCCGCGGCGGTTAGAGAGTTCAGTCGGACCCTCTTCAACATGAGGCCCGACATATCGCTCTTCGTGTCGAGGACGGTGTTCAACAGCGACCTCCGTCCGGTGCTCGGGCTCGTACGCGTCCCCTGCTGGGTCGTGCAGACCGCGCGCGACGTGTCCGTGCCAGGGTCCGTCGCGGCGTACCTCAAGACCCACCTAGGCGGACCCACACGCGTGGAGAATCTCCACACGGAGGGACACCTCCCCCACCTCTCCGCGCCCATGGTGTTGGTGCCGGTGCTCCGGCGCGCGCTTCGGTGA
D14_Amborella_trichopoda_scaffold00164.2 GAGAGCCTCCTGGAGGTGCTCAATGTGCGCATTGAGGGCTCCGGCAACCGCGTCATCGTCCTCTCCCATGGCTTCGGCACCGACCAGTCGGCATGGCAACGAGTCCTTCCTTATCTGCTCCGCGACCACCGAGTCGTCCTCTACGACCTCGCCTGCGCCGGCAGCGTTTTCGACTTCCGCCGCTACTCCACGCTCGACGCATACGCAGACGACCTCCTCAAAATACTCGATTCCCTCGGCGTCAGCTCATGTGTGTTCGTCGGCCACTCGGTGTCCGCCATGATCGGTTGCTTGGCCTCCTTAAGACGCCCAAATCTTTTCCAGAAGCTTGTCCTCATAGGGGCTTCGCCCAGGTTCCTGAATGACAGGGACTACCATGGAGGATTTGAGCATGGCGAGATCGAGAAGGTGTTTGGCGCTATGCAGGCCAATTACGCAGCCTGGGTGGCGGGCTTTGCACCTATGGCTGTAGGGGCAGATGTCCCGGAAGTTGTTAGGGAGTTCAGTCGGACACTGTTTAACATGCGTCCAGACATCTCCCTGTTTGTGTGCCGAACCATCTTTAACAGTGACCTTAGGGGCATGTTGAGCTCAGTGAAGACCCCTTGCTACATCATACAAACTGCTAAAGACGTCTCCGTGCCAGCCTCTGTGGCCTTATACATCAAGGCTCACTTGGGTGGTAAGGCCACCATAGACATGATGCCCACTGAGGGCCACCTGCCGCACCTCAGTGCTCCGGCATTGCTACACCAAGCCCTGCGTCGAGCCTTGGCTCAA
DLK4B_Metasequoia_glyptostroboides_NRXL_2059918 CATGGTTTATTAGATGCCTTCAATGTAAGGGTTATGGGATCTGGGAATACTACTTTGGTTCTCTCACATGGGTATGGAACTGACCAGTCAGTGTGGCAGAAGATACTACCATACTACTTGGAAAGAGATAAGGTCATAACATTTGATCTAGCGTTTGCAGGGGCTGTGTTTGATTTTAACAGATATAGATCCTTGCATGGGTATGCTTGTGATGTCTTGCTCATTCTTGATGAGCTCAATGTTGATGAATGTGTGTTTGTGGGTCATTCCATGTCTGCCATGATTGGTTCTATTGCTGCTATCAAGAGACCAAACTTGTTTAAACAGCTGATACTATTGGGAGGCTCTCCAAGGTATTTGAATGCTCCTGGATATCAAGGTGGTTTTAATCAGTCAGCTATAGCTCAGCTATTGCATGCCCTAAAATCAAATTACACTGCTTGGGCTACTGGATTTGCCCCCATAGCAGTGGGTTCCCGGTCTCATCATGCAGTTGATATGTTCAGGAAAACTCTGCTGGCAATGAGGCCAAAGATTGCTTATTTTGTTGTAAGACAAGTGTTTGAGAGTGATGAGAGGAGCATCCTAAGCAGAGTGAAGGTGCCATGCCTCATTATTCAAAGCAAGAATGATACTATAGTTCCTCTTTTTGTTGCAGAGTACCTGAAAACACACCTTGGGGGAAAGACTCGTGTTGAAATACTGCATGCTCATGGACATCTTCCACAGCTCACTGCTCCTGATCTACTTATTAGGGCACTTTCAGTCCCTCTAATCTAA
DLK4B_Platycladus_orientalis_BUWV_2049397 ????????????????????????????????????????????????????????????????????????????????????????????????????????????????????????????????????????????????????????????????????????TTTGATTTCAACAGCTATAAGTCCTTGGATGGATATGCTTGTGATGTCTTGCTTATTCTTGATGAGCTCAACGTCGATGATTGTGTGTTTGTGGGTCATTCCATGTCTGCCATGATTGGTTCTATTGCTGCTATCAAGAGACCAACCTTTTTTAAGCAGTTGATTCTACTGGAAGGCTCTCCAAGGTATTTGAATGCTCCTGGATATGAAGGTGGGTTTAATCAGTCAGCCATAGCTCATTTGTTGCATGTCATGAAATCAAATTACAGTGCTTGGGCTACTGGGTTTGCGCCCATAGCAGTGGGTCCAGAGTTTCATGATGCAGTTGATATGTTCAGGAAGACTTTGCTGGCAATGAGGCCAAAGATTGCTTATTTTGTATTAAGACAAGTGTTCTTGAGTGATGAAAGGAGCATCCTAAGAAGAGTCAGGGTACCATGCTTCATTATTCAAAGCAAGAATGATAGTATAGTTCCTCTTTCTGTTACAAAGTACCTGAAAACACACACTGGGGGAAAGACGGGTGTTGCAATACTTCATACTCATGGACATCTTCCACAGCTTACTGCTCCTCATCTTCTCATTAGGGCACTTGCAGTCCCTCTAAATTGA
DLK4B_Amentotaxus_argotaenia_IAJW_2148951 CATGGCTTTTTGGATACCTTCAATGTAAGGGTTATGGGATCTGGAAAAAATACTATGGTTTTCTCTCATGGATTTGGAACTGATCAATCAGTGTGGCAGGAGATATTACAATACTTTTGGAAAAAAGATAAGGTCGTAACATTTGATCTAGCATTTGCAGGCGCTGTGTTTGATTTCAACAGATATAGATCTTTGGATGGCTATGCTCATGACGTCTTGCTTATTCTAGATGAGCTTGAAATTGATGAATGTGTGTTTGTGGGTCATTCCGTGTCTGCCATGATTGGTTCTATTGCTGCTACCAAGAGACCAAGCTTGTTCAAGCAGTTGATACTTCTGGGAGGCAATCCAAGGTATTTGAATGCTCCTGGCTATGAAGGAGGCTTTCAACAAACAACCATAGATCAGATTATGCATAGTCTGAAATCAAATTACACAGCTTGGGCTACGGCATTTGCCTCTATGGCAGTGGATGCACAGTTTCATGTTGCAGTTCAGAAGTTCATGAAAACTCTGCTGGCCATGAGGCCAGATATTGCTTATTTTGTAGCAAGAAAAGTGTTTGAAAGTGATGAGAGAAGCATCCTAAAAAGAGTGAAGGTTCCATGCCTTATTATGCAAAGTAGGAAAGATATTGTGGCCCCTCTTTTTGTTTCAGAATACTTGAGAACAAACCTTGGGGGGAAAACACAGGTTGAGATTCTGCAGACTGAAGGCCATCTTCCACAGCTTAGTACTCCTAGTCTTGTTATTACGGCCCTTCAGCCTATCTTACATAGC
DLK4B_Chamaecyparis_lawsoniana_AIGO_2059703 ??????????????????????????????????????????????????????????????????????????????????????????????????????????????????????????????????????????????????????????????????????????????????????????????????????????????????????????????????????????????????????????????????????????????????????????????????????GCTGCTATCAAGAGACCAACCTTGTTTAAGCAGTTGATACTATTGCAAGGCTCTCCAAGGTATTTGAATGCTCCTGGATATGAAGGTGGGTTTAATCAGTCAGCCATATCTCAGCTGTTGCATACCATGAAATCAAATTACACTGCTTGGGTTACTGCGTTTGCCCCCATAGCAGTGGGTTCAGAGTTTCATGATGCAGTTCATAGGGTCAGGAAGACTTTGCTGGCAATGAGGCCAAAGATTGCTTATTTTGTAATAAGACAAGTGTTTAAGAGTGATGAAAGGAGCATCCTAAGCAGAGTCAAGGTACCATGCCTCATTATACAAAGCAAGAATGATAGCATAGTTCCTCTTTCTGTTGCAGAGTACCTCAAAACACACCTTGGGGGAAAGGCAGGTGTTAAAATACTGCAGACTCATGGG???????????????????????????????????????????????????????????????
DLK4B_Microbiota_decussata_XQSG_2046862 ???????????????????????????????????????????????????????????????????????????????????????????????????????????????????????????????????????????????????????????????????????????????????????????????????????????????????????????????????????????????????????????????????????????????????????????????????????????????AAGAGACCAACCTTGTTTAAGCAGTTGATTCTACTGGAAGGCTCTCCAAGGTATTTGAATGCTCCTGGATATGAAGGTGGGTTTAATCAGTCATCCATAGCTCATTTGTTGCATGCCATGAAATCAAATTACAGTGCTTGGGCTACTGGGTTTGCCCTCACAGCAGTGGGTCCAGAGTTTCATGGTGCAGTTGATATGTTCAGGAAGACTTTGCTGGCAATGAGGCCAAAGATTGCTTATTTTGTAGTCAGACAAGTGTTCTTGAGTGATGAAAGGAGCATCCTAAGAAGAGTCAAGGTACCATGCTTCATTATTCAAAGCAAGAATGATAGTATAGTTCCTCTTTCTGTTACAAAGTACCTGAAAACACACATTGGGGGAAAGACAGGTGTTGCAATACTTCAAACTCATGGACATTTTCCACAGC??????????????????????????????????????????????????
DLK4A_Taxodium_distichum_FHST_2012198 TCTGAGTTGCTGAAAGCCTTGAATGTAAGGGTTGTTGGATCAGGCGACAAAATCTTAGTTTTGTCTCATGGCTTTGGCACTGATCAATCAGTGTGGCAGAGAATTCTTCCAAATTTTATAACAGATTTCAAAGTGGTGCTGTTTGATCTCATGTGTGCAGGGAGTGTTTTTGACATGAGAAAATACAGTTGTCTTGATGCTTATGTTGATGACCTTCTTGATATATTAGATGAACTCAAGATAGATAAATGTGTTTATGTGGGTCATTCTGTCTCTGCCATGATAGGTTGCCTTGCCTCCATCAGGAGGCCTGCTTTATTTCAAAAGATGGTGCTACTTGCAGCTTCCCCGAGGTACTTGAATGATATTGGATATGAAGGAGGATTCAGAAAAGAGGATATAGACCAGCTGTTCCTTTCCATGAAATCCAATTATTCTGCTTGGGTCTCTGGATTTGCTCCTTTGGCTGTGGGTGCAGATGTTCCTGCAGCAGTTAGAGAGTTCAGCAGGACCTTATTTAACATGAGGCCAGACATTGCCCTGTGGGTTGCAAGGATAGTGTTTGAGAGTGATATGAGGGGCATTTTAGGCCATGTCAAGGTACCATGCTATGTCATCCAGAGCAACAAGGACATGGCAGTTCCTCTTTCTGTTGCAGATTGCCTCAAAACACACCTTGGGGGAAACACTTGGGTTAAGATACTGCAGACAGAAGGTCATCTTCCTCAGCTGAGTGCTCCTGCTCTGGTTATCCAGGCCCTCAAGACAGCCCTTAGCAGC
DLK4A_Amentotaxus_argotaenia_IAJW_2149416 TCTGAGTTAATGAAAGCCTTGAATGTAAGGGTTGTTGGATCAGGAGAAAGTATCCTGGTTTTGTCTCATGGCTTTGGCACTGATCAGTCAGTGTGGCAGAGACTCCTTCCATATTTTGTAAAGGATTTCAGAGTGGTGCTGTTTGATCTCATGTGTGCAGGGAGTGTTTTTGACATGAACAAATACAGTACTCTTGATGCTTATGTTGATGACCTCCTTGTTATATTAGATGAGCTTAAGGTTGATAAGTGTGTGTATGTGGGTCATTCAGTCTCTGCCATGATAGGGTGCCTTGCTTCTATCAGGATGCCTGCTTTGTTTCAAAAGCTGGTGCTACTGGGAGCCTCCCCAAGGTACGTGGATGATATTGGATATGAAGGAGGATTCAAAAGAGAGGATATAGACCAGCTGTTGTTGGATATGGAGTCCAATTATGAAACTTGGGTCTCTAGATTTGCTCCTTTGGCTGTGGGTGCAGATGTTCCTGCCGCAGTTAGAGAGTTCAGCAGGACCTTATTCAACATCAGGCCATATATTGCCCTGTGGGTGGCAAGAACAGTGTTTGAGAGTGATGTGAGGGGCATTTTAGGTCATGTCAAGGTGCCATGCCATGTCATCCAGAGCAACAAGGATATAGCAGTACCTCTTTCTGTTGCAGATTGTCTGCGAACACACCTCGGGGGCAAGACCTGGGTTAAGATACTGCAGACTGAAGGTCATCTTCCTCAACTGAGTGCTCCTGCTCTGGTTATTCAGGCCCTCGAGACAGCCCTTAGCACC
DLK4A_Cunninghamia_lanceolata_OUOI_2050226 TCTGATTTATTGAAAGCCTTGAATGTAAGGGTTGTTGGATCAGGAGACAAAATCTTGGTTTTGTCGCATGGCTTTGGCACTGATCAGTCAGTGTGGCAGAGAATCCTTCCATATTTTATAAAGGATTTCAAGGTGGTGCTGTTTGATCTCATGTGTGCAGGGAGTGTTTTTGACATGAGAAAATATAGTTGCCTGGATGCTTATGCTGATGACCTCCTTGATATATTAGATGAGCTCAAGATTGTTAAATGTGTGTACGTGGGTCATTCTGTTTCTGCCATGATAGGGTGCCTTGCTTCTGTCAGGAGACCTGCTTTATTTCAAAAGATGGTGCTACTTGGAGCTTCCCCGAGGTACTTGAATGATATTGGATATGAAGGAGGATTCAGAAAAGAGGATATAGACCAGCTGTTTCTTGCCATGGAATCCAATTATGCAGCTTGGGTTTCTGGATTTGCTCCTTTGGCTGTGGGTGCAGATGTTCCTGCTGCAGTTAGAGAGTTCAGCAGGACCTTACTCAACATGAGGCCAGACATTGGCCTGTGGGTGGCAAGGACAGTGTTTGAGAGTGATATGAGGGGCATTTTAGGCCATGTCAAGGTACCATGCCATGTCATCCAGAGCAACAAGGACATAGCAGTTCCTCTTTCTGTTGCAGATTGCCTCAAAACACACCTTGGGGGAAAGACTTGGGTTAATATACTGCAGACAGAAGGTCATCTTCCTCAGCTGAATGCTCCTGCTCTGGTTATTCAGGCCCTCAATACAGCCCTTAGCAGA
DLK4A_Metasequoia_glyptostroboides_NRXL_2060539 TCTGAGTTGTTGAAAGCCTTGAATGTAAGGGTTGTTGGATCAGGAGACAAAATCTTGGTTTTTTCCCATGGTTTTGGCACTGATCAGTCAGTGTGGCAGAGAATCCTTCCATATTTTGTAACAGATTTCAAGGTGGTGCTGTTTGATCTCATGTGTGCAGGGAGTGTTTTTGACATGAGAAAATACAGTTGTCTTGATGCTTATGTTGATGACCTCCTTGATATATTAGATGAGCTCAAGATAGATAAATGTGTGTATGTGGGTCATTCTGTCTCTGCCATGGTAGGTTGCCTTGCTTCTATCAGGAGGCCTGCTTTATTTCAAAAGATGGTTCTACTTGGAGCTTCCCCAAGGTACTTGAATGATATTGGATATGAAGGAGGGTTCAGAAAAGAGGATATAGACCAAGTGTTCCTTGCCATGGAATCCAATTATTCTGCTTGGGTCTCTGGATTTGCTCCTTTGGCTGTGGGTGCAGATGTTCCTGCTGCAGTTAGAGAGTTCAGCAGAACCTTATTCAACATGAAGCCAGAAATTGCCTTGTGGGTGGCAAGGACAGTGTTTGAGAGTGATATGAGGGGCATTTTAGGCCATGTCAAGGTACCATGCCATGTAATCCAGAGCAACAAGGACATGGCAGTTCCTATTACTGTTGCAGATTTCCTCAAAACACACCTTGGGGGAAAGACTTGGGTTAAGATACTACAGACAGAAGGTCATCTTCCTCAGCTGAGTGCTCCTGCTTTGGTTATCCAGGCCCTCAAGACAGCCCTTAGCAGC
DLK4A_Manoao_colensoi_CDFR_2058675 ????????????????????????????????????????????????????????????????????????????????????????????????????????????????????????????????????????????????????????????????????????????????????????????????????????????????????????????????????GATGAGCTCAAGATTGATGAATGCCTGTATGTGGGTCACTCAGTGTCTGCCATGGTTGGTTGCCTTGCTTCCATCAGGAGGCCCACTTTGTTTCAAAAGTTGGTGCTCCTGGGAGGCTCACCAAGGTACTTGAATAATGATGGTTATGAAGGAGGTTTCCAAAGAGAGGATATAGACCACCTGTTCCTGGCCATGGAATCAAATTACTCATCTTGGGTTTCGGGATTCGCTCCTTTGGCTGTGGGTGCAGATGTTCCCCCTGCAGTCAGAGAGTTTAGTAGAACCTTGTTCAACATGAGGCCAGACATTGCTCTTTGGGTGGCCAAAACTATATTTGAAAGTGACCTCAGGAATATATTAGGCCATGTCAAGGTGCCATGTCATGTCATTCAGAGCAACAAAGATATAGCAGTTCCTCTTGCAGTTGCAGACTGCCTCAAAAGACACCTTGGGGGGAAGACTTGGGTTAATATACTGCAGACTGAAGGCCATCTCCCTCAACTCAGTGCTCCTGCTTTGGTCATTCAAGCCCTCAAAAAGGCCTTAAGCACC
DLK4A_Halocarpus_bidwillii_OWFC_2051802 TGTGATCTAATGGAAGCCTTGAATGTAAGGGTTATTGGATCAGGAGACAAGGTCCTGGTTCTGTCTCATGGCTTTGGCACTGATCAGTCAGTGTGGCAGAGAATTCTTCCTTATTTTGTGAGGGATTTCAAGGTGGTGGTGTTTGATCTGATGTGTGCAGGGAGTGTGTTTGACGTGAGCAAATATGCTAGTCTTGATGGTTATGTTGAAGATCTCTTTGTTATATTGGATGAGCTCAAGGTTGATGAATGCATGTATGTGGGTCACTCTGTGTCTGCCATGGTTGGTTGCCTTGCTTCCATCAGGAGGCCTACTTTGTTTCAAAAGCTGGTACTACTGGGAGGCTCCCCAAGGTACTTGAATGATACCGGTTATGAAGGAGGTTTTGAAAGAGAGGATATAGATCAGCTGTTCCTTGCCATGGAATCAAATTACTCATCCTGGGTTTCTGGATTTGCTCCTTTGGCTGTGGGTACAGATGTTCCCCCTGCAGTCAGAGAGTTTAGCAGAACCTTGTTCAGCATGAGGCCAGACATTGCCCTGTGGGTGGCCAAAACTATATTTGAGAGTGACCTCAGGGATATCCTAGGCCATGTCAAGGTGCCATGCCATGTCATCCAGAGCAACAAAGATTTAGCAGTTCCTCTTGTAGTTGCAGAGTTCCTCAGAACTCACCTGGGGGGGAAGACTTGGGTTAATATACTGCAGACTGAAGGTCATCTTCCTCAACTTAGTGCTCCTGCTTTGGTTATTCAGGCCCTCAAAGAGGCCTTAAGCACC
DLK4A_Wollemi_nobilis_RSCE_2054780 TGTGATTTAGTGAAAGCCTTGAATGTTAGAGTTATTGGATCAGGAGATAATATCCTGGTTCTGTCTCATGGCTTTGGCACTGATCAGTCAGTGTGGCAGAAAATCCTTCCATATTTCCTAAGGGATTTCAGGGTGGTGCTGTTTGACCTTATGTGTGCAGGGAGTGTTTTCAGCATGAGCAAATACAGTACTTTAGATGCTTATGTGGGTGACCTCCTTGCCATATTAGATGAACTCAAGATTGATGAGTGTGTGTATGTGGGTCACTCCGTGTCTGGCATGATTGGGTGCCTTGCTTCCATCAGGAGGCCTGCTTTGTTTCAAAAGCTGGTGCTGTTGGGAGCCTCCCCAAGGTACTTGAATGATATTGGGTATGAAGGAGGATTCCGGAGAGAGGACATAGACCAGCTGTTCTTGGCCATGGAGTCAAACTACAACGCTTGGGTCTCTGGGTTTGCTCCTTTGGCAGTGGGTGCAGATGTTCCCTCTGCAGTGAGAGAGTTCAGCAGAACCTTGTTCAACATGAGGCCAGACATTGTCCTCTGGGTGGCCAGAACAATATTTGAGAGTGATCTAAGGGGCATCCTTGGCCATGTCAAGGTGCCATGCCATGTCATCCAAAGCAACAAGGATGTGGCAGTTCCTGTGGCTGTTGCAGATTGGCTGAGAACACATCTTGGAGGGAAAACTTGGATTAAGATACTGCAGACTGAAGGCCATCTTCCTCAGCTCACTGCTCCTGCTCTGGTTATTCAGGCCCTCAAGACAGCCTTAAACAGC
DLK4A_Agathis_robusta_IXZ_2010093 ?????????????????????????????????????????????????????????????????????????????????????????????????????????????????????????????????????????????????????????????????????????????????AGCAAATACAGTACTTTAGATGCTTATGTGGGTGACCTCCTTGCCATATTAGATGAACTCAAGATTGATGAATGTGTGTATGTGGGTCACTCCGTGTCTGGCATGATTGGGTGCCTTGCTTCCATCAGGAGGCCTGCTTTGTTTCAAAAGCTGGTGCTGTTGGGAGCCTCCCCAAGGTACTTGAATGATATTGGGTATGAAGGAGGATTCCAGAGAGAGGACATGGACCAGCTATTCTTGGCCATGGAGTCAAACTATAACGCTTGGGTCTCTGGGTTTGCTCCTTTGGCAGTGGGTGCAGATGTTCCCTCTGCAGTGAGAGAGTTCAGCAGAACCTTGTTCAACATGAGGCCAGACATTGCCCTCTGGGTGGCCAGAACAATATTTGAGAGTGATCTAAGGGGCATCCTTGGCCATGTCAAGGTGCCATGCCATGTCATCCAAAGCAACAAGGATATGGCAGTTCCTGTGGCTGTTGCAGATTGGCTGAGAACACATCTTGGAGGGAAAACTTGGATTAAGATACTGCAGACTGAAGGCCATCTTCCTCAGCTCACTGATCCTGCTCTGGTTATTCAGGCCCTCAAGACAGCCTTAAACAGC
DLK4_Tsuga_heterophylla_GAMH_2053822 TCTGAACTCATGGAAGTCTTGAACGTAAAAGTGATTGGATCGGGAGAGCGTACTCTGGTTCTATCTCATGGATTTGGCACCGACCAGTCAGTATGGCAAAGAATTTTGCCATACTTGTTAAATGATTTCAAGGTTGTGCTATATGACCTTATGTGCGCGGGAAGTGTTTTTGATATGAACAGATACTGTAATTTTGATGGCTATGTCGATGACCTCTTTGCTATTCTGGACGAACTTAAAGTTGAAGAATGCGTGTACGTCGGTCATTCTATGTCTGCCACGATCGGTTGCATTGCTTCTATCAGACGACCTGCTTTGTTTCACAAATTGGTGCTACTCGGAGCCTCTCCAAGGTACTTGAATGACGTTGGTTATGAAGGAGGATTCAAACAAGGAGATATAGATCAGTTGCTCTTTGCCATGGAATCGAATTTCACAGCTTGGGTTTCTGGCTTTGCTCCCTTGGCTGTGGGTGTAGATGCTCCCTCTGCTATTAATGAATTCAGTCGGACATTGCTCAATATGAGGCCAGATATCGCTCTGTTTGTGGCTAGAACAGTGTTTGAGAGTGATCTGAGGGGAATTCTGGGTCATGTCCAGGCGCCATGCTATATAATTCAAAGCAAGGAGGATATAGTACTTCCCGTCGCAGTTGCAGATTATCTGAGAACACATCTTGGGGGTAAGACATGGGTTGAAGTAATTCTGACCAAAGGCCATCTCCCGCAACTGAGTACTCCCGCACTGGTTATTCAGGCTCTCAAGCAGTCCATATTCAGT
DLK4_Pseudotsuga_menziesii_IOVS_2012230 TCTGAACTAATGGAGGTCCTGAACGTAAAAGTAATTGGATCAGGAGAACGTACTCTGGTTCTATCTCATGGATTTGGCACAGATCAGTCAGTGTGGCAAAGAATTTTTCCATACTTTTTAAATGATTTCAAGGTCGTACTATATGATCTGATGTGCTCTGGAAGTGTTTTTGATATGAACAGATACAGTAATTTTGATGGCTATGTTGATGATCTCTTTGTTATTCTGGACGAGCTTAAAGTTGAAGAATGCATTTACGTGGGTCATTCTATGTCGGCCATGATCGGTTGCATTGCTTCTGTCAGAAGACCGGCTTTGTTTCAAAAATTGGTGCTATTGGGAGCCTCTCCAAGGTACTTGAATGATGCTGGTTATGAAGGAGGATTCCGACAAGAAGATATAGATCAATTGCTCTCTGCAATGGAATCGAACTTCACAGCTTGGGTTTCTGGGTTTGCTCCCTTGGCTGTCGGTGTAGATGATTCCGCTGCAGTTAATGAATTCAGTCGGACGTTGCTAAGTATGAGACCAGATATCGCCGTGTTTGTGGGTAGAACAGTGTTTGAGAGTGATCTGAGGGGAATTTTGGGTCATGTCCAAATGCCATGCTATATAATTCAAAGCAAAGAGGATATAGTGGTTCCTCTCGCAGTTGCAGATTATCTGAAAACACATCTCGGGGGGAAGACTTGGGTTGAAGTAATTCTGACGAAAGGTCACCTCCCGCAACTGAGTACTCCTGCACTGGTTATTCAGGCTCTTAAGCGCTCCATATTCAGT
DLK4_Picea_engelmanii_AWQB_2051927 ??????????????????????????????????????????????????????????????????????????????????????????????????????????????????????????????????????????????????????????????????????????????????????????????????????????????????????????????ATTCTGGACGAGCTTAAAGTTGAAGAATGCGTTTACGTGGGTCATTCCATGTCTGCTATGATCGGTTGCATTGCTTCTGTCAAACGACCTGCTTTGTTTCAAAAATTGGTGCTATTGGGAGCCTCTCCAAGGTACTTGAATGATGTTGGTTATGAAGGAGGATTCGGACAAGAAGATATAAAGCAATTGTTGTCTGCCATGGAATCGAATTTCACAGCTTGGGTTTCTGGCTTTGCTCCCCTGGCTGTGGGTGTAGATGCTCCCGCTGCAATTAATGAATTCAGTCGGACATTGCTCAATATGAAGCCAGATATCGCTGTGTTTGTGGGTAGAACAGTGTTTGAGAGTGATCTGAGGGAAATTCTGGGTCATGTCCAGGCGCCATGCTATATCATTCAAAGCAAGGAGGATATAGTAGTTCCCCTCGCCGTTGCAGATTATCTGAGAACACACCTCGGGGGGAAGACTTGGGTTGAAGTAATGCTGACAAAAGGCCACCTCCCGCAACTAAGTACTCCTGCACTGGTTATTCAGGCTCTCAAGAGCTCCATATTCGGT
DLK4_Picea_abies_93490g0010 TCTGAACTAATGGAGGTCTTGAACGTAAAAGTAATTGGATCAGGAGAACGTACTCTGGTTCTATCTCATGGATTTGGCACCGATCAGTCAGTGTGGCATAGAATTTTGCCATACTTTTTAAATGATTTCAAGGTTGTGCTATATGACCTGATGTGCTCTGGAAGTGTTTTTGATATGAACAGATACAGTAATTTTGATGCCTATGTCGATGACCTCTTTGTTATTCTGGACGAGCTTAAAGTTGAAGAATGCGTTTACGTGGGTCATTCCATGTCTGCTATGATCGGTTGCATTGCTTCTGTCAAACGACCTGCTTTGTTTCAAAAATTGGTGCTATTGGGAGCCTCTCCAAGGTACTTGAATGATGTTGGTTATGAAGGAGGATTCGGAGAAGAAGATATAAAGCAATTGCTGTCTGCCATGGAATCGAATTTCACAGCTTGGGTTTTTGGCTTTGCTCCCCTGGCTGTGGGTGTAGATGCTCCCGCTGCAATTAATGAATTCAGTCGGACATTGCTCAATATGAAGCCAGATATCGCTGTGTTTGTGGGTAGAACAGTGTTTGAGAGTGATCTGAGGGAAATTCTGGGTCATGTCCAGGCGCCATGCTATATCATTCAAAGCAAGGAGGATATAGTAGTTCCCCTCGCCGTTGCAGATTATCTGAGAACACACCTCGGGGGGAAGACTTGGGTTGAAGTAATGCTGACAAAAGGCCACCTCCCGCAACTGAGTACTCCTGCACTGGTTATCCAGGCTCTCAAAAGCTCCATATTCGGT
DLK4_Ginkgo_biloba_SGTW_2018998 ???????????????????????????????????????????????????????????????????????????????????????????????????????????????????????????????????????????????????????????????????????????????????????????????????????????????????????????????????????????????????????????????????????????????????????????????????????????TGTTAGACGACCTAATTTGTTTGAAAAACTAGTGCTTCTCGGAGCCTCTCCAAGGTACCTGAACGATGTAGGGTATGAGGGAGGATTTGAACGAGAAGATATAGACCAACTGTTGAGTGCCATGGGATCAAATTATTCAGCTTGGG???????????????????????????????????????????????????????????????????????????????????????????????????????????????????????????????????????????????????????????????????????????????????????????????????????????????????????????????????????????????????????????????????????????????????????????????????????????????????????????????????????????????
D14_Taxus_baccata_WWSS_2007217 TCAGGACTACTGAATGCACTGAATGTGAAAGTTGTGGGAACTGGGAGGAGAATTCTTGTTTTGTCTCATGGGTTTGGCACTGATCAGTCTGTCTGGCAGAGAATTTTGCCACATTTTGTTAGAGATTTTCAGATTGTCTTATTTGATTTAATATGTGCTGGGAGTGTGTTTGATTTCCAAAGATATGGCTGTGTGGAAGCCTATGCAGAAGACCTTATAACCATTTTGGACGAGCTGGGTGTGGAAAACTGTGTGTTTGTAGGCCACTCTCTGTCTGCCATGGTTGGCTGCATGGCTTCCATCAAGAGGCCTTCTTTGTTCACCAAATTGGTGCTTTTTGGAGCATCCCCAAGGTATTTAAATGACAATGAATACCAAGGCGGCTTCGAAAGAGAAGACATAGAACAAGTATTTGGAGCCATGGAATCCAATTATAAAGACTGGGTCTCTGGCTTTGCCCCACTCCTTGTTGGAGCAGATGTGCCTGTTGCAGTAAGAGAATTCAGCAGAACCCTCTTCAACATGAGGCCTGATATTGCTCTTTATGTTGCCAAGATTGTCTTTGAGAGTGACATGAGAGGCATTCTCAAACAAGTCAAGGTCCCTTGCTGTGTTATTCAGACCAGCAAAGACATGGCAGTCCCCCTTGCTGTGGCAATTTATGTCCAGAAAAATCTGGGTGGAAAAAGTACTCTTGAAATACTTGACACAGAGGGCCATCTTCCCCATCTCAGCCAACCTTCTAAGATGATTCAGCTTCTCAGGCGCATACTGCAGCCT
D14_Torreya_nucifera_HQOM_2014940 CCAGGGCTATTGAATGCACTGAATGTGAGAGTTGTAGGCTCTGGGAGAAGAATTCTTGTTCTCTCTCATGGGTTTGGCACTGATCAGTCTGTGTGGCAGAGATTTTTGCCTTACTTTGTTAGAGATTTTCAGATAGTCTTATATGATTTAATATGTGCTGGTAGTGTGTTTGATTTCCAAAAGTATAGCTCTGTGGAGGCCTATGCAGACGACCTTATAACTATTTTGGACGAGCTCAATGTGGAGAGTTGTGTGTTTGTAGGCCACTCTTTGTCTGCCATGATAGGCTGCATGGCTTCCATCAAGAGGCCTTCTTTGTTCACCAAATTGGTGCTTTTTGGAGCCTCCCCAAGGTATTTGAATGACAATGAATACCAGGGTGGGTTCGAAAGAGCAGACATAGAACAAGTATTCCATGCCATGGAATCCAATTACAGAGACTGGGTTTCTGGCTTCGCTCCACTCCTTGTTGGAGCAGATGTGCCTGTTGCAGTAAGAGAATTCAGCAGAACCCTCTTCAACATGAGGCCTGATATTGCTCTTTATGTAGCCAAGCTGGTCTTTGAGACTGACATGAGAGGCATTCTCAAGCAAGTCAAGGTCCCCTGCTGTGTTATTCAGACCAGCAAAGACATGGCAGTCCCTCTGGCTGTGGCAATTTATGTCCACAAAAATCTGGGTGGCAAAAGTTCTCTTGAAATACTTGACACAGAAGGCCATCTGCCCCATCTCAGCCAGCCTATTAAGATGATTAACCTTCTCAGGCGCATACTGTAGCAG
D14_Juniperus_scopulorum_XMGP_2003451 ?????????????????????????????????????????????????????????????????????????????????GATCAGTCTGTGTGGGAAAGAATTCATCCTTACTTTCAGAGAGATTTTCAGATTGTTTTGTTTGATTTAATTTGTGCCGGGAGTGTTTATGATTCTAAAAGATATGAGACTGTGGAAGCTTATGCGGAAGATCTCATTACTATTTTGGATGAACTCAATGTGGAGAGTTGTGTGTTTGTTGGCCACTCTCTTTCCGCCATGATAGGTTGCTGTGCTTCCATCATGAGGCCCTCTTTGTTCACCAAGTTGGTTCTCTTTGGGGCCTCTCCAAGTTATACGAATGAGAATGAATACCAAGGTGGGTTTGAAAGCAAAGACATAGACAAAGTATTTGAAGCAATGCGAGCCAATTACGACGCGTGGGTGGAACGGTTTGCCCCACTTCTTGTTGGAGCAGATGTGCCTGCTGCAGTGAGAGACTTCAGCCGAACACTTTTCAATGTGAGGCCTGATATTGCTCTCCATGTTTGCTACACCGTGTTTAGGAGTGACATGAGAGACATTCTGAAGCAAGTTAAGGTTCCCTGCTGTGTTGTTCAGACCAGCAAAGACATGGCAGTTCCTCTTTCTGTTGCACTTTATGTGCAAAAAAATCTAGGTGGAAAAAGTTCTCTTGAAATTCTTGACACAGAGGGCCATCTGCCCCATCTCAGCCAGCCAACCAAGACGATTCAGCTTCTCAGGCGCATACTGTACCAG
D14_Metasequoia_glyptostroboides_NRXL_2011605 TCAGGACTGTTGAATGCACTGAATGTGAGAGTTGTAGGATCTGGGAAGAGAACTCTTGTTCTGTCTCATGGATTTGGCACTGACCAGTCTGTGTGGCAAAGAATTCTGCCTTACTTTCATAGAGATTTTCAGATAATTTTGTTTGATTTAATATGTGCTGGGAGTGTGTTTGATTTCGAAAGATACAGCTCTGTGGATGCCTTTGCAGAAGACCTTCTAACTATTTTGGACGAACTCAAAGTGGAAAGCTGTGTGTTTGTAGGTCACTCTCTTTCCGCCATGATAGGTTGCCTGGCTTCTATCCAGAGGCCTTCTTTGTTCACCAAGTTAGTACTTTTTGGAGCCTCCCCAAGGTATATGAATGATAATGAATACCAGGGCGGGTTCGAAAGAAAAGACATAGACCAACTATTCTCTTGCATGGCATCCAATTACGCAAACTGGGTGGATGGCTTTGCCCCCGTTCTCGTTGGAGCAGATGTGCCTACTGCAGTCAGAGAATTTAGCAGAACCCTTTTCAACATGAGGCCTGATATTGCTGTCCATGTTTGCAGGATTGTCTTTCATAGTGACATGAGAGATAAACTCAAGCAAGTTAAGGTCCCCTGCTGTGTTATTCAGACCAACAAAGACATGGCAGTTCCTCTTTCTGTTGCAATTTATGTCCAGAGGAATCTGGGTGGCAGAAGTTCTCTTGAAATACTTGACACAGATGGTCATCTGCCCCATCTCAGCCAGCCAACCAAGATGATTCAGCTTCTCAGGCGCATACTGAACCAG
D14_Sciadopitys_verticillata_YFZK_2042287 TCTGGACTATTGGATGCATTGAATGTGAGAGTTGTAGGATCGGGGAATAGAATTCTTGTTCTGTCTCATGGATTTGGGACTGATCAGTCTGTGTGGCAGAGAATTTTGCCTTATTTTGTTAGAGATTTTCAGATAGTCTTGTTTGATTTAATATGTGCTGGGAGTGTTTTTGATTTCCAAAGATATGCCTCTGTGGAGGCCTATGCAGAGGACCTCATAACTATTCTGGATGAGCTCAATGTGGAAAGTTGTGTGTTTGTAGGCCATTCTCTGTCTGCCATGATAGGTTGCATGGCTTCCATTAAGAGGCCCTCTTTGTTCACCAAATTGGTGCTTTTTGGAGCTTCTCCAAGGTATTTGAATGATAATGAATACCAAGGTGGGTTCGAGAGAAAAGACATAGAAAAAGTATTTAGTGCCATGAATTCCAATTATGGAGACTGGGTCTCCGGCTTTGCTCCTCTCCTTGTGGGTGCAGATGTGCCTGTTGCAGTAAGAGAATTCAGCAGAACCCTGTTCAACATGAGGCCTGATATTGCCCTCTACGTTTCCAAGATGGTTTTTGAGAGTGACATGAGAGACATTCTCAAACAAGTCCATGTCCCCTGCTGTGTTGTTCAGACCAGCAAAGACATGGCAGTACCTCTTGGTGTAGCAATCTACGTGAAAAAAAATCTGGGTGGCAAAAGTTCACTAGAAATACTTGATACAGAGGGCCATCTACCTCATCTCAGCCAGCCCGCTAAGATGATTCAGCTTCTCAGGCGCATACTGCAATAA
D14_Podocarpus_rubens_XLGK_2056545 TCGGGGCTCTTAGATGCATTAAATGTGAGAGTTGTTGGGTCGGGGAAGAGAGTCCTGGTGCTCTCTCATGGGTTTGGCACAGACCAATCTGTGTGGCAGAGAATTCTGCCTCACTTTGTTAGAGACTTTCAGATAGTTTTGTTTGATTTGATATGTGCAGGGAGTGTGTTTGATTTCGAGAGGTATGCCTCTGTGGAGGCATTTGCAGATGATCTTATCACAATTTTGGATGAGCTCAGCGTGGAGTCATGCGTGTTCGTTGGACATTCTCTGTCCGCCATGATTGGCTGCATGGCTTCCATCAAGAGGCCTTCTTTGTTCGCCAAATTGGTGCTCTTTGGAGCTTCCCCGAGGTACTTGAACGACAATGAGTACCAAGGTGGGTTCGAGAAAAAGGACATAGAGAAGGTGTTCAGCGCCATGGAGTCCAACTACGAAGCGTGGGTTTCTGGGTTCGCACCGCTTCTGGTGGGTGCCGACGTTCCTGTGGCAGTACGAGAATTCAGCCGTACGTTGTTCAACATGAGGCCCGATATTGCCCTCTACGTGGCCAAACTTGTGTTCGAGAGCGACATGAGAGGAATGCTGAAGCAAGTGAAGGTTCCATGCTGTGTAATCCAAACCAGCAAAGACATGGCCGTGCCCATGACCGTAGCGATTTATGTGAAGAAAACGTTGGGGGGTACATCTTCTTTAGAGATTCTGGACACAGAAGGCCATCTCCCACATCTCAGCCAACCAGCGAAGATGATCCAGCTGCTGAAGCGCATACTACACCAG
D14_Pseudotsuga_heterophylla_IOVS_2055141 TCAGGACTAGTTGAAGCTCTGAACGTGAGAATGGTGGGATCAGGAAGACGCATTCTGGTTCTCTCTCATGGCTTCGGCACAGACCAGTCTGTATGGCAACGCATTTTGCCATATTTTGTGAGAGATTTCCGCATTGTGTTGTATGATTTGATGTGTGCAGGGAGTGTGTTCGATTTCCAACGATACAGCTCTTTGTACGCCTACGCCGATGATCTCATAACAATTCTGGAGGAGCTGAATGTCGATAACTGCATATTCCTCGGCCATTCTCTTTCCGCCATGATCGGCTGCATGGCTTCCATCAAGCGACCCGAGCTCTTCGCCAAACTGGTTCTCTTTGGAGCCTCCCCAAGATACTCGAACGATAGCGAGTATGAGGGGGGATTCGAGAGAAAGGATATAGAAAAAGTGTTCGGCGCCATGGAATCCAACTACGCGGCATGGGTTTCGGGGTTTGCACCCCTGGCCGTTGGCGGGGACGTGCCTGTGGCAGTGAGAGAATTCAGCCGAACTCTCTTCAATATGAGGCCTGACATCGCCCTATATGTTGCCAAGACTATTTTCGAGACCGACATGAGAGGCATTCTGGGGCAAGTCAAGGTTCCCTGCTGTGTTATTCAGACCAGCAAAGACATGGCAGTGCCCCTGGGAGTTGCAATCTACGTGAAAAGACATCTGGGTTGCAATGCTACCCTCGAAATACTGGACACAGAAGGCCATCTGCCTCATCTCAGCCAGCCTGCTAAGATAATTCAGCTCCTCAAGCGCGTGTTGCAGTGA
D14_Picea_abies_8156728g0010 TCAGGACTAATTGAAGCTCTGAACGTGAGAGTGGTGGGATCAGGGAGGCGCATTCTGGTTCTCTCTCATGGCTTTGGCACGGACCAGTCTGTGTGGCAACGGATTTTGCCATATTTTATCAGAGATTTCCGCATTGTCTTGTATGATTTGATGTGTGCAGGGAGTGTGTTCGATTTCCAACGATACAGCTCTTTGCACGCCTACGCCGACGATCTGATAACAATTCTGGAGGAGCTCAATGTCGATAACTGCATATTCGTTGGCCATTCTCTCTCCGCCATGATCGGCTGCATGGCTTCCATCAAGCAACCCGAGCTCTTCACCAAACTGGTCCTCTTCGGAGCCTCCCCAAGGTACTCGAATGATAGCGAGTATGAGGGGGGATTCGAGAGGCAGGATATAGAGAAAGTGTTCGGCGCCATGGAATCGAACTACGCAGCATGGGTTTCAGGGTTTGCACCCCTGGCCGTTGGAGGGGACGTGCCTGTGGCAGTGAGAGAATTCAGCCGAACTCTCTTCAATATGAGGCCCGACATCGCCCTGTATGTTGCCAAGACTGTTTTCGAGACCGACATGAGGGGCATTCTGGGGCAAGTCAAGGTTCCATGCTGTGTCATTCAGACCAGCAAAGACATGGCAGTACCCCTCGGAGTTGCAATCTACGTGAAAAAACATCTGGGTTGCAATGCTACCCTCGAAATACTCGATACAGAGGGCCATCTGCCTCATCTCAGCCAGCCTGCTAAGATAATTCAGCTCCTCAAGCGCGTGTTGCAGTGA
D14_Dioon_edule_WLIC_2120111 TCGAGACTGCTTGAAGTGTTGAACGTGAGGGTCGTCGGATCTGGAGAGCGAGTTCTGGTTCTTTCCCATGGATTCGGCACCGATCAGTCCGCGTGGCGACGCATTTTGCCCTATTTTGTTGAAGACTTTCGGATTGTGTTGTTCGACTTGATGTGCGCCGGAAGTGTTTTTGACTTCGACCGATACAGCTCTTTGGAGGCTTATGCTGAGGATCTCATAATGATCCTCGATGAGCTCAAAGTCGATACATGTGTTTTTGTAGGCCATTCTCTGTCTGCCATGATTGGTTGTATGGCTTCGATCAGGCGTCCTAATTTGTTCCAAAAACTAGTGCTCTTCGGAGCGTCTCCAAGGTACTTAAATGATATCGGTTATGAGGGAGGATTCGAACGAGAAGAAATAGAGAAAGTGTTCAGCGCCATGGAATCGAATTATGAAGCGTGGGTGTCGGGGTTTGCGCCGCTAGCCGTAGGGGCAGACGTGCCAGCTGCAGTCAGAGAATTCAGCCGAACGTTATTCAATATGAGACCAGATATTGCTCTCTCCGTGTCCAAGACAATATTCGAGAGTGATATGAGAGGCATTCTGGGCCAAGTCAAGGTTCCTTGCTGCGTCATTCAAACCAGCAAGGACATGGCCGTTCCCCTCGCCGTTGCAATTTACGTCACCAAAAACCTGGGTGGGAACAGTTCTATAGAAATTCTGCATACAGAAGGCCATCTCCCACACCTTAGTGCTCCTGCTCGCCTGATTCATGTCCTTCGGCGCATTTTGTAG???
D14_Ginkgo_biloba_SGTW_2037956 TCAGAACTGATGGATGTCTTGAACGTCAGAGTAGTGGGATCTGGGAAACGTATACTCGTCTTATCTCATGGATTCGGCACCGATCAGTCAGTATGGCAACGCATTTTGCCCTACTTTGTTAGAGACTTCAAGATTGTTTTATTCGACTTAATGTGCGCAGGCAGTGTTTTCGATTTCCAAAGATACAGCTCGTTGGAGGCGTATGCGGATGATCTGATAGTGATTCTGGACGAGCTCAAAGTTGATACATGTGTGTTTGTAGGCCACTCTCTGTCAGCCATGATTGGTTGTATGGCTTCGATCCGGCGACCTCACTTGTTCCAAAAACTGGTGCTCTTCGGAGCCTCCCCCAGGTACTTGAAAGATATCGATTACGAGGGAGGATTCGAAAGGGAAGAAATAGAAAAGGTTTTCAGCGCCATGGAGTCCAATTACGCAGCGTGGGTATCAGGGTTTGCGCCTCTCGCAGTGGGGGCAGATGTGCCGGATGCAGTCAGAGAGTTCAGCCGAACATTGTTCAACATGAGGCCAGATATTGCTCTGTCTGTGGCCAAAACCATATTCGAGAGCGACATGAGGGGAATCCTTGGGCAGGTCAAGGTTCCCTGCTGCGTTATTCAGACTAGCAAAGACATGGCGGTTCCTCTCGAAGTTGCAGTCTACGTGAAGAAGAACTTGGGTGGCAAGAGCTCCATCGAAGTTCTTCCCACGCCCGGCCATCTGCCACACCTCAGTGAGCCTGCTCGGATCATTCCTCTTCTCAGGCGTATTTTGTACTTC
DDKB_Diplazium_wichurae_UFJN_2085294 AAGGCGCTGGCTGAGGCAATGAACGTGAGGGTGGTGGGAAAGGGGGAGGAAACTGTCGTGCTTGCTCATGGCTTTGGGAGTACACAAGCTCAGTGGGATGGGGTGCTTACCTCTTTGATCCATGCACACAGAATTGTTTTGCTGGACTGGCCAGGCTCATGCACCACTTTCGATGCCTCCCTCTTCGACTGCGAGTCCGGCTTCTACATGCTCGTAACCCTCCTGCAAGAGGAGCTCCACATCGATTCTTGTACTTTTGTAGGGCACTCGATGTCCGCCATGATCGGCTGCATCGCTGCCCGTGACCACCCTACCCTCTTCAAAAAGCTTGTCCTTGTCGGTGCATCTCCAAGGTATCTGAATGACCGGGACTACTATGGGGGCTTTGAACGAGAGGATTTAGAGCAGCTATATGAAGCAATAGAGACGGATTTCAAAGGATGGGCTGCAAGCTTTGGTGCAGTGGTGGTGGGCGAGTCAGATCGGGATGCGATCGAGACGTTTGCTGGCACGTTGGCGCGCATGAGGCCGGAGGTGGCGTTGTCGATGGCCAAGGCCATCTTTGAGAGTGACTATAGGAGCGTAGTAGAGGAGGATTCTGTAGAAGTGCATGTATTGCAAACATGCAAGGACCTAGCAGTTCCCCTCTTGGTTTCCGATTATCTCAAGCGCTACCTTGGGAGTAATGGGTGCCTTGAAATCCTGCAAACAGATGGCCATGTGCCCCAGCTCTCTGCACCTCTTTTTTCCTCTGCCTTGCTTAGACACCTCACTCCTCTT
DDKB_Polypodium_amorphum_YLJA_2011896 ATGACGCTGGTAGAGACAATGAACGTGCGGGTGGTGGGTAAGGGGCAGGAGACTGTGGTGCTGGCGCATGGCTTTGGCAGCACCCAGTCGCAGTGGGAAGCCGTCCTCCCTTCTCTACTGCACGCTCACTCTATCGTTCTCTTGGACTGGCCTGGTGCATGCACAACATTTGATGCCTCTATCTTCGACTGCACGCGGCCTCTCTACATGCTGGCTACCCTCCTGCAAGAGGAGCTCCACATCAACACCTGCGTTTTTGTTGGGCACTCAATGGGGGCCATGATCGGCTGCATCGCTGCCCTTGACCACCCTACCCTCTTCAGGAAGCTTGTCCTGGTTGGGGCATCTCCAAGGTATCTGAATGACCAGGACTACTATGGAGGCTTCGAACGAGAGGATTTAGAGCAGCTCTATGAAGCCATAGAGTCCGATTTCGAAGGTTGGGCCCCTAATTTTGGAGCAGGGGTGGTGGGCGAGTCGGACCAAGATACAATCGACAAGTTTACAGGAACATTGGTGCGAATGAGACCGGAGGTGGTGTTATCGATGGCCAAGGCTATCTTTGAGAGCGACTACAGGAGCGTAGTCGAGGAAGACAAAGTGGAAGTGCATGTATTGCAAACATGCAAGGACATTGCGGTTCCCCTGCTGGTATCGGACTATCTGAAGCGCCACCTCGGGAGTAATGGGTGCCTTGAGATCCTGCAGACGGATGGCCACGTGCCGCAGCTCTCTGCCCCAC??????????????????????????????????????
DDKB_Cystopteris_fragilis_XXHP_2016624 AAGACTCTCGGGCAGGCTATGAACGTGAGGGTGGTGGGCATGGCCGGGGAGACGGTCGTGCTAGCTCATGGCTTCGGGAGCACCCAAGCTCAGTGGGATGGCGTGCTTCCCTCTTTGATGCATGCACACAGAATTGTTTTGCTCGATTGGCCTGGCGCATGCACCACCTTTGACCCCTCCCTCTTCGACTGCGACTCC???CTCTACATGCTCGTTGCCCTCCTGCAAGAGGAGCTCCACATCGATTCTTGTATTTTTGTTGGGCATTCGATGTCCGCCATGATCGGATGCATCGCTGCCCACGACAACCCTACCCTCTTCCAAAAGCTTGTCCTCGTTGGCGCATCTCCAAGGTATTTGAATGACCGCGACTACTATGGGGGATTCGAGCGAGACGATTTAGAGCAGCTATACGAAGCAATGGAGACGGATTATGAAGGATGGGCTGCAAGCTTTGGGGCAGCAGTGGTGGGTGAGTCAGACCAGGACGCAATCGACACATTTACGAGCACGTTGTCGCGGATGAGGCCGGAGGTGGCACTGTCGATGGCGAAGGGGATCTTTGAGAGTGACTACAGGAGCCTGGTAGAGGAGGAGGGAGTAGAAGTGCATGTATTGCAAACGTGCAAGGACCTAGCAGTTCCCCTACTGGTGTCCGACTACCTCAAGCGCCACCTTGGCAATAATGGGTGCCTTGAAATCCTGCAAACACAAGGCCATGCGCCCCAGCTCTCTGCCCCTCTCTTCTCCTCTGCCCTGCTNTTAGACACCTCTCTCCTC
DDKB_Asplenium_platyneuron_KJZG_2010101 AAGACGCTTGCCCAGGCTCTGAACGTGAGGGTGGTGGGCAACGGCGAAGAAACAGTCGTTCTCGCCCATGGCTTTGGCAGCACACAAACCCATTGGGACGGGGTGCTTCCTACTCTGTTGCGTGCACGGTGCATCGTTCTGCTTGACTGGCCTGGCGCATGCACCACCTTCGAGGCATCCTCGATCTTCAACTCCAAGGCCATGTACATGCTGGTCACCCTCCTGCAAGAGGAGCTGCAGATCGATACCTGCACCTTTGTTGGGCATTCAATGTCTGCGATGATCGGATGCATTGCTGCGAAAGACCACCCTGAGCTCTTCAGAAGGCTCATTCTAGTGGGGGCGTCTCCAAGGTATCTCAACGACCGAGACTACTATGGAGGCTTTGAGCGAGAGGACGTGGATCAGCTGTACGAAGCAATAGAAATGGATTTTGAGGGATGGGCCACAAGCTTTGGCACAGCAGTGGTGGGCGAGTCGGATCCGGGAGCAGTCGAAGCATTTACAGGCACACTGTCGCGCATGAGGCCAGAGGTGGCCTTGTCAATGGCGAAGGCAATCTTCGAGAGCGACTTCCGGAGCCTAGTTGAGGAGTCTAATATAGAGGTGCATGTACTGCAAACCAGAAAGGATCTTGCAGTGCCTTTGCTGGTTTCTGATTATTTCAAGTGCCACCTTGGGAGCAATGGATGCCTTGAGATATTGCAGACGGATGGGCATGTGCCGCAGCTGTCGGCGCCGCTTTTCTCATCAGTGTTACTCAGACACTTTACTTCTGTT
DDKA_Polypodium_amorphum_YLJA_2070865 AAGAAGCTTGTAGAGGCTCTGAATGTGAGGGAACTAGGGGAAGCAGAGGGGACTGTGGTGTTGGCGCATGGCTTCGGCTGCACGCAGTCTCTCTGGGACGCGGTGTTGCCCATGCTCCTCAATCATGCGCGCATCATCGTCTTTGACTGGCCAGGAGCGTCCTCGTCC????????????CCCCCTCTTTTCTTCAATCCCTTCTCGCAGATTCTCTTATCTGTGCTACAGGAGCTCCACGTGAGCTCTTGCTTTTTTGTGGGCCACTCCATGTCAGCCATGATCGGCTGCATCGCTGCCCTGCGACAGCCTTCCCTCTTCCATAAGCTTATCCTGGTGGGTGCATCTCCAAGGTATTTGAATAGCGGAGACTACTACGGCGGATTCGAGCAGGAGGATTTGGATCAGATGTACAATGCCATGGCCATTGATTTCAAAGGATGGGCGGCTAGCTTCGCGCGCATAGTTGCTGGCGATAGCCCCGATGAAGTGATCAAGAAGTTTGCAGCAACATTATCGAGCATGCGTGCGGATGTCGCGCTCGGGATGGCAAAGGAGATTTTCCAGAGCGATTTTCGAGGGCTTCTAGACGAGAATGAGCTGAGGGTGGCATTGTTGCACACGTGCAAGGATGTGGCGGTGCCGCTTGTGGTCGCGGATTACTTCAAGCTCCGCTTCGGAAACAAAGCGATGGTAGAGGTTCTGCCGACGGAGGGTCACTTGCCTCAACTCTCTGCACCGATGTTTGCCACGGCCTTGCTGCGGCACTTGAATTAA???
DDKA_Cystopteris_fragilis_XXHP_2006182 AAGGAGTTAGTAGAGGCTCTGAATGTGAGGGAAGTAGGGGAAAGAGCCGGGACTGTGGTGTTGGCGCACGGGTTTGGGTCCACTCAATCGCTGTGGGATGAGGTGCTGTCTTCGCTCCTCAATTACGCACGTGTCATCCTCTTCGACTGGCCGGGCTCGCCCTCTTGC????????????CCCCCCCTTTTCTACAATGCCTTCTCTCAGATTCTCTTGTCTCTTCTTCAGGAGCTCCATGTGAGCTCTTGCATATTTGTGGGTCATTCCATGTCCGCCATGATCGGCTGCATCGCTGCCCTGAGACAGCCTTCCCTTTTCGACAAGCTTATCCTTGTGGGTGCATCTCCAAGGTATTTGAACGACGGAGACTACTACGGCGGATTCGAGCAGGAGGATTTGGACCATCTGTACAATGCGATTTCCACTGATTTCAAAGGGTGGGCGGCCGGATTCGCACGCATGGTGGTTGGGGATAGCGCATATGAGGCAGTTGAGAAATTTGCAGCAACATTATCAAGCATGCGGGCAGATGTCGCACTCGGAATGGCGAAGGCGATTTTTCAGAGTGATTTCAGAGGGGTTGTAGAGGAGAATGGTCTGAGAGTGGTTTTGTTGCAGACGCACAAGGATGCGGCGGTGCCGCTAGTCGTTTCGGATTACTTCAAGCTCCACTTCAGAGAAAAAGCCGCGGTAGAGATACTGCAGACGGAGGGCCACTTGCCTCAGCTCTCAGCCCCGTTGTTTGCGGCAGCTTTGCTCAGGCACCTGATTTAA???
DDKA_Vittaria_lineata_SKYV_2004052 GACGAGCTGCTGCAGGCTCTCAATGTGAGAGTTCTTGGCAATGAAGAAGCAACAGTCGTTCTGGCGCACGGCTTCGGTTGCAATCAGAAGGTGTGGGATGAAGCTCTCCCGGCGCTTCTCGACTGCGGCGACTGTGGCTCTGCAGAAAGACAGGCCTGCCGACGCGTCACCGATCTGACTCCCACGCCTGCATTCTACCATTTTGCTCAGCTTCTCTTGTCTCTCCTGCAGCGCCTGCGCATCGATTCCTGCATCTTCGTAGGCCACTCCATGTCGGCTATGGTGGGCTGCATCGCCGCGCTTCTCCAGCCCGCCTTGTTCAGAAAGCTCATCCTCTTGGGAGCGTCCCCCAGGTATCTGAACGCTGAGGGCTACTACGGCGGATTCGAGCGGGAGGACCTGGACCAGCTCTACGCAGCAATGGAGTCTGATTTTCGCAGATGGGCATCAGAGTTCTCTGTGGCAGTGGTGGGGGATGCGGCGCAGGAAGCAGTCGACAAATTCGAGATGACGTTGTCTGCAATGCGCCCGGATGTGGCCCTGGCGATGGCGAAGACCATCTTCGAGAGCGATTTCAGAGGGGTAGTGAGCGACTCCATGATTCAGGTTGTTGTCCTGCAGTCCCGCAAAGACATCGCGGTGCCGGTTGCGGTGTCAGACTATCTGAAGCGCCAGCTGGGGAGCAGAGCCACAGTGGAGATCCTGGAGGTGGACGGGCATCTGCCCCATCTGTCTGCGCCCCTGTTCACCTCAGCTCTGCTGCAATACATACGTGCAGAG
DDKA_Asplenium_platyneuron_KJZG_2061113 AAGGAGTTAGCTGCGGCTCTAAATGTGAGAGAGTTAGGCGACTCTGATGCCGTGGTAGTGTTGGCTCATGGCTTCGGGGGCACTCAATCCATGTGGGATGCGGTGCTGCCTTTGCTCCTTAATCATGCACGCATCATCGTCTTCGATTGGCCGGGTGCATCCTCCTGC?????????CCTCCTAATCTCTTCTACGATGCCTTTGCGCAGATTCTCGTGTCTTTCCTCGAGGAGCTCGGTGTGAGGTCTTGTACTTTCGTGGGTCACTCCATGTCGGCCATGATTGGCTGCATCGCTGCTCTGAGACAGCCTTCCCTCTTTCACAAGCTTATCCTTCTTGGTGCATCTCCAAGGTATTTGAATAGCAATGATTACTACGGCGGATTCGAGCAGGCGGATTTGGACCATCTATATATGGCAATTACCATGGATTTCAAAGGATGGGCCACTGCATTTGCTCGCATGCTGGGTGGGGATTGCACGGATGAGGCAGTTGAGAAATATGCAGCAATGTTATCCAGCATGCAGGCACATGTAGTGCTTGGAATGGCCAAGGCCATTTTCCAAAGCGACCTCCGAGGGTCAGTGCTGGACAATGATGTGAAGGTGGTTTTGATGCAGACACGCAAGGATGCGGCCGTGCCGCAGCCTGTGTCGGACTATCTTAAGTGTCGATTTGGGGACAAGGCAGCGGTGGAGGTGCTGCAGACGGAGGGCCACTTGCCTCACGTAACCGCTCCCTTGCTGGCAGAAGCTCTGATCAGCCACCTGAAATAG???
DDKA_Cyathea_spinulosa_GANB_2005689 AAGGATCTGTTGGAGTCCTTGAACGTGAGAGTAGTTGGGTCGGGGCTCCATACCGTTGTGCTTGCTCACGGGTTCGGTTGCACACAGTCCCTGTGGGATTATGTGCTCCCCTCCCTTGTTAACGGCAGCAAAGTCATCTTGTTCGATTGGCCCGGCGCTTCCACAACCTTCGACTTATCTCTCTTCTCCAAATTCTACCATTTCGCTCAAACCTTGCTGGCACTTCTCAAACAGCTGCAAGTGAATTCTTGCACCTATGTGGGGCATTCCATGTCCGCAATGATAGGCTGCATCGCTGCTCTTAGCCAGCCCAGCCTGTTCAACAAGCTCATTCTCGTGGGGGTATCTCCCAGGTACCTGAATGAGCGGGACTACTACGGGGGATTCGAGCAGGACGATCTGGACGAGCTCTACGATGCCATGGCCGCCGATTTCAAGGGATGGGCGGCCAGATTTGCCCGCCTGGTGGTGGGAGAGGACGCCCACGATGCTATCGAGAGGTTCACGGTGACGCTGTCCGGCATGAGACCGGATGTGGCGATATGCATGGCCAAGGTCATATTCGAGAGCGACTTCAGAAGTACTGTGGAGGAGAAAATGATGGAAGTGCGTGCACTGCAGACTCGCAAGGACGTCGCGGTGCCCCTTGTGGTGTCCGACTACATGAAGCACCACCTCGGCAGCAAAGGCTTGGTCGATGTCCTGCCCACGGACGGCCACCTGCCGCAATTCTCAGCCCCCTTGTTCACCACGGCCTTGCTGAGGCACCTCAACAACAAT
DDK_Hymenophyllum_bivalve_QIAD_2058453 AATCAGCTGCTCGATTCTCTGAATGTGAGAATAATTGGCTCCGGAAATAGAGTTGTTGTTCTGGCTCATGGATTCGGGGCCAATCAGTCCGTGTGGGAGCCTGTGCTGCCTTCGTTGGTGAAGATGAACAGGGTGGTGTTGTTCGATTGGCCCGGTGCTGGAACAACATTCGATTTTTCACTGTTTGAATCTTTCTATGGCCTCGCCGATACTCTGCTCGCTGTTTTAGAGGGGTTAGAAGTCGAAACGTGCACTTACGTTGGGCACTCTATGTCCGGGATGATTGGCTGCATTGCGGCGATCAAGGAACCAGAGTTGTTTGACCAGCTCGTTCTCGTGACTGCGTCTCCAAGGTACCTGAACGATCCGGATTATTACGGGGGATTCGAGCAGGATGATATAGACCAGATATTTGATGCAATACGAACTGACTTCAAGAGATGGGCTGCAGGTTTCGCTCCGCTCATTGTAGGCGTGGACGACAGGCATGCCCGTGATAAATTCACGGAATCGTTATCAGAAATGAGAGCAGACGTTGCCTTAGCCCTTGCGAAGACTATCTTTGGGAGTGACCATCGAGATATACTTCCACAAGTGAAGGTGAGAGTCCACATCGTGCAAACCACCAAAGACCTTGCAGTGCCCATGGTAGTGGCTGATTATATGAGACGCAACCTTGGGAGCAAAGCCACAGTTGAAGTGCTTCAGACCGAAGGGCATATCCCGCATTCTACTGCCCCGCTGCTCATTACCACACTG???AAAAGGGCTTTAATTACC
DDK_Osmunda_sp_UOMY_2080169 AGTCAACTCCTGGCAGCCCAGAATGTGAAAGTATTAGGATCCGGGGAGGAGGTTGTAGTTTTGGCTCATGGTTTTGGATCTGATCAGTCCATGTGGCAGCATGTGCTACCTTCTCTGGTGGACGTGTACAAGGTAGTGCTCTTCGATTTGCCGGGTGCGGGAAGTACCTTCGACTTTGCGCTTTTCGAATCCTACAACGGGTTTGCAGACAGTTTGTTGGCGATCCTGGCGGAGTTGCATGTCAAAAGGTGTAAGTACGTGGGGCATTCTATGTCTGCGATGATCGGCTGCATTGCTGCCATCAAGCAGCCGCAATTGTTCGACTCGCTCGTCCTGCTGTGCGGCTCTCCTAGGTATCTGAATGATAAGGATTATTATGGTGGTTTCGAGCAAGAGGATGTGAACAATATATTTGATGCAATAAAATCCAATTTCCAAGGCTGGGTTGCTGGTTTTGCTCCCCTGGTCGTAGGTGTGAACGACATGGATACTATCGACAAGTTCAAGCAGACATTATCTAGGATGAGACCGGATGTTGCGTTTGCCATCGCCAAAACCGTTTTTGAAAGTGATTACAGAAGCATTCTCGCTGAAGTGAAGGTTACAAGCCATGTCTTGCAAACCACAACAGACCTCGCAGTGCCTCTGGTGGTCTCAGACTACCTCAGGCTCAATCTGGGAGGAAAAGGCACAGTCGAAGTGCTGCAGACCGAGGGGCATCTTCCGCAATTGACATCACCCGTGTTTATCTCCACCTTG???AAGAAGGTTCTAGCAAGC
DDK_Angiopteris_evecta_NHCM_2011945 ?????????????????????????????????????????????????????????????????????GGTTTTGGGGGCGATCAATCGTCGTGGCAGCATGTGTTGCCCTCACTCACGAGCATGTATACGGTGGTGCTGTTCGACTTACCGTTTGCAGGAACT???TTCTCCCATTCGCTCTTCGAATCTTTCTACGCATTTGCAGACAACTTGTTGTCAATATTAGACGGATTGCAAATCCGCAAGTGTAAGTTTGTGGGGCACTCCATGTCTGGGATGATCGGATGCATTGCATCTATCAAGAGACCGGAATTGTTCGACAGAGTCGTCCTGTTGTGCGCCTCTCCAAGGTACCTGAATGACAAAGATTATTATGGGGGCTTCGAACAGGAGGATATCGATCAAATCTTCACCTCTATTAAAACCGATTTCAAAGCCTGGGTCGCTGGATTCGTTCCCTTGGCGTTGGGAGTAGATTCCAAGGATGCCATTGAGCAGTTCTCTAAGTCATTCCTGAAGATAAGGCCGGATATTGCTTTCGTTGTCTCGAAGGCCATCTTTGAAAGCGATTTCAGAAGCATTCTCTCTCATGTGAAGGTTCCATGCTACTTTCTTCAAACCACGAAAGACCTGGCAGTGCCTCTGGTGGTCTCAGACTACTTCTCGCGCCATGTGGGAGGAAAAGCTGTGGTAGAAATTCTGCAGACGGAGGGGCATCTACCACACCTTACTGCTCCTGTGCTGATTCCTGCTCTC???AGAAACGCTTTATGCAAC
DDK_Botrypus_virginianus_BEGM_2010075 CATGCCTTGCTCCAAGCCCACAACGTTAAAGTGTTAGGATCTGGGCAGGAGATTGTTGTTCTGGCGCATGGCTTTGGCTCTGATCAGTCCTTGTGGCATTATATTTTGCCTTCCCTTGTCAACGCATACAAGGTGGTGCTGCTTGATTTGGCTTGTGCTGGAACCACTTTTCCTGATGCTATTTATGATTCATTTGATAGATTCGCAGATGATTTGTTGGCTGTTTTAGAAGAATTGCAAATCCAGAAGTGTTTGTACGTGGGGCACTCCATGTCGGGCATGATTGGTTGCATAGCTTCCATCAAGAAGCCACACCTGTTCGACAGACTTGTGCTGCTTTGTGCATCTCCCAGGTATCTTAACGATGCACACTACTATGGGGGTTTTGAAAGAGAAGATGTGGATCAGCTGTATGACGCAATGAAATCTGATTTCAAGAGTTGGGTCTCTAGCTTTGCTCGCCTGGTTGTAGGAGTGCAAGTAGAGGATGCTGTTGAACGGTTTAGCTACAGTTTCAAGAAAATGAGGCCAGATATTGCTCTTGCTGTGGCAAAAACCATATTTGAGAGTGATTTCCGAAGCATTCTTCCTCAAGTCAAGGTGCCATGTTACATACTTCAAACTACCAAAGATCTGGCGGTGCCTTCAGCGGTTGCAGATTATTTGAAGCGCAATGTGGGAGGGAAAGCCAGAGTTGAAATTGTTGAGAGTGAGGGCCACTTACCACAACTCAGTGCTCCAGTGTTGGTTCCAATTCTG???AAAAAAGCTTTAAGCGAC
DDK_Tmesipteris_parva_ALVQ_2007903 CAGGCTGTGCTAGAAGCACATAAGGCGAAAGTATTAGGGTCTGGCGAGAAGGTGGTGGTTCTGGCTCATGGGTTTGGCTGTGATCAGTCTGTCTGGCAGAATATCTCACCATCTCTTCTACATACATACAAGGTGGTTTTGTTTGATTTGGCATGTGCAGGAAGCATATTTCAGTCTATACTTTACGAATCCTTTCATGGATTTGCAGACAATCTACTGACAATCCTGGACGAATTGCACATCCAGAAATGTGCGTATGTAGGACACTCAATGTCTGGAATGATTGGCTGCATCGCTTCTATCAAGAGGCCGCAGCTATTCAACAAGCTTGTTCTGCTTTGCTCGTCTCCCAGGTACCTCAATGATGGAGACTACTATGGAGGATTTGAAAGGGAGGACTTGGATCCATTGTATGATGCCATGCGATCTGATTTTCAAGGCTGGGTTTCTGGCTTCGCTCCTTTAGTAGTGGGAGTGGACACATTGGACGCCGTTCACAAATTTACCCACACGTTAAAGAAGATGAATCCAGACATAGCCTACGTTGTTGCCAGAACAATCTTCGAAACTGACAACCGAGGCGTTCTGGCTGCAGTGAAGGTGCCCTGCCACATAATTCAAACCATGAAAGACTTCGCAGTCCCTTCGATTGTTGCAGATTATCTTCAGCACAACATGGATGGAAATGCCACACTGGACATTTTGCCTGTTCAGGGTCATCTTCCACAGCTAAGTGCACCAGTGCTGGTGTGTGTGTTG???ATGAAGGTGTTGAGTTCC
DDK_Sceptridium_dissectum_EEAQ_2001972 TATGCCTTGCTCCAAGCCCATAACGTTACAGTATTAGGATCTGGGCAGGAGATTGTTGTCCTGGCTCATGGTTTTGGCTCTGACCAGTCCTTGTGGCAATACATAGTGCCTTCCCTTGTCAACACATACAAGGTGGTGCTGTTTGATTTGGCTTGTGCTGGAACCACTTTTCCTGCTAGCATTTATGAATCATTTCATAGTTTCGCAGATTATCTGTTGGTCGTTTTAGAAGAATTGCACATCGAGAAGTGTTTGTACGTGGGGCACTCCATGTCTGCCATGATTGGCTGCATAGCTTCTATCAAGAAGCCACAACTGTTCGACAGGCTTGTTCTTCTTTGTGCATCTCCCAGGTATCTTAACGATGGAGTCTACTACGGGGGTTATGGAAGGGAGGATGTGGATCAGCTATATGACGCAATGAAATCTGATTTCGAAAGCTGGGTCTCGAGCTTTGCTCCTCTGGTTGTAGGAATGGAAGTAGAGGGTGCTGTTGAACAGTTTAGCTACACTTTGAAGAAAATGAGGGCAGATATTGCTTGTGTTGTGGCAAGAACCATCTTCGAGAGTGATTTTCGAAGCATTCTTCCTCAAGTCAGGGTTCCATGTTACATACTTCAAACTACCAAAGACCTTGCGGTGCCGTTAGTCGTTGCAGATTATTTGAAGCGCAATCTGGGAGGAAAAGCCACACTTAAAGTTATTGACAGCGAGGGCCACTTACCACAACTCACTGCTCCAGCGTTGGTTCCCGTTCTG???ATGGTAGCTTTAAGCAGC
DDK_Selaginella_moelendorfii_KAI2b_267235 TCAACTATGGCGAAGATCCACAACGTCCGGATCCTCGGCCAAGGCCGAGAGCTCGTGGTCCTCTCCCACGGCTTTGGAGCCAGCCAAGGCGCGTGGGAGGGGCTCCTCCCGCATCTCTTGCCGCGCTACTCCGTGCTGCTCTACGATCTCCGGGGCCATGGAGGAGCTTTTGATGCGTCCAGGTACCGGAGCATGGAAGGCTTTGCCGAGGATCTCATCGCCATCCTGTCCGAGCTCCAGCTCGGCAAGTGCCTCTACGTCGGCCACTCCATGTCGGGCTTGATTGGCTGCCTCGCCGCCGCCGCTCGCCCCGACCTCTTCTCCAAGCTCGTCCTCCTCGGAGCTTCGCCCAGGTACATCAATGACGCTGGCTACGAGGGAGGCTTCGAGCAGCAGGACGTTGACGAGCTCCTGGCCGCGATCAAGCGAGACCATGCCTCGTGGCTGCAAGGATTCGCCCCTGCCGCTCTGGGAGAGGCGAGCGAAGAATGTATCCAGCGCTACATGGCCTTCCTGTCCGTCGTAAAGCCCGACTTCATGCTGCTCATAGCCGAGACCATCTTCAAGAGCGACCTTCGCAAAGTACTGTCGCTCGTCACTGTGCCGTGCCATGTTATCCAGACCAAGGAGGATTTCGCGGTGCCGCAAGCCGTGGCCAAGTATCTCCACCAGCAGCTGGGAGGG??????GAGCTCGAGATCCTGGATGCCCGCGGACACCTCCCGCACGTCACGCATCCTATCCTGGCTCCGGTTCTCACGAGGCTTCTGAGCGAGGAG
DDK_Selaginella_stauntoniana_ZZOL_2007331 TCAACTATGGCGAAGATCCACAACGTCCGGATCGTCGGCCAAGGCCGAGAGCTCGTGGTTCTCTCCCACGGCTTTGGAGCCAGCCAAGGCGCGTGGGAGGGGCTCCTCCCGCATCTCTTGCCGCGCTACTCCGTGCTGCTCTACGATCTCCGGGGGCATGGAGGAGCTTTTGATGCGACCAGGTACCGGAGCATGGAAGGCTTTGCCGAGGATCTCATCGCCATCCTGTCCGAGCTCCAGCTCGGCAGGTGCCTCTACGTCGGCCACTCCATGTCGGGCTTGATTGGCTGCCTCGCCGCCGCCGCTCGCCCCGACCTCTTCTCCAAGCTCGTCCTCCTCGGAGCTTCGCCCAGGTACATCAATGACGCTGGCTACGAGGGAGGCTTCGAGCAGCAGGACGTTGACGAGCTCCTGGCCGCGATCAAGCGAGACCATGCCTCGTGGCTGCAAGGATTCGCCCCTGCCGCTCTGGGAGAGGCGAGCGAAGAATGTATCCAGCGCTACATGGCCTTCCTGTCCGTCGTTAAGCCCGACTTCATGCTGCTCATAGCCGAGACCATCTTCAAGAGCGACCTTCGCAAAGTCCTGTCGCTCGTCACTGTGCCGTGCCATGTTATCCAGACCAAGGAGGATTTCGCGGTGCCGCAAGCCGTGGCCAAGTATCTCCACCAGCAGCTGGGAGGG??????GAGCTGGAGATCCTGGATGCCCGCGGACACCTCCCGCACGTCACGCATCCTATCCTGGCTCCGGTTCTCACGAGGCTTCTGAGCGAGGAG
DDK_Selaginella_lepidophylla_ABIJ_2010316 ???????????????????????????????????????????????????????????????????????????????????????????????????????????????????????????????????????????????????????????????????????????????????????????????????????????????????????????????????????????????????????????????????????????????TGTCCGGAATGATCGGCTGCCTGGCCGCGACTGCTCGACCGGATCTCTTCTCCAAGATCATTCTCCTCGGGGCCACGCCAAGGTATATCAACGACGACGACTACAAGGGAGGCTTCGAGGAGCATCAAGTTGACGAGCTGCTGGCAGCGATAGAACGAGACTATGCTTCCTGGCTCAGAGGATTCGCTCCGGTTGCCTTGGGAGACGCTAGCGAGGAATCTGTCGAGCAGTACATGAGCTCCCTGTCGATGGTGAGACCCGACTTCATGCTGCTCATCGCCGAGACGGTCTTCAAGAGTGATCTCCGCAAGGTTCTGCCGCTGGTCACTGTTCCCTGCCATATCGTCCAGACCAGGCAGGACTTTGCGGTGCCGGAAGAAGTGGCGAACTATCTCCAGCAGCAGCTTGGAGGG??????GAGCTGCAAATCCTGGAAACTCGCGGACATCTCCCGCACGTCACGCACCCCATCTTGGCTCCGGTTCTCCGGAAGCTCTTCGGCGGCGGT
DDK_Lycopodiella_apressa_ULKT_2015637 ACGTCTTTATTAGAAACACACAACGTAACCGTGGTGGGCGACATTACATCCGTGATGGTATTTTCACATGGGTTCGGATTAAATCAGTCATGCTGGCAGATG?????NCCACAGCTCCTGCTTGCAGATAAGATCGTGCTGCTGGACTTGGCCTTTGTAGTACATAATTTCGACTACAACCGCTACAGCAGCCTGGAAGCCTTCGCCAGCGACCTCTTGAATATTTTGGATCATTTGCAAATCAAGAGGTGCGTCTACGTTGGCCACTCTATGTCGGCAATGATCGGCTGTATTGCCGCCATTCAACGACCTGATTTGTTCCAGAAGCTCATTCTCCTCGGAGCTTCACCAAGATATCTGAACGATGGCAGCTACCGTGGAGGATTTGAAGAGGAAGACTTGGTGCAGCTGTTCGAGAGCATGGAGAAAGATTACGTCTCGTGGGTGACATACTTCACGCCACTCGCTGTAGGGGCACATCATCCGACTGCAGTAGGGGAGTTCCGGCAGATGCTTGGGAGCATGAACCCGGAAGTAGCCCTTCACGTTGCCAAGCTAGTGTTCAAGACGGACTACCGGGACATTCTGCCGACCGTCACAGTCCCCTGCCATGTTATCCAAACGGCAAACGACTTTGCTGTACCCGGAGCGGTTGCCGAGTATTTGTGCCGGCGACTGGGCGGCCAAGCCACGCTGGACATCATCGACACAGAGGGTCACCTGCCACAAATGACCGTCCCCATTTTGGTCCCCCTTCTGAAAAGGTCGCTAAACAATGAC
DDK_Lycopodium_annotinum_ENQF_2009379 AGGTCGTTCGTGGAAGCACATCACGTAACAGTTGCTGGCGACATCACCTCTGTGGTGGTTCTCTCTCATGGATTTGGATCAGATCAGTCGTCCTGGCGACTCATAGTTCCGCAGCTACCTACAGGCCTCAAGATAGTGCTTCTGGACTTGGCATTTGTTGGCTCCAAATTCGACTACAATCGCTACAACAGTCTGGAAGCATTTGCAGGCGACCTCCTCAGTATTCTAGATGAGCTTCAAATCAAGACCTGCGTGTACATAGGTCACTCTATGTCAGGAATGATCGGGTGCATTGCTGCAATTCGACGCCCCGCTTTATTTGAGAAGCTAATCCTTCTCGCAGCTTCACCAAGGTATCTCAACGACGGCAGCTACTTCGGAGGCTTTGAAGAAGACGACCTGATGCGGCTGTTTGCAGCCTTGGAGCAAAACTTCCCCATGTGGGCAACCGGCTTCGCGCCTCTGGTGGTGGGGGCAGACTTCCCGGCGGCCGTGGATGAGTTCAGCCGGACGCTGCTCGGAATCCAGCCGGGAGTAGCCCTCCACGTGGCCAAGCTCATCTTTCAGGCGGACTACCGGAGTATTCTGCCGGCCGTTACCGTGCCCTGCCACGTCATCCAGACCAAGAACGACTTCGCGGTACCGGGAAATGTTGCCGAGTATCTGCACCGGCGCGTCGGCGGCCAATCCACGCTGGACATTCTCGAGACGGAAGGTCACCTGCCACAGATTAGCGCGCCCATTTTGGCACCCGTTCTCATAAGGTCACTGACCAATCAG
DDK_Diphasiastrum_digitatum_WAFT_2015052 AGGTCGTTCGTAGAAGCACATCACGTAACAGTTGC????????????????GTGGTGGTTCTATCTCATGGATTCGGATCAGATCAGTCGTCCTGGCGGCTCATAGTTCCCCAGCTACCTAAAGGCCTCAAGATAGTGCTTCTGGATTTGGCATTTGTTGGCTCCAAATTCGACTACAATCGCTACAACAGTCTGGAAGCATTTGCAAGCGACCTCCTGAGTATTCTAGATGAGCTTCAAATCAAGACCTGCGTGTACGTAGGCCACTCTATGTCAGGAATGATCGGGTGCATTGCTGCAATTCGACGCCCCGCTTTATTTGAGAAGCTAATCCTTCTCGGAGCTTCACCAAGGTATCTGAACGACGGCAGCTACTTCGGAGGTTTTGAAGAAGAGGATGTGATGCAGCTGTTTGCAGCCATGGAGCAGAACTTCCCCATGTGGGCAAACACGTTCGCGCAACTGGTGGTGGGGGCAGACTTCCCGGCGGCAGTGGCCGAGTTCAGCCGGACGTTGCTGGGCATTCAGGCCGGAGTAGCTGTCCACGTGGCCAAGCTCATCTTTCTGGGGGACTACCGGAGTATTCTGCCGGCCCTCACCGTGCCCTGCCACGTCATCCAGACCCAGAAAGACTTCGCGGTGCCGGGAAATGTTGCCGAGTATTTGCACCGGCGGGTAGGGAGTCACTCGACACTCGACATCCTCGAGACGGAAGGTCACCTGCCACAAATTAGTGCTCCCATTTTGGCACCCATTCTCGTCAAGTCAATCACAGATCAA
DDK_Huperzia_myrisinites_CBAE_2000446 TCTGTATTGCTAGAATCACACAACGTGAAAATTGATGGTGACGTGAACTCAACAGTTGTTCTCGCCCATGGGTTTGGATCAGATCAATCCTCTTGGCGCTTCATACTACCTTACCTTCTAGTTCCCAAGAAGATCGTGCTTCTGGATCTAGCTTTCGTGTCTGCCTCATTCGACTACGACCGATACAATAGTCTAGAAGGATTTGCAAATGATTTAGTGAGTATTCTAGATGAACTGCAGATTAAGACATGCTTTTACGTTGGGCACTCCATGTCTGGGATGATCGGATGCATTGCTTCAATTCGGCGCCCAGCCCTCTTTCAGAAACTCATCCTTCTCGCAGCTTCCCCGAGGTACCTCAACGACGGGAACTACGTAGGGGGCTTCGAAGAAGACGTCGTGAGTGAGATGTATGCATCAATGGATCAAAACTTCACCATGTGGGCAAAGGTATTTGCGCCCCTCGTGGCGGGGGCAAGCCACCCCTCGGCTGCCGCCGAATTCTGCCGAACGTTACTGCTCATACCACCGGGAATCGCTCTTCACGTCGCCAAAGCCATTTTTCAGTCCGACTACCGGGAAATCCTGCCGGCCGTCACCGTTCCTTGCCATATAATCCACACCCAAAACGATGTGGCGGTACCGCTTCCGGTGTGCCAGTATATGCGACGGCGGCTCGGCAGCAGCTCCACTGCAGAGATGCTGGAGACAGACGGTCACCTGCCACACATAAGCTCGCCCATTTTGGCCCCCGTTTTGGTGAGATCACTTACAAACGAG
KAI2_Arabidopsis_thaliana_AT4G37470.1 GGTGTGGTAGAAGAAGCTCACAACGTGAAGGTGATTGGTTCAGGAGAAGCCACGATCGTGTTAGGTCACGGGTTCGGCACGGACCAGTCAGTATGGAAACACTTGGTTCCACATCTGGTCGACGATTACCGCGTCGTCCTCTACGACAACATGGGAGCCGGTACGACCTTCGACTTCGATCGTTACTCAAATCTCGAAGGCTACTCTTTCGATTTGATTGCAATCTTGGAAGATCTCAAGATTGAGTCTTGTATCTTTGTTGGCCACTCTGTTTCTGCCATGATTGGTGTCTTGGCTTCTCTTAACCGTCCTGATCTCTTCTCCAAAATCGTCATGATCTCTGCTTCTCCGAGATACGTAAACGATGTTGATTACCAAGGTGGATTCGAACAAGAAGACTTAAACCAACTATTCGAAGCCATCCGAAGCAACTACAAAGCGTGGTGCTTAGGTTTCGCTCCACTCGCCGTCGGTGACATGGACTCCATCGCCGTTCAAGAATTCAGCAGAACACTCTTCAATATGCGTCCCGACATAGCTCTCTCCGTCGGCCAGACCATTTTCCAAAGTGACATGAGACAGATCTTACCTTTTGTCACTGTTCCGTGTCACATTCTCCAAAGTGTTAAGGACTTAGCTGTACCAGTCGTTGTCTCCGAGTATCTTCACGCCAATCTTGGCTGTGAATCCGTCGTCGAGGTTATTCCTTCTGATGGTCATCTTCCTCAGCTTAGCTCACCATCTGTTATTCCTGTCATCCTCCGTCACATTCGTAATGAC
KAI2_Eutrema_salsugineum_Thalv10025969m GGTGTAGTAGAGGAAGCTCACAACGTGAAGGTGATTGGCTCAGGAAATCAAACGATCGTATTGGGTCACGGATTCGGCACGGACCAGTCAGTGTGGAAACACCTGGTCCCACATCTCGTCGATGATTACCGCATCGTGCTCTACGACAACATGGGAGCCGGTACGACCTTCGACTTCGATCGTTACTCAACTCTCGAAGGTTTCTCTTTCGATTTGATTGCAATCTTGGAAGATCTTCAAATCGAGTCTTGTATCTTTGTTGGTCACTCTGTTTCCGCCATGGTCGGTGTCTTGGCTTCTCTTAACCGACCTGATCTCTTCTCCAAAATCGTCATGATTTCTGCTTCCCCAAGATACGTGAACGATGTTGATTACCAAGGTGGATTCGAGCAAGACGACCTAAACCAGCTCTTCGAAGCGATGCGAAGCAATTACAAAGCGTGGTGCTTAGGTTTCGCTCCACTCGCCGTCGGCGACTTAGACTCAGTCGCCGTTCAAGAATTCAGCAGAACGCTCTTCAACATGCGTCCTGACATAGCGCTCTCCGTGGCTCAGACCATTTTCCAAAGCGACATGAGACAGATCTTGCCTTTTGTCGCTGTCCCTTGTCACATCCTCCAAAGCGTTAAGGATTTAGCCGTACCAGTCGTCGTCTCCGAGTATCTTCACACCAATCTCGGATCCGAATCCGTCGTCGAGGTTATTCCTTCCGATGGTCATCTTCCTCAGCTTAGCTCGCCGTCTGTCATTCCCGTCCTCCTCCGTCACATTCGCAACGAC
KAI2_Carica_papaya_6.57 GGAATCGTAGAGGAAGCTCACAACGTCAGGGTGCTGGGCTCGGGCGAGCAGGTCATAGTTCTCGCACATGGCTTCGGCACGGACCAGTCGGTGTGGAGGCACCTCGTACCGCACCTCGTCGACGACCACCGCGTGATCTTGTACGACAACATGGGTGCCGGCACAACCTTCGATTTCGGACGATATGCCACTCTCGAAGGCTTCGCTTATGATCTTCTCGCTATCTTAGAAGACCAGCAAGTCGAGTCGTGTATTTTCGTCGGCCACTCTGTTTCGGCCATGGTAGGAGCCATAGCTTCCATTACCCGTCCCGATCTGTTCTCTAAGATCGTCATGATCTCTGCTTCTCCTCGGTACCTTAACGATGTAGATTACTTGGGGGGCTTTGATCAAGAGGATCTAGATCAACTCTTCGAAGCAATGAGAGAGAACTACAAGGCGTGGTGCTCTGGGTTCGCGCCACTAGCGGTGGGCGACATGGACTCGTTGGCGGTGCAGGAGTTCAGCAGAACCCTTTTCAACATGAGGCCCGACATAGCCCTGAGCGTCGGTCAAACCATTTTCCAGAGCGACATGAGACAGATACTGGGCCTTGTCACCGTCCCTTGCCATATTGTGCAGAGCGTCAAGGACCTGGCCGTACCCGTGGTGGTGTCTGAGTATCTCCACCAGAACCTCGGTGGCGACTCCATTGTGGAAGTCATGTCCTCGGACGGCCACCTCCCGCAGCTGAGCTCGCCGATCGTCATCCCGGTTCTTCTCAGGCATATCCAGCATGAT
KAI2_Gossypium_raymondii_Gorai.003G028500.1 GGGGTCGTCGAAGAAGCTCACAACCTGAAGGTACTGGGTTCAGGCGATCGAGTCATCGTTTTGGCTCATGGGTTCGGTACGGACCAATCGGTTTGGAAGCACTTGGTTCCTCACCTAGTAGACGATTTCCGTGTCGTATTGTACGATAACATGGGTGCCGGAACCACCTTCGATTTCAATCGTTACGCTACTCTCGAAGGTTATGCTTATGATTTGCTTGCGATCCTTGAAGAAATCCACGTCGATTCATGTATTTTCGTCGGCCACTCCGTTTCCGCCATGGTTGGCGCCGTGGCTTCTATTTCCCGACCCGATTTTTTCTCTAAAATCATCATGATCTCTGGTTCCCCAAGGTATCTTAATGACGTGGATTACTACGGTGGGTTCGAGCAAGAAGAGTTAGACCAACTCTTCGAAGCAATGGAAGCCAACTACAAAGCTTGGTGTTCCGGTTTCGCGCCGTTAGTGGTGGGCGACTTGGAATCGGTGGCAGTTCAAGAATTTAGCCGTACCCTTTTCAATATGAGACCCGATATATCTCTCAGCGTAGCTCAAACCATATTTCAAAGCGATATGAGACAAATCCTCAACCTTGTGACGGTTCCTTGCCATATCCTTCAAAGTGTTAAAGACTTGGCCGTCCCCGTCGTCGTCTCCGAGTACTTACACCAAAATCTCGGCGGCGAATCCATCGTCGAAGTCATGTCGTCCGACGGTCATCTCCCGCAGCTTAGCTCACCGATCGTCATCCCGGTGCTTCTTAAGCATATTCGTTACGAT
KAI2_Citrus_sinensis_orange1.1g046596m GGAATCGTGGAAGAAGCTCACAACGTGAAAGTGACGGGGTCAGGGGAGCAAGTGATAGTGTTGGCTCACGGCTTCGGCACCGACCAGTCGGTGTGGAAGCACCTCGTGCCTCATCTCGTCGACGATTACCGCGTCGTTTTGTATGACAACATGGGCGCTGGCACCACCTTTGACTTCAACAGATACTCCACCCTCGAAGGCTATGCCCTTGATTTGCTTGCTATTTTAGAAGAGCTGCAAATTGACTCTTGTATTCTCGTCGGTCACTCTGTTTCCGCCATGATTGGCGCCATCGCCTCCATCTCCCGCCCTGATCTCTTCACTAAACTCGTCATGATCTCCGGCTCTCCCAGGTATCTCAATGATGTGGATTACTACGGAGGATTTGAGCAAGAGGAGCTGGATCAGCTTTTTGAAGCAATGAGGTCAAATTACAAGGCATGGTGCTCTGGATTCGCCCCGCTAGCTGTCGGCGACATGGACTCGGTGGCTGTTCAAGAATTTAGCCGAACCTTATTCAACATGAGACCAGACATAGCCTTGAGTGTGGCACAAACCATTTTCCAAAGTGACATGAGGCAAATTCTCGGCCTTGTCAGTGTCCCATGCCACATAATACAAAGCGTGAAGGATTTGGCCGTGCCTGTAGTGATCTCCGAATATCTTCATCAGAATCTCCTCGTTGATTCCGTTGTTGAAGTCATGTCATCTGACGGTCATTTGCCGCAGCTGAGCTCCCCGATTGTTATTCCG???????????????????????????
KAI2a_Medicago_truncatula_Medtr4g095310.1 GGGATAGTAGAAGAAGCTCACAACGTGAAAGTTTTGGGTTCAGGGTCACGGTTCATAGTTCTAGCTCATGGGTTTGGCACAGATCAATCTGTATGGAAACACCTCGTACCTCATCTTTTGGATGAGTTTCGTGTCATACTTTATGACAACATGGGAGCTGGTACAACTTTTGATTTTGAGCGTTATTCAACCTTAGAAGGTTATGCTTATGATTTACTTGCAATCTTAGAAGAGCTTCGAGTTGATTCATGTATCTTTGTTGGTCATTCTGTTTCTGCCATGATTGGAACTGTTGCATCAATTTCTCGACCTGATCTATTCAACAAAATTATCTTGATATCAGCTTCCCCAAGGTATTTGAACGACAGGGACTACTTTGGAGGATTTGAGCAAGAAGATTTGGATCAATTATTCGATGCTATGGCATCAAATTACAAATCATGGTGTTCTGGATTTGCTCCAATGGCAGTTGGAGACATGGAGTCAGTAGCAGTACAAGAATTCAGCCGAACATTGTTCAACATGAGACCAGACATAGCCCTAAGCGTGTTACAAACAATTTTTAAAAGTGACATGAGACAAATATTATGCATGGTCACTGTCCCATGCCACATTATACAAAGTATGAAGGATCTAGCAGTTCCGGTCGTGGTCGCGGAGTATCTCCACCAACATGTTGGTAGCGAGTCCATCGTGGAGGTTATGTCGACAGAGGGTCATTTGCCACAATTAAGTTCGCCGGTTGTTATTCCGGTGATACTCAAACACATTCGTCATGAT
KAI2b_Medicago_truncatula_Medtr5g016150.1 GGAATAGTGGAAGAAGCTCACAACGTGAAAGTTCTAGGAACGGGAAATAGGTACATAGTTCTAGCTCATGGATTTGGAACAGACCAATCTGTGTGGAAACACTTTGTACCTTATCTTGTTGATGATTTTCGTGTTGTTCTATATGATAACATGGGTGCTGGTACCACTTTTGATTCTGAAAGACATTCAAGCTTAGAAGGTTATGCTTATGATTTACTTGCTATTTTGGAAGAGCTTCAAATTGACTCTTGCATATTTGTTGGTCATTCTGTTTCTGCAATGATTGGTGCTATTGCTTCTATTACACGACCTGATCTTTTCCTTAAACTCATCATGGTTTCTAGTTCACCAAGGTATTTGAACGATGTGAATTACTTTGGAGGATTTGAGCAAGAAGATTTGAATCAATTATTCAACGCTATGGCTGAAAATTATAAAGCATGGTGTTATGGATTTGCTCCACTGGCCGTGGGTGACATGGATTCAGTGGCAGTACAGGAGTTTAGTCGAACATTGTTCAACATGAGGCCAGACATAGCTCTAATAGTGTCACGGACAATTTTTCAAAGTGACATGAGACAGATTTTGAACCTTGTTACTGTGCCTTGTCATATTATACAAGCTGAGAAAGATATGGCGGTTCCGGTGATGGTTTCGGAGTATCTTCACCAACACTTGGGTGGTCAGTCCATTGTTGAGGTCATGACGACAGATGGTCATTTGCCGCAGTTAAGCTCACCGATTGTTATTCCGGTCTTGCTTAGACACATTCAACTTAAT
KAI2_Prunus_Persica_ppa009957m GGAATTGTAGAAGAAGCTCACAACTTGCGGGTCCTGGGCTCAGGCCAGCAGGTCATAGTCCTAGCCCACGGCTTCGGCACCGACCAGTCGGTCTGGAAGCACCTCGTCCCCCACCTCGTCGACGACTACAGAGTCGTCATGTACGACAACATGGGCGCCGGAACGACATTCGACTTCGAGCGCTACGCCACCCTCGAGGGCTACGCCTACGACCTCCTCGCCATTCTGGAGGAGCTTCGGATCGGGTCTTGCATCTTCGTTGGCCACTCCGTCTCCGGCATGGTCGGCGCCATCGCCGCCATCACCCGCCCCGACCTCTTCACCAAGCTCGTCATGGTCGGCGCCTCTCCTAGGTATCTCAACGACGTCGACTACTACGGCGGGTTCGAGCAGGAAGATCTGGAGCAGCTGTTCGATGCCATCCGATCCAACTACAAGGCTTGGTGCTCTGGTTTCGCACCCATGGCGGTCGGCGACTTGGACTCGGTGGCGGTCCAGGAGTTCAGCCGGACCCTCTTCAACATGCGCCCCGACATTGCCCTCAGCGTCGCCCAAACCATCTTCCAGAGTGACACGAGACAAATTCTCCATCTGATCACAGTGCCCTGCCACATTTTGCAGAGCGTAAAAGACCTCGCTGTCCCTGTCGTCGTCACAGAGTATCTGCACCAGAATCTGGGCGGCGAGTCGATCGTGGAGGTCATGTCATCGGACGGTCATCTTCCGCAGCTGAGCTCGCCGATTGTTATCCCGGTGATGCTCCGGCACATTAGATATGAT
KAI2a_Cucumis_sativum_Cucsa.102900.1 AGTCCAGTAGAAGAAGCTCACAACGTGAACGTTCTTGGGTCAGGGCAACAAGTAGTTGTGCTAGGGCATGGGTTTGGAACTGACCAATCGGTTTGGAAGCACCTGGTCCCTCACCTAGTGGAAGATTATCGAATCGTTCTGTTCGATAACATCGGCGCTGGAACCACCTTTGATTTCAACAGATACTCGACGGTCGAGGGGTGGGCTTATGATCTCCTAGCCATTTTAGAACATCTTCAAATTACTTCTTGTATTTATGTTGGTCACTCTCTCTCCGCCATGATTGGAGTCATCGCCTCCATTATTCGCCCTGACCTTTTCTTTAAGCTCATTTTGCTCTCCGCCTCACCGAGGTATCTAAACGGTGTGGACTATTACGGAGGATTTGAGGAGGAAGACATAACCCAAATCCTAGAAGCGATGCAATCAAATTACAAAGCATGGTGTTCAGGGTTCGCGCCGCTGGCAGTGGGCGACATGAAAACAGGTGCGGTTCAAGAGTTCAGCCGGACATGTTTTAACATGAGGCCAGACATAGCCCTGAGTATCATGCAGACCATTTTCGAGATTGATACTAGGCCAATGTTAGGGCTGGTCACCGTCCCTTGTCACATCCTACAGAGTGCCAAAGACATGGCAGTCCCTGTCGTCGTCTCCGAGTATCTGCACCAGAATATTGCGGGTCACTCCATCGTCGAGGTCATGGAAACGGAGGGTCATCTCCCTCAATTGAGCTCGCCTGTTTTCATCCCTGTGGTGCTTAGGCATATCCACCATGAT
KAI2b_Cucumis_sativum_Cucsa.367130.1 GGAATCGCGGAGGATGCTCAGAATGTGAAGGTAATAGGGGCCGGACAGCAGATTGTGGTTCTAGGGCATGGATTCGGAACAGATCAATCGGTGTGGAAACACCTAATTCCACATCTACTTGATGATTACAAGGTAATTTTGTACGATAACATGGGTGCCGGAACTACTTTCGATTTCGAGCGGTACAGAACTCTTGAAGGCTTTGCTTATGATCTTCTCGCCATTTTGGAAGAACTTCATGTTGATTCCTGTGTGTTTCTTGGTCACTCTGTTTCCGCCATGATCGGCGCCCTTGCTTCCATTACTCGCCCTGATCTCTTCCAGAAGATTATTATGCTCTCACCTTCCCCAAGGTATTTAAACGATGAAAACTACTTTGGAGGCTTTGAGCAAGAAGATCTAGAGCAGTTATTCCAAGCAATGCAGTCAAATTACAAGGCTTGGTGCTCTGGTTTTGCCCCGCTAGCTGTTGGTGACATGGACTCTGTTGCAGTTCAAGAGTTTAGTCGAACTCTATTCAACATGCGTCCAGACATAGCGTTGAGTGTGGCGCAGACCATCTTTCAAAGTGACATGAGAAACATACTTAGCTTCGTTACCGTCCCTTGTCACATCATCCAAAGTATGAAGGACATGGCGGTTCCAGTGGTCGTTTCAGAGTACCTCCACCGCAACCTCGGTGGCAACTCAATTGTTGAAGTCATGGAGTCAGACGGGCACTTGCCACAACTAAGCTCCCCTACCGTGATTCCGGTGCTTCTTAAGCATATTAAGTACGAC
KAI2a_Populus_trichocarpa_Potri.005G145000.1 GGTGTTGTAGAAGAAGCTCATAACGCGAAGATCTTGGGTTCAGGACAGCAAGTGATAGTTTTGGCTCATGGGTTTGGGACAGATCAGTCTGTCTGGAAGCACTTAGTTCCCCACCTTGTTGATGAGTACACTGTTATTTTGTATGATAACATGGGAGCTGGTACTACATTTGATTTCAGTAGGTACTCTACCCTCGAAGGTTTTGCTTATGATTTACTTGCCATTTTAGAGGAGCTGCATGTTGAGTCTTGTATTTTTGTTGGTCACTCCGTTTCTGGCATGGTTGGTGTTATTGCCTCCATTAGTCGCCCTGATCTCTTCTCTAAAATTGTCATGCTTTCTGCTTCTCCAAGGTACTTGAATGATGTTGATTATTATGGAGGATTCGAGCAGGAAGATTTAGACCAATTATTTGAAGCAATGCAAAACAATTACAAAGCATGGTGTTCTGGTTTTGCCCCACTAGCCGTGGGTGACATGGATTCAATAGCCGTGCAAGAATTCAGCCGCACACTCTTCAATATGAGACCAGACATAGCCCTTAGCGTGGCACAGACCATCTTCCACAGTGACATGAGGGCAATCCTACATATGGTCACAGTCCCCTGTCACATCCTGCAGAGCATGAAGGACTTGGCTGTGCCTGTGGTTGCCTCTGAACATTTGCACCAAAATCTTGGTGGTGAGTCCATTGTTGAAGTCATGTCATCTGATGGTCACCTGCCTCAGTTGAGCTCTCCCATTGTGATCCCTGTGCTTCTTAAGCACATTCGTTTCAAT
KAI2b_Populus_trichocarpa_Potri.007G052000.1 GGTATTGTAGAAGAAGCTCATAACGCGAAGATCTTGGGGTCAGGAGAGCAAGTGATAGTTTTGGCTCATGGGTTTGGGACGGATCAGTCTGTATGGAAGCACTTGATTCCACACATCGTTGATGAGTACAAAGTTATTCTGTATGATAACATGGGTGCTGGAACTACATTTGACTTCAATCGGTACTCATCTCTTGAAGGTTATGCTTATGATTTGCTTGCCATTTTAGAGGAGTTAAAAGTTGAGTCTTGTATTCTTGTCGCTCACTCTGTTTCTGGCATTATTGGTGCTATTGCCTCTATCAGTCGCCCTGATCTCTTCTCAAAAATTGTCATGCTTTCTGCTTCTCCAAGGTATTTGAATGATGTTGATTACTATGGAGGATTTGAGCAAGAAGATTTAGACCAATTATTTGAAGCGATGCAAAACAATTATAAAGCATGGTGTTCGGGTTTTGCCCCACTAGCCGTGGGTGACATGGATTCTGTAGCAGTGCAGGAATTCAGCCGCACCCTCTTCAATATGAGGCCAGACATTGCCCTTAGCGTGGCACAAACCATCTTCCAAAGTGACATGAGGTCAATCCTGCATATGGTCACAGTGCCCTGCCACATTCTGCAGAGCATGAAGGACTTGGCAGTGCCTGTGGTTGCCGCTGAATATTTGCACCAAAATCTTGGCGGTGAATCAATTGTTGAAGTCATGTCATCGGATGGTCACCTGCCTCAGTTGAGCTCTCCGATTGTGATCCCTGTGCTTCTAAAGCACATTCGTTACAAT
KAI2a_Linus_usitatissimum_Lus10014859 GCAGCAGTACGCGACGCTCACAACGTCAAGGTGTTGGGCTCCGGTGAGCAGGTCATCGTCCTGGGTCACGGCTTCGGCACCGACCAGTCCGTCTGGAAACACCTCGTCCCTCACTTGGTCGACGATTTCAAGGTCATCGTTTACGACAACATGGGCGCCGGCACCACGTTCGACTTCGGACGCTACTCCGGCCTAGAAGGATACGCCTCCGATCTCCTGGCTATTCTTGATGATCTCGGGGTCGAGTCCTGCATCTTCGTCGGCCATTCTGTTTCCGCTATGATCGGCGTTATCGCCTCCATCAGCCGCCCGGAACTCTTCCTCAAACTCATCCTCCTTGCCGGGTCCCCCAGGTATTTGAACGATTCAGATTACTTCGGGGGATTCGAGCAAGACGATCTAGACCAGTTATTCCAAGCGATGCAGTCCAATTACAAGTCGTGGTGCGGCGGATTTGCTCCTCTGATTGTGGGCGACATGGAATCAGTCGCAGTACAGGAATTCAGCGGGACGCTGTTCAATATGCGGCCAGATATAGCTCTGAGCATCGCCCAGATCATATTCCATAGCGACATGAGGAGCATTCTACACATGGTCACCATCCCCTGCCATATCCTGCAGAGCACCAAGGATCTAGCGGTGCCGGTGGTGGTTTCAGAGTATCTGCACCAGCATCTGGGAGGGGAGTCCATCGTCGAGGTCATACCGTCGGATGGTCACCTGCCGCAGCTCAGCTCGCCTATCGTGGTCCCGGTGCTGCTCCGGCATATTCGTTGCAAT
KAI2b_Linus_usitatissimum_Lus10037651 GCATCACTACGAGAAGCTCACAACATCAAGGTGGTGGGCTCCGGCGACCAGGTCGTCGTCTTAGCTCACGGCTTCGGCACCGACCAGTCCGTCTGGAAGCACCTCCTCCCTCACTTGCTCGCCGACGACACGGTCGTCCTTTATGACAACATGGGCGCCGGCACCACCTTCAACTTTGAACGCTACTCCGGCCTCGAAGCCTACGCCGCCGATCTCCTCACCATTCTCGACGACCTCCATGTCGAGTCGTGCATCTACGTCGGCCACTCTGTTTCCGCCATGATCGGCGTTGTCGCCTCCATCAGCCGCCCTCAACTCTTCCTCAAACTCATCCTCCTCGCCGGCTCCCCTAGGTATTTGAACGATTCGGATTACTTCGGGGGATTCGAGCAGGAAGACCTGGACCAGCTTTTCCGAGGGATGCAGTCGAATTACAAGGCGTGGTGCGGCGGGTACGCGCCGTTGATCGTCGGCGACATGGATTCGGTGGCAGTGCAGGAATTTTGCAGGACGCTGTTCAATATGCGGCCGGACATAGCTCTACGGATCGCGCAGGTTGGGCTCCAGAGCGATATGAGGAGCATTCTTCACATGGTCACCGTCCCCTGCCACATCGTGCAGAGCGCCAAGGACTCGGCGGTTCCGGTGGCGGTGTCAGAGTATCTCCACTCTCATCTGGGAGGGGAGTCCATCGTCGAGGTCATGCCGACTGAGGGCCACCTTCCGCAGCTCAGCTCGCCGGTTGTGGTCCCGGTGCTGCTCCGACATATTCGTTGCAAT
KAI2c_Linus_usitatissimum_Lus10019303 CTGGTACTCCGATCAGCACACAACGTCAAAATCCTGGGCGCCGGCGACCAGGTCATCGTCCTCGCTCACGGCTTCGGCACCGACCAGTCCGTCTGGAAGCACCTAGTCCCTCACTTGCTCGACGATTTCAAAGTCGTCGTCTACGACAACATGGGTTCCGGCTCCACATTCGACTTCCGCCGCTACTCCGGCCTCGAAGGGTACGCCTACGACCTCCTGGCCATCCTCGACGACCTCCATGTCAGTTCCTGCATCTACGTCGGCCACTCCGTGTCCGCCATGATCGGCGCCCTCGCCTCCGTCAACCGCCCCGATCTCTTCCTCAAGCTCGTCCTCCTCTCCAGCTCCCCTAGGTATTTGAACGATGTGGATTACTTCGGGGGACTCGAGCAGGAGGATTTAAACCAGCTGTTCGAGGCGATGGGGTCGAATTACAAGGCGTGGTGCGACGGATTCGCGCCAATGTTGGTCGGCGACATGGAGTCGGCGGCAGTGCAGGAATTCAGCCGGACGCTGTTCAATATGCGGCCGGATGTAGCTCTGAGCGTGGCGCGTGTGATTTTCCAGAGCGATATGAGGAGCATTCTTCCCACGGTTAAAGTCCCTTGCCATGTACTACAGAGCACGAAGGATATGGCGGTCCCCGTGAACGTGTCGGAGTATTTGCACCGGTGTCTCGGCGGGGATTCCATCGTCGAGGTCATGCCGTCGGAGGGCCATTTGCCGCAGCTGAGCTCGCCGATCGTTGTTCCGGTGCTTCTCCGGCATATCCGGTGTGAT
KAI2d_Linus_usitatissimum_Lus10010398 GCAGCAGTACGAGACGCTCACAACGTCAAGGTGCTGGGCTCCGGTGACCAGGTCATCGTCCTGGGTCACGGCTTCGGCACCGACCAGTCCGTCTGGAAACACCTCGTCCCTCACTTGCTCGACGATTTCAAGGTCATCGTTTACGACAACATGGGCGCCGGCACCACGTTCGACTTCGGACGCTACTCCTGCCTAGAAGGATACGCCTCCGATCTCCTGGCTATTCTTGAGGATCTCGGGGTCGAGTCCTGCATCTTCGTCGGCCATTCTGTTTCCGCAATGATCGGCGTTATCGCCTCCATCAGCCGCCCGGAACTCTTCCTCAAACTCATCCTCCTTGCCGGCTCCCCTAGGTATTTGAACGATTCAGATTACTTTGGGGGATTCGAGCAAGACGATCTAGACCAGTTATTCCAAGCGATGCAGTCCAATTACAAGTCGTGGTGCGGCGGATTTGCTCCTCTGATTGTGGGCGACATGGAATCAGTCGCAGTACAGGAATTCAGCAGGACGCTGTTCAATATGCGGCCAGATATAGCTCTGAGCATCGCCCAGATCATATTCCATAGCGACATGAGGAGCATTCTACACATG??????????????????????????????????????????????????????????????????????????????????????????????????????????????????????????????????????????????????????????????????????????????????????????
KAI2e_Linus_usitatissimum_Lus10015633_10000054 GCATCACTACGAGAAGCTCACAACGTCAAGGTGGTGGGCTCCGGCGACCGGGTCATCGTCTTAGCTCACGGGTTCGGCACCGACCAGTCCGTCTGGAAGCACCTCCTCCCTCACTTGCTCGCCGACGACACGGTCGTCGTTTACGACAACATGGGGGCCGGCACCACCTTCGACTTCGAACGCTACTCCGGCCTCGAAGCCTATGCTGCCGATCTCCTCGCCATCCTCGACGATCTCCACGTCGAATCGTGCATCTATGTCGGCCACTCGGTATCCGCCATGATCGGCGTTGTCGCCTCCATCGGTCACCCTCAACTCTTCCTCAAACTCATCCTCCTCGCTGGCTCCCCAAGGTTTGGGATTCAATTTCCAATTAATATAAATGAATTTCATCCATTTTTAAAGTATCCATTTTGA???ATGCAGTCGAATTACAAATCATGGTGCGGTGGATTCGCGCCGTTGATCGTCGGCGACATGGATTCGCCGGCGGTGCAGGAATTCTGCCGGACGCTGTTCAACATGCGGCCGGACATAGCTCTGCGGATCGCGCAGGTTGCGTTCCAGAGCGACATGAGGAGCATTCTTCACATGGTCACCGTCCCCTGCCACATCGTGCAGAGCGCGAAGGACTCGGCGGTTCCGGTGGCGGTTTCGGAGTATCTGCACCGTCATCTTGGAGGGGAGTCCATAGTCGAGGTCATGCCGATTGAAGGCCACCTTCCACAGCTCAGCTCGCCCGTTGTGGCTCCGGTGCTGCTCCGGCATATTCGTAGCAAT
KAI2_Salix_purpurea_SapurV1A.0116s0070.1 GGTATTGTAGAAGAAGCTCACAACGTGAAGATCTTGGGGTCAGGAGAGCAAGTGATCGTTTTGGCTCATGGGTTTGGGACGGATCAGTCTGTATGGAAGCACTTGATTCCACACGTCGTCGATGAGTACAAGGTTATTCTGTATGATAACATGGGTGCTGGCACTACTTTTGACTTCAATCGGTACTCAACTCTTGAAGGTTATGCTTATGATTTGCTTGCCATTTTAGAGGAGTTAAAAGTCAAGTCTTGTATTCTTGTCGCTCACTCTGTTTCTGGCGTTATTGGTGCTATTGCCTCTATCAGTCGCCCTGAAATCTTCTCGAAAATTGTTATGCTTTCTGCTTCTCCAAGGTATTTGAATGATGCTGATTACTTTGGAGGATTTGAGCAAGAAGATTTAGACCAGTTGTTTGAAGCGATGCAAAACAATTATAAAGCATGGTGTTCAGGTTTTGCCCCACTAGCCGTGGGTGACATGGATTCTGTAGCGGTGCAAGAATTCAGCCGCACCCTCTTCAATATGAGACCAGACATAGCCCTTAGCGTGGCACAAACCATCTTCCAAAGTGACATGAGGTCAATCCTGCACATGGTCACAGTGCCCTGCCACATTCTGCAGAGCATGAAGGACTTGGCAGTGCCAGTGGTTGTCGCTGAATATCTGCACCAGAATCTTGGTGGTGAGTCAATTGTTGAAGTCATGTCATCAGACGGCCACCTGCCCCAGTTGAGCTCTCCGATTGTGATCCCCGTGCTTCTGAAGCACATTCGTTATGAT
KAI2_Vitis_vinifera_GSVIVT01000162001 GGAATAGTAGAAGAAGCTCACAACTTGAAGGTGGTGGGATCAGGGGAGCAGATCATCGTGCTCGCCCATGGCTTCGGCACCGATCAATCTCTGTGGAAGCATCTTGTTCCTCATCTCGTCGACGACTACCGAGTCATCCTCTTCGATAACATGGGCGCCGGAACCACCTTCGATTTTGAGCGCTACTCCAATCTTGAAGGCTATGCCTACGATGTGCTCGCCATTCTGGAAGAGCTCCAAGTTCAATCTTGCATCTTTGTCGGTCACTCGGTTTCCGCCATGATTGGCGCCATCGCCTCCATCACTCGGCCTGATCTTTTCTCCAAGCTCATCTCGATCAACGGTTCTCCCAGGTACCTGAACGACGTTGATTACTACGGAGGATTCGAGCAGGAAGATCTAGACCAGTTATTTGAAGCCATGGGATCGAACTACAAGGCGTGGTGCTCCGGGTTCGCGCCGTTGGCGGTCGGCGACATGGACTCGGTGGCGATT??????????????????????????????????????????????????????????????????????????????????????????TTGTGCCACGTCACGGTCCCTTGTCACATTCTACAGAGCATCAAGGACTTGGCCGTGCCGGTGGTGGTTTCCGAGTACCTGCATCAGAACCTGGGAGGCGAGTCCATTGTGGAGGTGATGACGTCGGACGGCCATCTGCCGCAGCTGAGCTCGCCGATTGTAGTGCCAGTGCTCCTTCGTCACATTCGCTATAAT
KAI2a_Solanum_lycopersicon_Solyc02g064770.2.1 GGGATAGTTGAAGAAGCACACAACGTGAAGATTTTAGGTTCAGGTGAGCAGACAGTAGTGTTAGCACATGGGTTTGGGACTGACCAGTCGGTGTGGAAGCATCTGGTGCCGCATTTGATTGATGAGTATAGAGTTGTTTTGTTTGATAATATGGGTGCTGGAACAACTTTTGATTTTGAACGTTACTCTTCGCTAGAAGGATATGCTTATGATGTAATTGCGATATTAGAAGAATTTCAAATACGCAGTTGCATTTTTGTTGGTCACTCTGTTTCTGCTATGGTTGGTGCTATTGCTTCCATTGCTCGACCTGATCTTTTCACTAAAATTGTCACTGTATCTGCCTCTCCAAGGTATTTGAACGACTCGGAGTACTACGGAGGATTTGAACGAGAAGAGCTTGATCAACTATTCGAAGCAGTAAAAACAAATTACAAATCCTGGTGTTCAGGATTTGCACCGTTAGTTGTTGGAGACATGGATTCTGTTGCAATCCAAGAATTCAGCAGGACACTATTCAACATGAGACCAGACATTGCACTAAGCGTAATACAAATCATATTCCTAAGTGATTTAAGGCATTTGTTGCCTCATGTGTCTGTCCCATTTCACATAATTCAGAGCATGAAGGACTTGGCCGTACCCGTGGTGGTGTCCGAATATCTCAGCCAGAACCTCGGCTCCGAATCTATCGTTGAGGTTATGTCAACCGAAGGACATCTTCCGCAGCTCAGCTCACCGGTTGTGATTCCGGTGCTGCTTCGCCATATTCGTCATGAT
KAI2b_Solanum_lycopersicon_Solyc02g064760.1.1 ?????????????????????ATGTTAAAGTTATTGGGTCAGGCAAGACTACCGTTGGTACTTGGTCATGGTTTCGGCACTGATCAATCAGTTTGGAAACATCTTATTCCTTACTTAATCGATGATTATCGTGTTGTTCTTTATGACAACATGGGCTCAGGTTCGACTTTTGATTTTGAACGATAT??????????????????GCCTATGATTTATTTGCCATTTTAGAGGATCTTCAAATTGATTCTTGCATATATTTGGGACATTCTTTGTCATCCATGACTGGTGTTGTTGCTTCTATATTTCGTCCTCATCTCTTTTCCAAACTCATCTTACTTTCTGCTTCACCAAGA???????????????????????????????????????????????????????????????????????????????????????TGGATCGACGGTTTCGCGCCGCTAGTAATCAGCGACATGGATTCAGTGGCATTTCAAGAATTCAGCAGAACGTTATTCAATGTGAGACAAGACATCTCATTAAGTGTTTTTCGAACAATTTTCACGTTCGATTTAAGGTATTTTCTCTGTCGTGTTACGGTTCCTTGTCACATTATTCAGAGTTCCAAGGATTTGGCCGTGCCAGTGGCAGTTTCGGAATATATTCACCGAAATCTGAGCGGGAGGTCAATTGTCAAAGTCATCTCAACCGAAGGTCATCTCCCCCAGTTGAGTGCACCGGTCACTATTCAGGTGCTGCTTCGTCATATTTCTCATGAT
KAI2c_Solanum_lycopersicon_Solyc02g092770.2.1 GGAATTGTTGAAGAAGCACACAACGTGAAGATTTTAGGAACAGGGGATCGAAGTATAGTCCTTGCTCATGGGTTCGGAACAGATCAATCTGTGTGGAAACATTTGGTTCCTCATCTAGTTGAGGATTATAAGGTTGTCTTGTTTGACAATATGGGAGCTGGAACTACCTTTGACTTTGAAAGGTACTCAACCTTAGAAGGATACGCCTATGATGTGATCGCTATTTTGGAAGAACTCCAAATTCCTTGTTGTATTTATGTCGGTCACTCTGTTTCTGCCATGATTGGTGCCATCGCTTCTGTTGCACGTCCCGATCTCTTCACCAAACTTGTCACAGTTTCTGGTTCTCCAAGGTATTTGAATGACGTGGACTATTACGGAGGATTCGAACAAGAAGATCTAGATCAATTATTTGAAGCAATGAGATCAAATTACAAGGCATGGTGTTCAGGTTTTGCACCTTTAGCTATAGGAGACATGGACTCGGTTGCGGTACAGGAGTTCAGCAGGACATTGTTCAACATGAGACCAGACATGGCATTAAGTGTGTTACAAATTATATTCCAAAGTGATTTGAGACATATGTTGCCTCATGTAACTGTTCCTTGTCATATAATTCAGAGCATGAAGGATTTGGCTGTGCCTGTCGTAGTCTCCGAATACCTTCACCAGAACCTCGGAGGCGAATCCATTGTGGAGGTGATGTCCACCGATGGACATCTGCCGCAGCTCAGTTCACCCGTTGTTATTCCGGTGTTGCTTAGGCATATTCGCTTTGAT
KAI2d_Solanum_lycopersicon_Solyc02g092760.2.1 GGAATCGGTGAAGAAGCTCACAACGTAAAAGTTGTAGGTTCAGGCGAAAAGACCATCGTACTGGGTCATGGCTTCGGCACCGATCAGTCTGTTTGGAAACAGCTTGTTCCTTACCTCGTTGATGAATATCGTGTTGTACTTTATGATAATATGGGTGCTGGACCGACATTCGATTTTGATCGATATTCTTCCCTTGAAGGTTATGCGTACGATTTAATTTCCATTTTGGAGGAACTTCAAATCAATCGTTGCATGTACTTAGGCCATTCCTTATCGGCTATGACTGGTGTTGTTGCTTCTATTTTTCGTCCCGATCTCTTTTCCAAACTCATTCTTGTATCAGCTTCCCCAAGGTTCATAAATACGGATGACTATTATGGAGGATTCGAATCGGAAGACATAGAACAACTATGTCAAGCAATGGAGTCGAACTACAAGGCATGGGTATCTGGTTTTGCGCCACTAGCGGTGGGAGACATGAATTCCGTGGCAGTACAAGAATTCAGCAGGACATTATTCAACATGAGACCAGACATAGCACTCAGTGTTTTCCGCACTGTTTTCACGTTCGACCTAAGGCATTATCTGTCCCGTGTTACTGTCCCTTGCCATATCATACAGAGCTCAATGGATGTTGCAATGCCAGTGACTGTTTCTGAATATTTACACAGAAATTTAGGCGGAAAATCGATCGTAGAGATCATCTCAACAGAAGGTCATCTTCCACATTTGAGCGCACCTGCTACTATCCCCGTATTGCTTCGACACATTTCACATGAT
KAI2a_Mimulus_guttatus_Migut.H00375.1 GGAATCGCCGAAGAAGCTCACAACGTTCGGGTCGTCGGGTCGGGCCAACTGACCATAGTCCTGGCCCACGGGTTTGGTACGGACCAATCCGTGTGGAAACACCTCGTGCCGCACCTCGTAGAAGAGTACCGGGTCGTGTTGTATGACAATATGGGCGCGGGCACAACCTTTGACTTTGATAGATATTCAACCCTAGAAGGCTACGCCTATGACGTCATCGCCATCTTGGAGGAGCTTCGAATCCAGTCGTGCGTGTACGTCGGCCACTCCGTCTCCGCCATGATCGGCGTTATTGCCTCCGTCACTCGTCCCGAGCTTTTCTCCAAAATCATCACCGTTTCTGCTTCTCCAAGGTATTTGAACGATCCGGATTACTACGGAGGATTCGAAGAAGAGGACATTGTGCAACTATTCGACGCAATGGGATCGAACTACAAGTCCTGGTGTGCCGGGTGGGCCCCACTAGCGGTCGGGGACATGGAGTCGTTGGCGGTGCAAGAGTTCAGCCGGACGCTGTTCAACATGAGACCGGACATAGCGCTGAGCGTGGCCCAAACCATATTCTACAGTGACGTTAGACCTCTCTTGGGCCACGTCACTGTGCCATGCCACGTCATCCAGAGCGTGAAGGACCTGGCGGTGCCGGTGGTGGTTTCCGAGTATCTCCACCAGAACCTTGGCGGGGATTCCATCGTTGAGGTCATGTCGACCGACGGTCATCTGCCGCAGCTGAGCTCGCCCGTGGTGGTCCCCGTGCTTCTTAGGCATATTCGATTTAAT
KAI2b_Mimulus_guttatus_Migut.H00378.1 GGAGTGGCTGAAGAAGCGCACAATGTTCGGATTGTGGGGTCCGGTGAACAGACCATAGTCCTGGCCCACGGGTTCGGCACAGACCAATCAGTGTGGAAACACCTCGTGCCGCACCTGGTGGAAGAGTACCGGGTCGTGTTGTATGACAATATGGGCGCGGGTACAACCTTTGACTTTGATAGATATTCAACCCTAGAGGGCTACGCGTATGATGTCATCGCCATCTTAGAGGAGCTTCAGATCCAGTCATGCATATATGTCGGCCACTCTGTCTCGGCCATGATTGGTGCAATTGCCTCCATCACTCGTCCAGATCTTTTCTTGAAAATTATCACCATTTCTGCTTCTCCAAGATACTTGAACGACCCGGATTATTACGGAGGATTCGAAAAAGACGAACTCGAGCAACTATTCGAAGCCATGAGATCGAACTACAAGGCATGGTGCTCCGGATTCGCCCCACTAGCGGTGGGTGACATGGAATCTTTGGCGGTGCAAGAATTCAGCAGGACGCTGTTCAACATGAGACCGGACATAGCACTGAGCGTGGCCCAGACAATATTTTGTAGCGACATCAGACCCTTCCTGTGCCACGTGGCGGTTCCGTGCCACATCATCCAGAGCATGAAGGACCTGGCGGTGCCGGTGGTGGTTTCCGAGTATCTCCACCAGAACCTTGGCGGGGATTCCATTGTTGAGGTCATGTCGACCGACGGTCATCTGCCGCAGCTGAGCTCGCCCGTCGTGGTCCCCGTGCTTCTTAGGCATATTCGATTCAAT
KAI2c_Mimulus_guttatus_Migut.L00194.1 GGCGTAGTTGAAGCAGCACACAACGTTAGGGTTTTGGGCTCCGGCGAGACCACCGTCGTACTCGGCCACGGCTTCGGCACCGACCAGTCGGTGTGGAAGCAGCTTCTCCCCCACCTCGTCGACCATTACAGGGTCGTGATTTACGATAACATGGGCGCGGGGACCACATTCGATTTCGACCGGTACGCCACTCTCGAGGGCTACGCGTACGATTTACTCGCCATTTTGGAGGAATTTAGTGTCGACAAATGCATCTACGTCGGCCACTCTCTCTCCTCCATGACCGGCGTCATCGCCTCCATCTTCCGCCCCGATCTCTTCCACAAGCTGATCTTGATCGCCGCTTCTCCGAGGTTTTTGAACACGGTGGATTACTACGGGGGATTCGAGCAGGAGGAGATCGACCAGCTGTCCGGAGCAATGGAGACGAACTACAAGTCGTGGGTGTCGGGATTCGCGCCGCTGGTGGTGGGCGACATGGACTCGGTGGCGGTGCAGGAGTTCAGCCGGACACTGTTCAGCATGCGGCCGGACATAGCGCTGAGCGTGTTCCGGACGGTGTTCAATTTCGACCTGAGGGAGTACTTGGGGCGCGTGACGGTGCCGTGCCACATCGTGCAGAGCTCCAAGGACCTGGCGGTGCCGGTGGCCGTGGCGGAGTACCTCCACCAGAACCTCGGCGGGAAGTCGGTCGTGGAGGTCATGTCCACCGAGGGACACCTGCCGCAGCTCAGTGCGCCGGTCACTATTCCGGTGCTTCTCCGGCATATACAGCATGAC
KAI2a_Aquilegia_caerulea_Aquca_042_00087.1 GGAGTAGTAGAAGAAGCTCATAACATAAGGGTATTGGGTACAGGTGAAAGAATCATAGTACTTGCTCATGGTTTTGGCACAGATCAATCTGTATGGAAACATCTTGTTCCTCATCTTCTTAATGATTATCGCGTGATTTTGTTTGATACCATGGGAGCTGGTACTACTTTTGACTTTGATCGATATTCAACTCTTGAAGGTTATGCTTATGATCTTCTTGCCATATTAGAAGAATTTCAAGTTGATTCTTGTATCTATGTTGGTCATTCTGTATCAGCTATGATTGGAGTTATAGCTTCTGTTAATAGACCTGATCTCTTCTCCAAACTCATCTTTATCTCCGCCTCTCCCAGGTATATAAATGATCCAAATTACTATGGAGGATTCGAACAAGAAGAGTTAGATCAATTATTTGAAGCAATTGGATCAAATTTCAAAGCATGGTGTTCAGGATTTGCTCCATTGGCAGTTGGAGATATGGAGTCACTTGCAGTTCAAGAATTTAGTAGAACTTTATTCAATATTCGACCAGACATAGCACTAAGTGTAGCACAAACTATATTCCAAAGTGATCTAAGACATGTATTAGGACATGTTTCCGTGCCTTGTCACATCATACAAAGTAGTAAGGATTTAGCTGTTCCTGTTGGGGTGTCTGATTATCTGCATACACATCTTGGGTCTGAATCCATTGTGGAAGTGATGGCTACCGATGGACATTTGCCTCAGTTGAGCTCGCCGATTGTGATTCCGGTTTTGCTCCGGCACATTCAGTTTGAT
KAI2b_Aquilegia_caerulea_Aquca_042_00086.1 GGCATAGTAGAAGAAGCTCATAACATAAGGGTATTGGGTACAGGTGAAAGGATTATAGTTCTTGCTCATGGTTTTGGCACAGATCAATCTGTATGGAAACATCTTGTTCCTCATCTTATTAATGATTATCGCGTAATTTTGTTTGATACCATGGGAGCTGGTCCTACTTTTGACTTTGATCGATATTCGACTCTTGAAGGTTATGCATATGATCTTCTTGCAATATTAGAAGAACTTCAAGTTGATTCTTGTATCTTTGTTGGTCATTCTGTCTCAGCTATGGTTGGCGTTATGGCTTCTATTACAAGGCCTGACTTCTTCTCCAAACTCATCTTGCTGTGTGCCTCACCCAGGTATTTGAATGACGTAAATTACTATGGAGGATTTGAACAAGAAGATTTGGATCAATTATTTAATGCAGTGGCATCAAATTTTAAAGTATGGTGTTCAGGATTTGCTCCATTGGCAGTGGGAGATATGGACTCGGTTGCGGTTCAAGAATTTAGTCGAACCTTGTTCAATATTCGACCAGACATAGCACTAAGTATAGTACAGACTATTTTCCAAAGTGATCTAAGACATGCATTAGGACATGTTTCTGTGCCTTGTCATATATTGCAGAGTAGTAAGGATTTAGCTGTTCCTGTTGAGGTGTCTGACTATTTGCATAAACATCTTGGGTCTGAATCCATTGTGGAAGTTATGTCAACGGATGGACATTTACCACACTTGAGTTCACCGGTTGTGAATCCAGTTTTAATTCGTCACATTCAGTGTGAT
KAI2c_Aquilegia_caerulea_Aquca_042_00085.1 GGGATAATAGAAGAAGCTCATAACATAAACGTGTTAGGTACAGGTGAAAGGGTTGTAATACTTGCTCATGGTTTTGGAACAGATCAATCTGTGTGGAAATATCTTGTTCCTCATCTTGTTAATGACTATCGGGTGATTCTGTTTGATAAAATGGGAGCTGGTACTACTTTCGACTTTGATCGATATTCAAATCTTGAAGGCTATGCTTATGATCTTCTTGCCATATTAGAAGAACTTAAAGTAGTTTCTTGCATCTTTGTTGGTCATTCTTTATCGGCTATTGTTGGTGTTCTCGCTTCTATTATTCGTCCTGATCTTTTCTACAAGCTCGTGTTGCTCTGTGCCACTCCTAGGTATTTGAATGATGTAGATTATCATGGAGGATTCGAACAAAAAGAGTTAGATCAAATATTTGACGCAATGACATCAAATTTCAAAGTATGGTGTTCAGGATTTGCTCCATTGGCAGTGGGAGATATGGACTCATTTGCAGTTCAAGAATTTAGTCGAACTTTGTTCAATATTCGACCAGACATAGCACTAAGTGAAGCACAAATTATACTCCAAAGTGATATAAGGCATGTATTAGGAAATGTATCAGTGCCTTGTCACATATTGCAGAGTAGTAAGGATTTTATTGTTCCTGTTGAGGTGGCTGACTATCTACATACACATCTTGGGTCTAACTCCATTGTCGAAACAATGTCAGCTGATGGACATTTGCCTCATTTGAGTTCGCCAATTGTTAATCCAGTTTTACTCCGACACATTCAGTTTGAT
KAI2d_Aquilegia_caerulea_Aquca_005_00418.1 ??????????????????????????????????????????????????????????????????????????????????????????????????????????????????????????????????????????????????????????????????????????????????????????ATGGATTTGATTTGCTATGCTTATGATCTTCTTGCCATATTAGAAGAACTTAAAGTAGTTTCTTGCATCTTTGTTGGTCATTCTTTATCGACTATTGTTGGTGTTCTCGTTTCTATTATTCGTCCTGATATTTTCTCCAAGCTCGTGTTGCTCTGCGTCTCTCCTAGATATTTGAATGATGTAGATTACCATGGAGGATTCGAACAAAAAGAGTTAGATCAATTATTTGACGCAATGACATCAAATTTCAAAGCATGGTGTTCAGGATTTGCTCCATTGGTAGTGGGAGATATGGACTCAGTTGCAGTTCAAGAATTTAGTCAAACTTTGCTCAATATTGGACCAGAAATAGCACTAAGTGAAGCACACACTATACTCCAAAGTGATCTAAGGCATGTATTAGGAAATGTATCAGTGCCTTGTCACATATTGCAGAGTAGTAAGGATTTTGATGTTCCTGTTGAGGTGGCTGACTATCTACATACACATCTTGGGTTTGACTCTATTGTCGAAGTGATGCCAGCTGAT????????????????????????????????????????????????AGGCATTTGCCTCATTTG
KAI2_Brachypodium_distachyon_Bradi1g15880.1 GGGATCGTGGAGGAGGCGCACAACCTGCGGGTGGTCGGGGAGGGGAAGCGCGTGATCGTCCTCGCGCACGGCTTCGGCACGGACCAGTCCGTGTGGAAGCACCTGGTGCCGCACCTCGTCGCCGACTACCGCGTCGTCCTCTTCGACACCATGGGCGCCGGCCCGACCTTCGACTTCGCCCGCTACGCCACCCTCGAGGGCTACGCGCTCGACCTCCTCGCCATCCTCCAGGAGCTCGGGGTCGCCTCCTGCATCTACGTCGGACACTCCGTCTCCGCCGTCATCGGCGTGCTCGCCTCCATATCCCGCCCCGACCTCTTCTCCAAGCTCGTGCTCCTGTCCGCCTCTCCCAGGTACCTCAATGATGTGGACTACTATGGGGGCTTTGAGCAGGAGGAACTTGATGAGCTCTTTGAAGCAATTAGATCAAACTATAAAGCCTGGTGCTCAGGTTTTGCGCCACTCTGTGTCGGAGACTTGGAATCAGTGGCAGTCCAGGAGTTCAGCCGAACTCTCTTCAACATCCGTCCAGACATTGCCCTGAGTGTTGCCCAGACGATCTTCCAGAGCGATGTTCGCAGCCTCCTCTCCCTCGTCACGGTTCCATGCCACATTGTTCAGAGCACCAAAGACCTTGCAGTCCCAGTTGTGGTGTCAGAGTATCTTCACAAGCATCTTGGCGGTGACTCCATCGTTGAGGTGATGCCCTCCGAGGGACATTTACCACAGCTTAGTTCACCAATCGTCACCCCTGTCTTGCTCCGACACATCCAGCATGAC
KAI2_Sorghum_bicolor_Sobic.001G330000.1 GGGATCGTGGAGGAGGCGCACAACCTGCGCGTGGTGGGCGAGGGCAAGCGCGTCATCGTGCTGGCGCACGGCTTCGGCACCGACCAGTCCGTCTGGAAGCACCTGGTCCCGCACCTCGTCGCCGACTACCGCGTCGTGCTCTTCGACACCATGGGCGCCGGGCCCACCTTCGACTTCGCCCGCTACGCCACGCTCGAGGGCTACGCGCTCGACCTCCTCGCCATCCTCCAGGAGCTCGGCGTCCAGTCCTGCATCTACGTCGGCCACTCCGTCTCCGCCGTCATCGGCGCGCTCGCCTCCATCTCAAGGCCCGACCTCTTCACAAAGCTCGTCCTACTCTCCGCGTCCCCAAGGTACCTCAATGATGTGGACTACTATGGCGGGTTTGAACAAGATGAGCTTGATGAGCTGTTTGAGGCGATGCGATCAAACTACAAGGCCTGGTGCTCAGGTTTTGCACCCCTGTGTGTTGGAGATATGGAATCAGTGGCAGTTCAGGAGTTTAGCAGGACACTCTTCAATATACGCCCAGACATTGCACTTAGTGTTGCCCAGACGATCTTCCAGAGCGACGTGCGCAGCCTCCTCCCGCTTGTTAGTGTCCCATGCCACATAATTCAGAGCACCAAGGATCTTGCGGTGCCAGTTGTGGTGTCTGAGTACCTGCACAAGCACCTCGGTGGCGACTCCATTGTAGAGGTGATGCCCTCTGAAGGCCATCTCCCCCAGCTGAGCTCTCCAATTGTAATCCCTGTCTTACTCCGGCACATTCAGCATGAT
KAI2_Oryza_sativa_Os03g32270.1 GGGATCGTGGAGGAGGCGCACAACCTGCGGGTGGTGGGGGAGGGGAAGCGCGTGATCGTGCTGGCGCACGGGTTCGGGACGGACCAGTCGGTGTGGAAGCACCTGGTGCCGCACCTGGTGGCCGACTACCGCGTGGTGCTCTTCGACACCATGGGGGCGGGGCCGACCTTCGACTTCTCCCGCTACGCCACCCTCGAGGGCTACGCGCTCGACCTCCTCGCCATCCTCCAGGAGCTCCGCGTCGCCTCCTGCATCTACGTCGGCCACTCCGTCTCCGCCGTCATCGGCGCCATCGCCTCCATCTCCCGCCCCGACCTCTTCTCCAAGCTCGTCCTCCTCTCCGCCTCGCCTCGGTACCTCAATGATGTCGACTACTATGGAGGATTTGAGCAGGAGGATCTTGATGAGCTCTTTGAAGCCATGGGGTCAAACTACAAGGCCTGGTGTTCAGGCTTTGCGCCACTGTGCGTAGGAGACATGGAATCAGTGGCAGTTCAGGAGTTTAGCCGCACACTCTTCAACATACGTCCAGACATAGCCCTGAGTGTCGCCCAGACAATCTTCCAGAGTGATGTGCGAAGCCTCCTACCACTTGTCACCGTACCATGCCACATTGTTCAGAGCACCAAAGATCTTGCTGTGCCGGTTGTGGTGTCTGAGTACCTGCACAAGCACCTCGGTGGCGACTCAATCGTCGAGGTAATGCCGTCTGAGGGCCATCTACCCCAACTTAGCTCACCGATAGTCATCCCTGTCTTGCTTCGACACATCCAGCATGAC
KAI2_Amborella_trichopoda_scaffold00001.519 GGAATTGTGGAGGAGGCGCATAATGTGAGGGTGGTGGGTTCAGGCCAGCAGGTGATAGTGCTAGCCCATGGGTTCGGCACGGACCAGTCGGTCTGGAAGCACTTGGTTCCGCATCTGGTCCAAGACCACAAAGTGGTGCTCTTCGACAACATGGGTGCAGGCCCAACCTTCGACTTCGAACGCTACCAGTCCCTGGAGGGCTACGCCCTTGATCTCCTCGCCATCCTTGAAGAGCTGCGCATTCAGTCTTGCATTTTTGTGGGTCACTCGGTCTCGGCGGTGGTCGGCGTGCTGGCCTCGATTGCACGACCCGACCTCTTCACAAAGCTTGTTTTGATCTCTGCCTCCCCAAGGTACTTGAACGACACAGACTACTTTGGGGGTTTTGACCAAGAGGACCTGGACCAGCTATTCGACGCCATGCGTTCCAATTACCAGGCATGGGTATCAGGGTTTGCTCCACTAGCAGTCGGCGACATGGAATCGCCGGCAGTGCAGGAATTCAGCCGAACGCTGTTCAACATACGGCCGGACATCGCACTAAGCGTGGCTCAGACCATCTTCCAGAGCGACCTGCGGGACGTGCTGGGGAGAGTGACGGTGCCGTGCCACATCCTCCAGAGCACCAAGGACCTCGCCGTTCCGGTGGTCGTGTCCGAGTACCTCCACCTACATCTTGGCGGCGGCTCAATCGTCGAGGTCATGTCCTCCGACGGCCACCTCCCGCAGCTCAGCTCCCCAATCGTCATCCCGGTGCTCCTCCGCCATATTCGCTATGAC
KAI2_Taxus_baccata_WWSS_2009288 ATGTATGCGGTGGAAGCTCACAATGTCCATGTATTGGGTTCAGGGCAGGAGGTGATCATACTCGCTCATGGATTTGGCACAGACCAATCTGTTTGGAAGCATGTTGTTCCTCATCTGGTGGATAGTTACAGGATTATAATCTTTGACAACATGGGAGCAGGTACCACCTTTGACTTTGATAGGTATTCTACACTCCATGGGTATGCTTATGATATGCTGGCCATCCTTGATGAACTTCAAATAGAGTCCTGCATCTTTTTGGGGCATTCTGTCTCTGGATTGATTGGCTGCCTTGCTTCCATTGAAAAGCCTCTTCTCTTTTCCAAGTTGATTATGATTTCAGCGTCTCCCAGGTATCTGAACGATGTAGATTATTTTGGAGGATTTGAACAGGAAGACTTGGACCAATTGTTTGAGGCAATGCAATCAAACTTTAAGGCTTGGGTCTCAGGATTTGCGCCATTAGCTGTTGGGGATTTGGACTCCATTGCTGTCCAAGAATTCAGCCGAACTCTATTCAATGTTAGACCTGACATTGCCTTAAGTGTGGCAAAGACCATTTTCCAGAGTGACTTGCGAGGCATTCTGCCTCATGTAACAGTGCCCTGTCATATTCTGCAGAGCAGCAAGGATTTGGCTGTGCCTGTTGTGGTTTCAGAATACATGCAGGAACATTTGGGGGGCAAGTCAATTGTGGAGATTTTGCCCACAGAAGGGCATTTGCCTCAGCTGAGCTCCCCGATAATGGTGGTTGTTCTAATACGTCATATAAGGGGATAC
KAI2_Torreya_nucifera_HQOM_2135939 ATGTATGCAGTGGAAGCTCATAACGTTCATGTATTGGGTTCAGGGCAGGAGGTGATTATGCTTGCTCATGGATTTGGCACAGACCAATCTGTGTGGAAGCATGTTATTCCCCATTTGCTGCACAGTTACAGGCTTATATTGTTTGACAACATGGGAGCAGGGCCTACCTTTGACTTTGATAGGTATTCTACACTCCGTGGGTATGCTTATGATCTGCTGGCTATCCTTGATGAGCTTCAAGTGGATTCCTGCATGTTTTTGGGCCATTCTGTCTCTGCAATGATTGGTTGCTTTGCTTCTATTGAAAGGCCTCATCTCTTTTCCAAGATGCTAATGGTCTCAGCGTCTCCCAGGTATCTGAATGATGTAGATTATTTTGGAGGATTTGAACAGGAAGATTTGGACCAATTGTTTGAGGCAATGCAATCAAATTTTAAGGCTTGGGTCTCAGGTTTTGCGCCATTAGCTGTTGGGGATATGGACTCGATTGCTGTCCAAGAATTCAGTCGAACTCTATTTAACATTAGACCTGACATTGCTCTAAGTGTGGCAAAGACGATTTTCCAGAGTGACATGCGAGGCATTCTGCCTCATGTTACAGTACCCTGTCATATTCTGCAGAGCAGCAAGGATTTGGCAGTACCTGTTGTGGTTTCAGAATATATACAGGAGAATTTGGGGGGTAAATCAATTGTGGAGATTTTGCCCACAGAAGGGCACTTGCCTCAGTTGAGCTCCCCGATAATTGTTCCTGTTCTAATCCGTCATATAAGGGGATAC
KAI2_Juniperus_scopulorum_XMGP_2058521 ????????AGTGGAAGCTCATAATGTTCATGTACTGGGTTCAGGCGAGGAGGTGATTATACTTGCACATGGATTTGGTACCGACCAATCTGTTTGGAAGCATGTAATTCCCCATTTGGTGCAGAATTATAGGCTTATTATATTTGATAACATGGGAGCAGGGACTACATTTGACTTTGAGAGGTATTCTACACTCCGTGGGTACGCTTGTGATTTGCTGGCCATCCTTGAGGAGTTACAGGTTGAATCCTGCATTTTTGTGGGGCATTCCGTGTCTGGATTGATTGGCTGCCTTGTGTCCATTGAAAAGCCTCATCTCTTTTCCAAGATAATCACGATATCGACTTCTCCCAGATATCTTAATGATGAAGACTATTTTGGAGGATTTGAACAGGAAGATTTGAACCAATTGTTTTTGGCAATGCAATCAAACTTTAAAGCTTGGGTCTCAGGTTTTGCACCATTAGCTGTTGGAGATATGGACTCAATGGCCGTCCAAGAGTTCAGTCGAACACTATTTAATGTTAGACCTGACATCGCCCTGAGTGTGGCAAAGACCATTTTCCAGTGTGATATGAGAGATGTTCTTCCTCATGTTACAGTCCCCTGTCATATTCTGCAGAGCAACAAAGACTTGGCAGTACCTGTTGTTGTTTCAGAATATTTACAACAGAATTTGGGAGGCAGGTCAATTGTGGAGATTTTACCCACAGAAGGGCACTTGCCCCAATTAAGCTCTCCAATAGTGGTCCCTCTTCTATTACGTCATATCAGGGGAAAC
KAI2_Sciadopitys_verticillata_YFZK_2011833 ATGTATGCAGTGGAAGCTCATAATATTCATATATTGGGGACAGGGCAGGAGGTGATCCTGTTAGCTCATGGATTTGGCACAGATCAATCTGTTTGGAAGCACGTGATTCCCCATCTGGTGGACAATTACAGGATTATCATATTCGATAACATGGGTGCAGGGACTACTTTTGATTTTGATAGGTATTCTACACTCCGCGGGTATGCATATGATTTGCTGGCCATTCTTGAAGAGCTTCAAGTGAACTCGTGCATCTTTGTTGGGCATTCGGTCTCTGGAATGATTGGCTGCCTCGCTTCCATTGAAAACCCAAGTCTCTTTTCTAAGATTATTATGATATCAGGATCTCCCAGATATCTAAATGATGTGGATTATTTTGGGGGATTTGAACAAGAAGATTTGGACCAACTTTTTGAGGCAATGCAATCAAATTTTAAGGCTTGGATATCAGGTTTTGCACCATTAGCTGTTGGGGATATGGATTCAGTTGCTGTCCAAGAATTCAGTCGAAGTCTATTCAACATTAGACCTGACATTGCTCTGAGCGTAGCAAAGACGATTTTTCAGAGTGACTTGCGAGGCTTTCTGCCTCATGTTATAGTACCCTGTCATATTATCCAGAGCAGCAAGGATTTGGCAGTACCTGTTGTGGTAGCAGAGTACATACAGGGGAATTTGGGAGGCAAATCAATTGTTGAGATTCTGCCCACAGAAGGGCACTTGCCTCAGCTAAGCTCCCCAGTAGTGATTCCTGTTCTCCTACGTCATATAAGAGGATAC
KAI2_Podocarpus_rubens_XLGK_2056641 ATGTATGCAGTGAAAGCGCACAATGTTCATGTATTGGGTTCAGGACAGGAGGCCATTCTGTTTGCTCATGGATTTGGCACAGACCAATCTGTGTGGAAGCACATAATTCCCCATCTGGTTGACCAGTACAAGGTCATCCTCTTTGACAACATGGGTGCAGGGACAACCTTTGACTTTGATAGGTATTCAACACTCCGTGGGTATGCTTATGATATTCTGGCTATTCTTGAAGAGCTTCAGGTGGAGTCATGCATATTTGTGGGGCATTCAGTCTCTGCATTGGTTGGGTGCCTTGCTTGCATTGAGAAACCTCATATTTTTTCTAAGATGATTATGATATCAGCATCACCCAGATATCTGAATGATGATGACTATTTTGGAGGATTCGAACAAGAAGACCTGGACCAACTTTTTGAGGCAATGCAATCAAACTTCAAAGCTTGGGTCTCTGGTTTTGCACCTTTAGCTGTTGGGGATATGGACTCGATTGCTGTCCAAGAATTCAGTAGAACTCTATTTACCATAAGACCTGACATTGCCTTAAGTGTGGCAAAGACAATTTTCCAGAGTGACTTGAGAGGCATTCTGCCCCATATTACAGTACCCTGTCATGTTCTGCAGAGCAGCAAGGATTTGGCAGTACCTGTTGTGGTTGCAGAATATATACAACAGAGTTTGGGAGGCAAATCAATTGTCGAGATAATGCCCACAGAAGGGCATTTGCCTCAGTTGAGCTCCCCTATAGTGGTTCCTGCTCTCCTACGGCATATCAGAGGATAC
KAI2_Wollemia_nobilis_RSCE_2055405 ATGTATGCAGTTGAAGCTCACAATGTTCATGTATTGGGTTCAGGGCAGGAGGCGATTCTTCTGGCTCATGGATTTGGCACAGACCAATCTGTGTGGAAGCACTTGATTCCCCATCTGGTAGACAATTACAGGCTTATCATGTTTGACAACATGGGTGCAGGTACGACCTTCGATTTTGAGAGGTATTTAACACTGCGGGGGTATGCTTATGATATGCTGGCCATCCTTGAAGAACTTCAAGTGGAATCCTGCATCTTTGTCGGCCATTCTGTCTCTGGCATGATTGGCTGCCTCGTTTCCATTGAAAAACCTCAATTATTTTCCAAAATAATTATGATCTCAGGATCTCCAAGATATTTAAATGATGTAGATTATTTTGGGGGATTTGAACAAGAAGATCTGGACCAACTTTTTGAGGCAATGCAAGCAAACTTCAAGGCTTGGGTTTCAGGTTTTGCACCATTAGCTGTTGGGGACATGGACTCAATTGCTGTGCAAGAATTTAGTCGAACTCTATTCAACATCAGACCTGACATTGCCCTAAGCGTGGGAAAGACAATATTCCAAAGTGACTTGCGAACTGTTTTACCTTATGTTACAGTGCCCTGTCATATTCTACAGAGCAGCAAGGATTTGGCAGTACCTGTTGTGGTTTCAGAGTACATCCAACAGAATTTGGGAGGCAAGTCAATTGTTGAGATTTTACCCACAGAAGGACACTTGCCTCAGCTGAGCTCACCTATAGTGGTTCCTGTTCTCCTACGCCATATCAGAGGAAAC
KAI2_Pseudotsuga_menziesii_IOVS_2014704 ATGTATTTAACAAAAGCTCACAACGTTCATGTATTGGGATCAGGCCATGAAATCATTGTATTGGCCCATGGATTTGGCACAGACCAGTCTGTGTGGAAACACGTGGTACCACATCTCCAAGACAGATACAAGCTCATCATGTTTGACAACATGGGTGCAGGAACCACCTTCGATTTTGAGAGATATTCTACTCTTTATGGCTATGCTTATGATCTTCTGGCCATTCTTGAAGAGCTTCTTGTGGATTCCTGCATCTTCGTCGGGCATTCGGTATCTGGAATGGTTGGCATCCTGGCTTCAATTGAAAGACCGGATTTATTTTCCAAGATAATAACGATTGCAGCATCTCCCAGATATCTAAATGATATAGATTATTTTGGAGGATTTGAACAGGAAGATTTGAACCAACTTTTTGAGGCAATGCAATCAAACTTCAAGGCTTGGGTCTCAGGATTTGCACCATTAACTGTTGGTGATTTAGACTCCATTGCTGTCCAAGAATTCAGTCGAACTTTGTTCAATGTTAGGCCTGATATTGCACTAAGTGTTGCAAAGACAATTTTCCAGAGTGACATGCGGGCCATGCTGCCTCGTGTTAATGTACCCTGTCACATTCTGCAGAGCAACAAGGATTTAGCAGTCCCTGTTTCTGTTGCAGAATATATACAACAGAATTTGGGAGGCAAATCAATTGTTGAGATTTTGCCTGCAGAAGGGCACTTGCCTCAGCTGAGCTCTCCAGTAGTGATTCCTGTTCTTATGCGTCATATTGAAGGATAC
KAI2I_Dioon_edule_WLIC_2116105 ??????????????????????????????????????????????????????????????????????????????????????????????????????????????????????????????????????????????????????????????????????????????????????????????????????????????????????????????????????????????????????????????????????????????????????????????????????????????????????????????????????????????????????????????????????????????????ATTATTTTGGAGGCTTTGAGCAGGAGGATTTGGATCAGCTGTTTGATGCCATGCAGTCGAATTTCAAAGCTTGGATATCGGGCTTTGCACCCTTGGCTGTGGGGGACATCGACTCCATTGCCGTTCGGGAGTTCAGCAGGACGTTGTTTAATATCAGACCTGATATTGCCCTGAGCGTGGCCAAGACCATATTCCAGAGCGACTTGAGAGGGGTTCTACCTTATGTTACCGTTCCTTGTCATATCCTGCAGAGCAGTAAGGATTTGGCCGTGCCAGTTGTGGTCTCAGAATATCTAAGAGAGAGACTGGGAGGAAAATCAATTGTAGAGGTGATTCCCAGTGAAGGCCATTTGCCTCAGCTTAGTTCTCCAATACTAATCCCTGTTCTTCTCAAACATATCAGGGGAAAC
KAI2I_Encephalartos_barteri_GNQG_2081009 TGCACGGTGCTGGAAGCTCACAACGTTCGTATCGTGGGTTCCGGGAAGGAAATCATAGTTTTAGCCCATGGATTTGGCACAGATCAATCAGTGTGGAAGCATTTGATCCCACACCTCATAGGCCACTATTCTATCGTAATGTTTGACAACATGGGTGCAGGTCCTACTTTTGACTTCGACAGGTACTCAACTCTCTATGGCTATGCCTCTGATCTCCTTGCCATATTGGAAGAATTGCAGGTCCATTCATGCATATACATCGGCCATTCAGTCTCAGGTATGGTGGGTTGTCTGGCTTCCATCGAAAAGCCGCAACTGTTCTCCAAGATCATCATGCTCTCTGCTTCTCCAAGGTATTTGAACCAGAAGGATTATTTTGGAGGGTTTGAGCCGGAAGATTTGGATCAACTGTTTGATGCCATGCAGTCAAATTTCAAAGCTTGGATATCAGGCTTTGCACCCTTAGCTGTGGGGGACATGGACTCCATTGCCGTTCAAGAGTTTAGCAGGACATTATTTAATGTT???????????????????????????????????????????????????????????????????????????????????????????????????????????????????????????????????????????????????????????????????????????????????????????????????????????????????????????????????????????????????????????????
KAI2I_Stangeria_eriopus_KAWQ_2053830 TGCACGGTGCTGGAAGCTCAGAACGTTCGTATCATGGGCTCCGGGGAAGAAATCATAGTTTTAGCCCATGGATTTGGCACAGATCAATCAGTGTGGAAGCATCTGATCCCACACCTCATAGATCACTATTCTATTGTAATGTTTGACAACATGGGTGCAGGTCCTACCTTTGACTTCGACAGATACTCAAGTCTCTATGGCTATGCCTCTGATGTCCTTGCCATATTGGAAGAATTGCAGGTCCATTCATGCATTTACATCGGCCATTCCGTCTCGGGTATGGTGGGCTGTTTGGCTTCCATTGAAAAGCCCCGACTATTCTCCAAAATCATCATGCTTTCTGCTTCTCCAAGGTACTTGAACCAGGAGGATTATTTTGGAGGGTTTGAGCAAGAAGATCTGGACCAGTTGTTTGATGCCATGCAGTCAAATTTCAAAGCTTGGATATCAGGCTTTGCACCCTTGGCTGTGGGGGACATGGACTCCATTGCAGTTCAGGAATTTAGCAGGACATTATTTAATGTTAGACCTGACATTGCCCTCAGTGTTGCCAAGACCATATTCCAGAGTGACATGAGAGGGGTTCTACCTTATGTTACCATTCCTTGTCATATCTTGCAGAGCAGTAAGGATTTGGCTGTGCCAGTTGTGGTCTCAGAATATCTGCAGGAGAGACTGGGGGGAAAATCAGTCATAGAGGTGATTCCCACTGAAGGCCATTTGCCTCAACTCAGCTCCCCAATAATAATCCCCGTTCTTCTCAGACATATCAGGGGTAAA
KAI2_Gnetum_montanum_GTHK_2056047 ATGTATACGGCTGCAGCGCATAATGTCAAGGTTCTGGGTTCTGGGTTCGAAGTTCTGGTTCTGGGTCATGGCTTTGGCACGGACCAGTCTGTCTGGAAGCACGCAGTGCCTCATCTGGTTGATGATTACAGAATTGTGATGTATGATAATATGGGCGCAGGAACCACATTCGATTTTGAGAGGTACTCCAACCTGACTGGCTATGTCTATGATCTTCTGGCAATTCTGGATGAGCTTCAGGTGGATTCTTGTATCTTTGTTGGCCACTCTGTCTCAGGAATGATTGGCTGCCTCGCCTCTGTGCAGAGACCCCATCTGTTCAAGAAGATTATCTTGCTCGGCAGTTCTCCCAGATACTTAAATGATGTAGACTACTATGGAGGATTTGAACAGGAGGATTTGCAACAGTTGTTTGATGCAATGCAGTCCAATTTCAAGGCTTGGACCTCAGGGTTTGCACCTTTGGTTGTTGGTGACATGGATTCTGATGCTGTGCAAGAATTCAGTCGAACTTTGTTTAACATCAGGCCTGATATTGCATTAAGTGTGGCAAAGACAATATACCAGTGTGACTTGCGTGCTTTGCTTCCTCATGTAACTGTACCCTGCCACATCTTACAAAGCAGTAAAGATTTGGCAGTGCCGGTATTTGTGTCTAGCTACTTGCACCACAATCTAACAGGCAAATCAATTGTGGAGATTTTGCCAACTGAAGGGCACTTGCCACAATTGAGTTCTCCTATAGTTATCCCTGCTTTGCTACAGCATATTAGAGGAATC
KAI2_Welwitschia_mirablis_TOXE_2010339 ATGTACGCAAGGGCAGCGCACAATGTCCATGTCTTGGGATTTGGTTGCGAAGTGATAGTTCTTGCGCACGGATTCGGAACAGACCAGTCGGTATGGAGGCATGTGTTGCCTCACCTTGTGGACAGTTACAAGCTGGTTATCTTCGATAACATGGGAGCTGGAACGACGTTTGATTTTGAGAGGTATTCCAGTCTGTATGGCTACGCGTTTGATCTCTTGGCCATCCTTGAAGAGCTTCAGGTTGATTCCTGTATTTTTGTCGGACACTCTGTGTCTGGTATGGTCGGCTGCCTGGCTTCTCTGCAGAAACCCTATTTGTTCTCTAAGATGGTTTTGATTGGTGCCTCTCCCAGATATTTAAATGACGTGGGTTATCACGGAGGATTTGAACAGGAGGATTTAGAGCAACTTTTTCAAGCAATGCAATCAAATTACAAGGCATGGGTCTCGGGATTTGCACCACTGGCTGTTGGTGACATGGATTCTGACGCCGTGCAAGAATTTAGTAGGACTTTGTTTAACATGAGACCTGATATTGCACTATGTGTTGCAAAGACGATATTCCAGAGTGACATGAGAGCTTTGCTACCGCATGTAACTGTGCCGTGCCACGTTTTACAGAGCTGCAAGGATTTGGCAGTGCCGATTTTTGTTTCTGAATACATAAGGCAGAATTTAGGGGGCAAAACAATTGTTGAGATTTTACCTGCAGAAGGACACCTACCTCAACTCAGTTCACCAGTGGTGATCCCAGTTCTGCTTCGACATATCAGAGCATGC
KAI2_Ephedra_sinica_VDAO_2005354 ATGTATGGCTCAGGAGCCCACAATGTGCATGTGTTGGGTAGGGGAAATGAGGTGGTGGTGTTGGCTCATGGATTTGGGACAGACCAGTCAGTGTGGAAGCATCTGTTGCCTCAGCTTACAGACAGTTACAGGCTTGTGATTTTTGACAACATGGGTGCTGGAACCACATACGACTTCGAGAGGTATTCAACATTGAATGGATACGCCCTTGATCTCCTTGCCATTCTTGAGGAGCTCCACATTGAGTCTTGCATCTATCTTGGCCACTCCGTCTCCGGCATGGTTGGCTGCCTTGCCTCTGTTCAGAGACCTGACCTTTTCACCAAGCTTATACTCCTTGGTGCTTCTCCAAGATACTTGAATGACGTGGATTATTACGGAGGATTTGAACACGAAGATTTGGAGCAGCTGTTTGAGGCAATGCAATCAAACTTCAAGGCTTGGGTGTCAGGTTTTGCACCTTTAGCTATCGGTGATATGGATTCTGTTGCTGTGCAAGAATTCAGTCGAACTTTATTTAATATGAGGCCTGATATTGCATTAAGTATTGCCAAGACTATTTTTCAGAGTGACATGAGGGCCTTGCTACCTCATATAACAGTACCCTGTCACATAGTGCAGAGCAGCAGAGATTTGGCAGTGCCTGTTTTTGTTTCGGAATACATACAA???????????????????????????????????????????????????????????????????????????????????????????????????????????????
KAI2J_Dioon_edule_WLIC_2118836 ATGTATGCAGTGGAAGCTCATAATGTTCACATTCTGGGATCGGGCCATGAGCTTGTCGTGTTAGCACATGGATTTGGCACAGATCAATCCGTTTGGAGGCCCATAATTCCCCATCTGATAGATGATTACAGGCTTATAATATTTGACAACATGGGTGCAGGAACAACCTTCGACTTCGATAGATATTCTACTCTTCGTGGTTATGTCTATGATCTTCTCGTCATTCTTGACGAGCTACAAGTGGATTCGTGCATCTTCATTGGGCACTCGGTGTCTGGAATGATTGGTTGCCTGGCTGCCATTGAGCGACCGCATCTGTTTTCAAAGATGATCATTATATCAGGATCCCCAAGGTATTTGAATGATGTAGATTATTTTGGAGGCTTTGAGCAGGAAGACTTGGATCAACTATTTGAGGCAATGCAGTCAAACTTTAAGGCTTGGGTCTCAGGTTTTGCACCATTAGCTGTTGGAGATATGGATTCAATTGCTGTCCAAGAATTCAGTCGAACTTTATTCAACATTAGACCGGACATTGCCCTGAGTGTGGCCAAGACTATTTTTCAAAGCGACATGCGAGGTATTCTCCCGCTTGTTAAAGTACCCTGTCATATTCTGCAGAGCAGCAAGGATTTGGCAGTGCCAGTTGTGGTTGCAGAATATATACAGGAGAATTTGGGAGGCAAATCAGTTGTGGAAATTTTGCCCACAGAAGGGCACTTGCCTCAGTTGAGCTCTCCTATGATGATTCCTGTTCTGTTGCGCCATATCAGAGGAAAC
KAI2J_Stangeria_eriopus_KAWQ_2002936 ATGTATGCAGTGGAAGGTCATAATGTTCACATTTTGGGATCCGGCCATGAGCTCGTTGTGTTAGCACATGGATTTGGCACAGACCAATCCGTCTGGAGACCCATAATTCCCTATCTGATAGATGATTACAGGCTTATAATATTTGATAACATAGGTGCAGGAACAACTTTCGACTTCCACAGATATTCTACTCTTCGTGGTTATGCGTATGATCTTCTCGTCATTCTTGATGAGCTACAAGTGGATTCCTGCATCTTCATTGGGCACTCGGTGTCCTGCATGATTGGCTGCTTCGTTGCCATTGAGCGACCACATCTGTTTTCAAAGATGATCATGATATCAGGATCCCCAAGGTATTTGAATGATGTAGATTATTTTGGAGGCTTTGAGCAGGAAGACTTGGATCAACTCTTTGAGGCAATGCAGTCAAACTTTAAGGCTTGGGTCTCAGGTTTTGCACCATTAGCAGTTGGAGATATGGATTCAATTGCCGTCCAAGAATTCAGTCGAACATTATTCAACGTTAGACCGGACATTGCCCTGAATGTGGCCAAGACTATTTTTCAAAGTGACATGCGAGGTATTCTCCCGCTTGTTAAAGTACCCTGTCATATTCTGCAAAGCAGCAAGGATTTGGCAGTGCCGGTTGTGGTTGCAGAATATATACAGGAGAATTTGGGAGGCAAATCAATTGTTGAAATTTTGCCCACAGAAGGGCACCTGCCTCAATTGAGCTCTCCTATAATGATTCCTGTTCTGTTGCGCCATATCAGGGGAAAC
KAI2J_Cycas_micholitzii_XZUY_2049192 ATGTATGGTATGGAAGCACATAATCTGCACATTCTGGGATCAGGACAGGAGCTCGTAGTATTGGCACATGGCTTTGGCACAGACCAGTCAGTTTGGAGGCCAATAATTCCCCACCTTGTAGATCGGTACAGGCTTATAATGTTCGATAACATGGGCGCCGGAACGACTTTCGACTTCGATAGATATTCGACCCTTCGTGGCTACGCCTATGATCTCCTTTTCATTCTTGATGAGTTGCAGGTGGATTCGTGCATCTTCGTTGGGCACTCTGTGTCTGGAATGATCGGTTGCTTGGCTGCCATTGACCGGCCGCATCTGTTCTCAAAGATGATCTTCATATCAGCATCCCCAAGATATTTGAATGATGTAGATTATTTTGGAGGTTTTGAGCAAGAAGATTTGGACCAACTATTTGATGCAATGCAATCCAACTTTAAGGCTTGGGTCTCAGGTTTTGCACCATTAGCGGTTGGAGATATGGATTCAATTGCTGTCCAAGAATTTAGTCGAACTTTATTCAACATTAGACCAGATATTGCCTTAAGTGTAGCCAAGACTATTTTTCAGAGTGACATGCGGGGTATTCTCCATCTTGTTAGAGTGCCTTGCCATATTCTACAGAGTAGCAAGGATTTGGCAGTGCCAGTTGTGGTTGCAGAATATATGCAAGAGAATTTGGGAGGCAAATCAATTGTGGAGATTTTGCCCACAGAAGGGCACTTGCCTCAGTTGAGCTCTCCTATAGTGATTCCTGTTTTATTGCGTCATATTAGAGGAAAT
KAI2J_Ginkgo_biloba_SGTW_2004364 ATGTATGCACTGGAAGCTCACAATGTTCACATTCTGGGAACAGGCGATGAGCTTGTTGTATTGGCACATGGATTCGGCACAGATCAGTCAGTATGGAAGCACGTAATTCCCCATCTTGTAGACAGGTACAGGCTTATAATATTTGACAACATGGGTGCAGGACCTACCTTTGACTTCGAAAGATACTCTACTCTTCGTGGCTATGCCTATGATATTCTTGCCATTCTTGAGGAGCTTCAAGTGGATTCATGTATCTTCGTTGGCCATTCAGTCTCTGGAATGATCGGTTTTTTGGCTTCCATTGACCGACCAGATCTCTTCTCCAAGATGATCACCATTTCAAGCTCTCCAAGATATTTGAATGATGTGGATTATTTTGGCGGATTTGAGCAGGAAGATTTGGATCAACTTTTTGAGGCAATGCAATTGAACTTTAAGGCTTGGGTCTCAGGTTTTGCACCACTAGCTGTTGGGGATCTGGAGTCAATTTCTGTCCAAGAATTCAGTCGAACTTTGTTCAACGTTAGACCTGATATTGCCCTAAGTGTTGCAAAGACTATTTTTGAAAGTGACTTGCGAGGCATTCTTCCTCATGTCACTGTACCCTGTCATATTCTTCAGAGCAGTAAGGATTTGGCAGTGCCAGTAGTTGTTGCAGAATATGTTCATGAGAAGTTGGGTGGCAGATCAATTTTAGAGATTTTGCCTACAGAAGGGCACTTACCTCAGCTGAGCTCTCCGATTGTCATTCCTATTCTTTTGCGTCATATCGGAGGAAAC
KAI2I_Ginkgo_biloba_SGTW_2037000 ??TTCGCTTGTGGAAGCTCACAACGTGCGTGTTGCAGGGTCGGGTGAGGAGATAGTAGTATTAGCCCATGGATTTGGCACAGATCAATCTGTGTGGAAGCACATAATCGCACACCTTGTAGATCGTTATCGTCTGATAATGTTTGACAACATGGGTGCAGGGCCTACTTTTGACTTCGAAAGATACTCCACTCTCTACGGCTATGCCTATGATCTACTTGCCATATTGGAAGAATTGCAAGTACATTCATGTATATACGTTGGCCACTCAGTCTCTGGAATGGTGGGCTGTTTGGCTTCTGTGGAAAGGCCACATCTCTTCTCCAAAATCATCATGCTCTCTGCTTCCCCAAGATATCTGAATTGTGTGGACTACTTTGGAGGGTTTGAGCAAGAGGATTTGGATCAGCTATTTGATGCCATGCAGTCCAACTTCAAGGCATGGATATCTGGGTTTGCACCATTGGCTGTGGGGGATATGGACTCCATTGCTGTTCAAGAATTTAGCAGAACAATATTTAATATCAGACCTGATATTGCACTGAATGTGGCAAAGACAATATTCCAGAGTGACATGAGAGGGGTTCTGTGTCATGTCAGTGTTCCTTGTCATATTTTGCAGAGTAGTAAGGATCTGGCTGTGCCACTTGTGGTGTCAGAATATTTGCATGAAAACTTGGGAGGAAAATCAGTTGTAGAGGTAATGCCTACTGAAGGCCATTTGCCTCAGCTTAGCTCTCCTGTAGTAACCCCTGTTCTTCTCAGGC??????????????
KAI2H_Polypodium_amorphum_YLJA_2005222 GCATCGCTTTTCCAATTGCACAATGTGAGGGTGACAGGGTCAGGCGAGGAGGTAGTCGTGCTGGGGCATGGGTTTGGCACGGATCAGTCGGTATGGAAGCAGGTCATCCCGCACCTTGCAGACGACTACAAACTAGTGCTTTTCGACAACTTAGGGGCAGGCACCACCTTCAGCTTCGATCGCTATTCTACCATCCATGGATACGCATATGATCTCCTGGCCATCCTTGAACACCTCCAAGTCTCCTCCTGTATCTACATTGGCCACTCTGTCATGGGGATGGTGGGTTGCTTGGCATCTATTGAGCGACCTGACCTCTTTCACAAGTTGATCCTTGTCTCTGCTTCTCCTAGGTACTTGAACGATGTAAATTACTTTGGGGGATTTGAACAAGAGGACCTTGATCAGCTTTTTGAAGCCATGCAGTCCAACTACAAAGCATGGGTTTCAGGATTTGCGCCACTTGCGGTGGGAGATATGGACTCTTTTGCAGTGCAGGAGTTTAGCAGGACTTTGTTTAGCGTCCGGCCGGACATAGCGTTCGGGGTAGCAAAAGTCATCTTTGAGAGTGATTTCCGAGGGGTCTTACCGTATATACCAGTGCCGTGCCACATTCTTCAAAGCACTAAGGATCTCGCAGTGCCAGTGGTTGTCTCAGACTACTTGCATTCAAATCTTGGCTCCAAAAGTATTGTCGAAATTCTTCAGACTGAGGGGCATTTGCCGCAACTTAGCTCTCCAGTTGTGATTCCCGCTCTAAAGCGGCATTTGCAGCTGGTT
KAI2G_Polypodium_amorphum_YLJA_2070289 CCATCACTCTTCGAGTTGCACAATGTGAGAGTGACGGGCGCAGGAGAGGAAGTGGTGGTGCTGGGCCATGGCTTCGGTACGGACCAATCAGTGTGGAAGCAGGTGATACCCCATCTCGCCAATGACTACCGCCTTATTCTTTACGACAACCTTGGAGCAGGTACCACTTTCAGCATTGATCGCTATTCCACCCTTCATGGCTACGCATACGATCTTCTTTCCATCTTGGAGGAGCTTCAAGTCACCTCTTGCATCTATATTGGCCACTCCGTGATGGGCATGGTGGGTTGCTTAGCATCCATAGAACGCCCAGATCTGTTCAGAAAGTTGATATTAGTCTCTGCATCTCCCAGGTACTTGAACGATATGAATTATTTTGGGGGATTCGAGCAGGAGGACCTCGATCAACTTTTTGAAGCGATGCAGTCTAATTTCAAGGCTTGGGTGTCGGGCTTCGCACCTCTCGCCGTCGGAGACATGGATTCCTTTGGCGTACAAGAGTTTAGCAGAACTCTGTTTAGTGTAAGGCCAGACATCGCATACGCTGTGGCAAAGACCATATTTGAGAGTGATTTCCGGGGCATTCTGCCGTATGTTTCAGTCCCATGCCATATTCTACAGAGCGCAAAGGACCTTGCGGTGCCGGTTGTGGTGTCGGATTATTTGCATCAGAATTTTGGTTCGAAGAGCGTTGTGGAGATACTTGCGACTGAAGGTCATCTTCCCCAACTAAGCTCTCCGGTGGTTATCCCAGCCTTGAGACGGCATCTTCTTCTTGAG
KAI2G_Vittaria_lineata_SKYV_2002432 GTCTCGCAATTTGATCTGCACAACGTGAGAGTGACAGGAACAGGCGGGGAAGTGATCGTGCTGGCACATGGCTTTGGCACTGACCAGTCAGTGTGGAAGCAAGTGATTCCACATCTTTCTGATGACTACCGCCTCGTTCTTTTTGACAACATGGGGGCAGGCACCACGTTTAGCTTTGAGCGGTACTCCAACTTACACGGTTATGCATATGACCTACTTTCCATTTTGGAGGAACTCCAAGTCACTTCATGCATCTTCATTGGTCATTCAGTCATGGGTATGGTTGGGTGCTTGGCATCTATTGAACGCCCAGATCTTTTCACGAAGCTAATTCTGATTTCAGCTTCACCAAGGTATCTAAATGATGTCAATTACTTTGGAGGATTTGAGCAGGAGGATCTGGATCAACTGTTTGAGGCAATGCAGTCAAATTTCAAAGCATGGGTATCTGGTTTTGCACCACTAGCTGTGGGGGACATGGATTCTTTTGCAGTACAAGAGTTCAGCAGAACTCTTTTTAGTGTAAGGCCAGACATAGCATACGCTGTTGCAAAGGTTATATTTGAGAGCGATTTCCGGAGCATTTTACCTTATGTGTCAATTCCATGTCATATCTTGCAAAGCAATAAGGATCTTGCAGTCCCTATAATTGTGTCTGATTATTTGCATCAGAATCTTGGATCTAAGAGCATAGTTGAGATTTTACCAACTGAAGGACATCTTCCACAATTGAGTTCTCCAGTTGTAATTCCTGCATTGAGACGGCACCTGCTGCTTGAG
KAI2Ha_Vittaria_lineata_SKYV_2003095 GTGTCTCTCTTCCAAATGCACAATGTGAGGGTTACAGGAACCGGGCATGAGGTTGTGGTGCTCTGCCATGGCTTTGGGACGGATCAGTCCGTTTGGAAACAGGTTATCCCGCATCTTGAAACCGACTACAGGCTTGTTTTGTTCGACAACATGGGTGCAGGTACCACTTTTAGCTTTGATCGGTACTCCACCCTCCATGCATATGCGTATGATCTTTTGGCCATACTTGAGCAGCTTAAAGTCACCTCCTGCGTCTATGTTGGCCACTCAGTCATGGGCATGGTGGGTGGCTTGGCTTCGATTGAGCGGCCCGACCTGTTTGTTAAGCTGATTCTTGTCTCGGCTTCTCCTCGATACTTGAATGATGTCAACTATTTTGGAGGTTTTGAGCAAGATGATTTGGACCAGTTATTTGAAGCTATGCAGTCCAACTATCAGGCATGGGTTTCGGGGTTTGCACCCCTTGCTGTAGGGGACATTGACTCGTTTGCAGTGCAAGAATTCAGCCGAACTTTATTCAATGTGAGGCCAGACATAGCGTTTGGTGTAGCCAAGGTCATCTTTGAGAGCGACTTTAGAGGTGTGCTACCTTATATCTCGGTGCCCTGCCATATTCTTCAAAGCAGCAAAGATCTTGCAGTGCCCGTAGTGGTTTCTGATTACCTGCATCAGCATATTGGGGCAAAGAGCATTGTTGAAGTTTTGCAAACAGAGGGGCATCTGCCGCAGCTTAGCTCTCCTGTTCTTATCCCGGCTTTAAAGCGGCACCTGCAGCTTGTT
KAI2Hb_Vittaria_lineata_SKYV_2012966 ATGTCTCTCTTTCAAATGCACAATGTGAGGGTTACAGGAAGCGGCAATGGCATTGTCGTACTTTGCCATGGCTTTGGAACCGATCAATCCGTCTGGAAACAGGTTATTCCACATCTTGTAGATGACTACAGGCTTGTTTTGTTCGACAACATGGGTGCCGGTACCACTTTTAGCTTCGACCGGTACTCCTCCCTCCACGCATACGCGTACGATCTGTTGGCCATACTCGATCAGCTTCAAGTTACTTCTTGCACCTACGTTGGCCACTCCGTCATGGGCATGGTGGGTTGCTTGGCGTCAATTGAGCGACCTGATCTCTTTGTGAAGTTGATTCTGGTCTCGGGCTCTCCCAGGTACCTGAATGATGTTAATTATTTTGGGGGATTTGAGCAAGATGATTTGGACCAGTTGTTTGAAGCTATGCGGTCCAACTACAAAGCATGGGTTTCTGGGTTTGCACCACTTGCTGTAGGCGACCTGGACTCTTTTGCTGTGCAAGAGTTCAGCCGGACATTGTTCAATGTCAGGCCAGACATAGCCTTTGGTGTAGCCAAGGTTATTTTTGAAAGTGACTTTAGAGGAGTGCTTCCTTATGTCTCAGTACCCTGCCATATCCTTCAAAGTAATAAAGATCTTGCAGTGCCTGTGGTGGTGTCTGATTACTTGCATCAACATCTTGGATCAAAGAGTATTGTTGAAGTTTTGCAGACAGAGGGGCATTTGCCCCAGCTCAGCTCTCCAGTCATTATTCCTGCTCTGAAGAGGCATCTGGAGCTTGTG
KAI2H_Diplazium_wichurae_UFJN_2013542 ???????????????????????????????????????????????????????????????????????????????????????????????????????????????????????????????????????????????????????????????????????????????????????????????????????????????????????????????????????????????????????????????????????????????TCATGGGCATGGTGGGTTTCTTGGCGTCTATTGAGCGTCCTGACCTCTTTCACAAGTTGATCCTTGTCTCTGCTTCTCCTAGGTACTTGAATGATGTAAATTACTTTGGGGGATTTGAACAGGAGGATCTTGACCAGCTTTTTGAAGCCATGCAGGCCAACTTCAAGGCATGGGTGTCAGGGTTTGCACCACTTGCAGTGGGAGACATGGACTCTTTTGCAGTGCAAGAGTTTAGCAGGACTTTGTTTAGCGTTCAGCCGGACATAGCCTTTGGGGTAGCCAAGGTCATCTTTGAGAGCGATTTCAGAGGTGTGTTGCCATCTGTGACAGTACCGTGCCACATTCTTCAAAGCAGCAAGGATCTTGCGGTACCAGTGGTCGTCTCAGACTACTTGCATCAAAATCTTGGTTCAAAAAGTGTTGTTGAAGTTCTTCAGACTGAAGGGCATTTGCCACAACTTAGCTCTCCACTGGTCATCCCTGCTTTAAAGCGGCATTTGGAGCTGGCC
KAI2G_Diplazium_wichurae_UFJN_2000394 ACATCACTCTTTGAGTTGCACAATGTGAGGGTGACAGGCACAGGAGAGGAGGTCGTTGTGCTGGGCCATGGCTTTGGTACCGACCAATCAGTTTGGAAGCAGGTGATACCCCATCTGGTGGATGACTACCGCCTCATCCTCTTCGACAACCTGGGAGCGGGTACCACTTTCAGCTTTGATCGCTATTCCACCCTGCATGGCTATGCATATGATCTCCTTTCCATCTTGGAGGAGCTTCAAGTAACGTCATGCATCTATATTGGCCATTCCGTGATGGGCATGGTGGGCTGCTTAGCATCTATAGAACGCCCAGATCTGTTCTCAAAGTTGGTGTTGGTCTCTGCATCCCCCAGGTACTTGAATGATGTGAATTACTTCGGGGGGTTTGAGCAGGAGGATCTTGATCAACTTTTTGAAGCTATGCAGTCCAACTTCAAGGCATGGGTGTCTGGTTTTGCACCTCTTGCGGTGGGAGACATGGATTCTTTTGCAGTGCAAGAGTTCAGCAGAACTCTGTTCAGTGTAAGGCCGGACATCGCGTATGCAGTTGCAAAGACCATATTTGAGAGTGATTTCCGGGGGATCCTGCCATATGTTTCTGTCCCATGCCATATTCTACAGAGCAGCAAGGACCTTGCTGTGCCCGTGGTTGTGTCTGATTATTTGCATCAGAATCTTGGTTCGAAGAGCATTGTGGAGATACTTCCAACTGAAGGTCATCTCCCCCAACTAAGCTCTCCAGTCGTCATCCCAGCATTGCGACGACATTTGTCACTGGAG
KAI2H_Asplenium_platyneuron_KJZG_2006683 ACGTCCCTGTTCCAATTGCACAATGTGAGAGTGATCGGGTCAGGTGAGGCAGTGGTGGTGCTGGGGCATGGCTTCGGAACGGACCAATCAGTTTGGAAGCAGGTCATTCCTCATCTTGTAGATGACTACAGGCTTGTGCTTTTTGACAACTTGGGTGCTGGCACCACCTTTAGCTTCGACCGTTACGCATCCCTCCATGGATACTCCTACGACCTCCTCGCCATCCTTGAGCACCTGCAAGTCTCCTCGTGCATCTACATTGGCCACTCTGTCATGGGCATGGTGGGTTGTTTGGCGTCTATGGAACGACCTGACCTCTTTCAGAAGTTGATCCTCATCTCCGCTTCACCTAGGTATTTAAATGATGTAAATTACTTTGGGGGATTTGAACAGGAGGACCTCGATCAGCTTTTCGAAGCCATGCGGTCTAACTACAGGGCTTGGGTGTCGGGTTTTGCACCACTTGCGGTGGGAGACATGGACTCTTTTGCAGTGCAGGAGTTCAGCAGGACTTTGTTTAGCGTCCGGCCCGACATAGCCTTTGGGGTTGCCAAGGTCATCTTTGAGAGCGATTTCAGAATGGTGCTGCCGTACGTGACAGTGCCGTGCCACATTCTTCAAAGCAACAAGGATCTCGCAGTTCCGGTAGTGGTTTCGGACTACTTGCATCAACACCTTGGCGCGAAAAGCGTGGTTGAAATTCTCCAAACCGAGGGGCATTTGCCACAACTTAGCTCCCCGTTGGTCATTCCTGCATTGAAGCGGCACTTGGAGCTGGTC
KAI2G_Asplenium_platyneuron_KJZG_2014338 AATTCACTCTTTGAATTGCACAATGTGAGGGTGACAGGCAGTGGAGAAGAGGTGGTAGTGCTGGGTCATGGCTTTGGTACAGATCAATCAGTTTGGAAGCAGGTGATTCCGCATCTTATGAACGACTACCGGCTCATCCTATTTGACAACCTCGGGGCGGGTACCACCTTCAGCTTCGATCGGTATTCCACCCTGCATGGGTATGCATACGATCTGCTTGCAATCCTAGAGGAGCTTCAAGTAACTTCATGTATGTATATTGGCCATTCTGTGATGGGCATGGTGGGTTGCTTGGCTTCTATAGAGCGTCCAGATCTGTTCACAAAGCTGGTGTTGGTCTCCGCATCTCCAAGGTACTTGAATGATGTGAATTATTTCGGGGGATTTGAGCAGGAGGATCTTGATCAACTCTTTGAAGCTATGCAGTCTAATTTCAAGGCATGGGTGTCTGGTTTTGCACCGCTTGCGGTGGGAGACATGGATTCGTTTGCAGTACAAGAATTCAGCCGAACTTTATTCAGTGTAAGGCCTGACATCGCGTACGCTGTTGCAAAGATCATATTTGAGAGTGATTTTCGGGGAATTTTGCCATATGTTTCCGTGCCGTGCCACATTCTACAAAGCAACAAGGACCTTGCTGTGCCAGTGGTCGTGTCAGACTATCTGCACCAGTTTCTCGGCTCGAAGAGCATTGTGGAGATACTCCCAACTGAAGGTCATCTCCCCCAGCTAAGCTCTCCGGTTGTCATCCCGGCGTTGCGGCGCCATTTGTTACTGGAG
KAI2H_Cystopteris_fragilis_XXHP_2017181 TCGTCACTTTTCCAATTGCACAATGTGAGGGTGATAGGATCAGGAGAGGCGGTGGTGGTGCTGGGGCACGGTTTCGGCACGGACCAATCGGTGTGGAAGCAGGTCATCCCGCACCTTGTAGATGAGTACAGGCTTGTGCTTTTCGACAACTTGGGTGCTGGCACCACTTTTAGCTTCGATCGCTATTCAACCCTCCACGGATACGCGTACGACCTCCTTGCTATCCTCGAGCAGCTCCAAATCTCCTCTTGCATCTACATTGGCCACTCTGTCATGGGCATGGTGGGTTGCTTGGCGTCTATTGAGCGCCCTGACCTCTTTCGCAAGTTGATTCTTGTCTCTGCTTCTCCTAGGTACTTGAATGATGTAAATTACTTTGGGGGATTTGAACAGGAGGACCTTGATCAGCTTTTTGAAGCTATGCAGTCTAACTACAAGGCATGGGTGTCCGGGTTTGCGCCTCTTGCGGTTGGAGACATGGACTCTTTTGCAGTGCAGGAGTTTAGCAGGACTTTGTTTAGTGTTCGGCCAGACATAGCCTTTGGGGTAGCCAAGGTCATCTTTGAGAGCGATTTTAGAGGTGTGTTGCCATACGTGACGGTGCCATGCCACATTATTCAAAGCAGCAAGGATCTTGCGGTACCAGTGGTTGTCTCGGACTACCTGCATCAAAATATCGGTTCAAAAAGTATTGTTGAAATTCTTCAGACTGAGGGGCATTTGCCACAACTTAGCTCTCCTCTGGTCATCCCTGCTTTAAAGCGGCATTTGGACCTGGCC
KAI2G_Cystopteris_fragilis_XXHP_2087349 ACATCACTCTTTGAGTTGCACAATGTGAGGGTGACAGGCACAGGACAAGAGGTGGTGGTGCTGGGCCATGGATTTGGTACCGACCAATCAGTTTGGAAGCAGGTGATACCCCATCTGGTGGATGACTACCGGCTCATCCTCTTCGACAACCTCGGGGCGGGTACCACTTTCAGCTTTGATCGCTATTCCACCCTGCATGGCTATGCATACGATCTCCTTTCCATCTTGGAGGAGCTTCAAGTCACCTCATGTATGTATATTGGCCATTCCGTGATGGGCATGGTGGGTTGCTTAGCATCTATAGAACGCCCAGAACTGTTCACAAAGTTGGTGTTGGTCTCTGCATCTCCCAGGTACTTGAACGATGTGAATTATTTCGGGGGATTTGAGCAGGAGGATCTTGATCAACTTTTTGAAGCAATGCAGTCTAACTTCAAGGCATGGGTGTCTGGCTTTGCACCTCTTGCGGTGGGAGACATGGATTCCTTTGCAGTACAAGAGTTCAGCAGAACTCTGTTTAGTGTAAGGCCGGACATCGCGTTTGCAGTTTCAAAGATCATATTTGAGAGTGATTTCCGGGGGATCCTGCCGTATGTTTCAGTCCCATGCCATATTCTACAGAGCAACAAGGACCTTGCTGTGCCCGTGGTGGTGTCAGACTATTTGCATCAGACTCTTGGTTCAAAGAGCATTGTGGAGATACTTCCAACTGAAGGGCATCTCCCCCAACTAAGCTCTCCAGTCGTCATCCCAGCATTGCGGCGACATTTGTTACTGGAG
KAI2H_Cyathea_spinulosa_GANB_2016814 TCTTCTCTTTTCCAAGTGCACAATGTGAGGGTTATAGGGTCTGGTGAGGAAGTGGTAGTGTTGGGCCACGGCTTCGGTACCGACCAGTCAGTGTGGAAGCAGGTCATCCCTCACCTGGTGGATGACTACAAGCTCATCCTCTTCGACAACTTGGGTGCAGGCACCACCTTCAGCTTCGACCGTTACTCAACCCTTCATGGCTACGCATATGATCTCCTTGCCATCCTTGAGGAGCTAGAAGTCACCTCATGCATGTACATTGGCCACTCTGTCATGGGCATGGTCGGATGCTTGGCTTCCATCGAACGCCCCGACCTCTTTGTCAAGTTAATCTTGATCTCAGCTTCTCCAAGGTACTTGAATGATGTGAATTACTTTGGGGGATTTGAGCAAGAGGATCTTGACCAGCTCTTTGATGCCATGCAGTCCAACTACAAGGCGTGGGTCTCAGGTTTTGCCCCTCTTGCTGTGGGAGACATTGACTCTTTTGCAGTGCAGGAGTTCAGCAGGACCCTGTTTAATGTCCGGCCGGACATAGCCTTTGCTGTAGCAAAGATAATCTTCGAGAGTGATTTCAGAGGCATCTTGCCATATGTGACTGTGCCGTGCCACATCCTCCAGAGCAGCAAGGATCTGGCAGTACCAGTGGTTGTCTCTGACTACCTGCATCAGACTCTCAGTGCAAAGACCATTGTTGAGGTTCTTCAGACTGAAGGGCATTTGCCACAGCTTAGCTCCCCGGTGGTGGTTCCGGCATTGAAGCGGCATTTGGTTCTTGCT
KAI2G_Cyathea_spinulosa_GANB_2069818 ATGTCCCTGTTTGAGGTGCACAATGTGAGGGTCACAGGGTTTGGAGAGGAAGTTGTTGTGCTAGGCCACGGCTTTGGCACCGACCAGTCTGTGTGGAGGCAGGTTATCCCCTACCTTGTTGATGATTACCGCCTTATCCTCTTTGACAACCTTGGGTCGGGCACCACGTTCAGCTTCGATCGCTACTCCACCTTGCATGGCTATGCATATGACCTTCTCTCCATCTTGGAGGAGCTTCAAGTCACCTCATGCATCTACGTTGGCCACTCAGTGATGGGCATGGTGGGATGCTTGGCCTCCATAGAACGCCCAGATCTGTTTACCAAGTTGGTCCTCATCTCTGCTTCCCCAAGGTACTTGAATGATGTGAACTACTTCGGGGGGTTTGAGCAGGATGATCTTGATCAACTCTTTAACGCAATGCAGTCTAACTTCAAGGCATGGGTGTCTGGTTTCGCACCACTTGCAGTGGGAGATATAGACTCCTTCGCAGTGCAGGAGTTCAGTAGGACTCTCTTCAATGTAAGGCCTGACATAGCATATGGTGTTGCAAAAACCATTTTTGAGAGCGATTTCCGAGGTATTCTGCCATATGTGTCAGTGCCATGCCATATATTGCAGAGCAGCAAGGACCTTGCTGTTCCAGTTGTGGTCTCTGACTATTTGCATCAGAACCTTGGGGCTAAGAGCATTGTTGAGGTACTTCCGACTGAAGGGCATTTGCCACAACTCAGCTCTCCACTTGTGGTTCCAGCATTGAAGCGGCACCTTTTGCTTGAG
KAI2_Azolla_caroliniana_CVEG_2012928 ATGTCATTGTTGGATGCACACAATGTTAGGGTTATAGGATCGGGAGTAGAGGTTGTGGTATTAGGTCATGGGTTCGGAACAGATCAATCATTATGGAAGCAAGTCGTTCCTCATCTCATCGATGATTATCGGCTCATCCTCTTTGACAACATGGGCGCAGGATNAACATTTAGCTTCGATCGATACTCTAGTCTTCATGGCTATGCATATGACCTTTTGGCAATTCTCGAGGAGCTTCAAGTCTCGTCATGTATGTACATAGGTCATTCAGTTATGGGTATGGTCGGTTGCTTAGCTTCCATTGAACGGCCTGATCTATTTTCCAAACTCATCTTGGTGTCTGCTTCTCCCAGGTATTTGAATGATGTGGATTACTTTGGAGGCTTTGAACAAGAGGATCTTGATCAACTCTTTGAGGCAATGCAGTCTAACTTCAAGGCATGGGTTTCTGGTTTTGCACCACTTGCGGTGGGTGACATGGACTCTTTTGCAGTACAAGAGTTCAGCCGGACCCTTTTCAATGTAAGACCCGACATAGCATATACAGTTGCTAAAGTCATTTTTGAGAGTGATTTCAGGGGCATTTTATCATATGTAACAGTACCATGCCATATTCTACAAAGCACAAAGGACCTTGCAGTGCCAGTGGTGGTTTCAGACTACTTGCATCAACACCTTGGGTCTAAGAGCATCGTAGAGATTCTTCAAACTGATGGACACTTGCCTCAACTTAGTTCTCCCATTGTTATCCCAGCATTGAAGCGACACTTGTCGCTTCAT
KAI2b_Anemia_tomentosa_CQPW_2008663 ?????????????????????????????????????????????????????????????????????????????????????????????TGGAATCAAGTGATCCCATACCTGGTGGACGATTACCGCTTGATCCTCTTCGACAATCTCGGAGCCGGCACAACTTACAGCTTCGATCGGTACTCCGCTCTCCATGGCTATGCCTACGACCTGCTTGCTATCCTGGAGGAGCTACAAGTCACTACATGCATATATGTGGGGCACTCAGTCATGGGAATGGTGGGATGCCTAGCATCAATTGAGCGCCCGGATTTGTTTTCGAAGCTGATTTTTGTCTCTGCCTCTCCCAGGTACTTGAATGATGTCAACTACTTTGGGGGCTTCGAGCAGGAGGATCTGGAGCAGCTGTTTGAAGCAATGCAGTCCAATTACAAAGCATGGGTCTCTGGCTTCGCCCCTCTTGCAGTGGGGGACATGGACTCCTTTGCAGTGCAAGAGTTCAGCAGGACATTGTTTAGTATTCGACCAGATATCGCCTATGATGTAGCGAGGACCATTTTCAAGAGCGATGTTCGGGGCATCTTGTCCTATGTGTCTGTTCCATGCCACATCCTCCAGAGCAGCAAAGATTTGGCTGTGCCTGTGGTAGTATCTGACTTCTTGCATCAAAACCTGGGCTCCAAAAGCATTGTGGAAGTGCTCCCAACCGAGGGACACCTGCCACAGCTCAGCTCTCCAGTCGTGGTTCCCGCCTTG???AAGCGTCATTTGCTTCTC
KAI2a_Anemia_tomentosa_CQPW_2017995 ATGTCTCTTCTGGAGGCGCACAACGTTAGGGTGATCGGGGCCGGGGAGGAAATCGTGGTGCTGTCTCACGGCTTCGGGACCGATCAGTCGCTCTGGGAGCAGGTCATCCCGCACCTCGTTGACGACTACCGCCTCATCCTCTTCGACAACATGGGCGCGGGCACCACCTTCAGCTTCGAGCGCTATTCCACCCTCCATGGCTACGCTTACGACCTCCTCTCCATCCTCGAGGAGCTCCATGTCACTAGCTGCGTCTTCGTTGGCCACTCTGTCATGGGGATGGTCGGCTGCCTCGCTTCTATTGAACGCCCGGACTTGTTCGTTAAGCTAATCCTTGTTTCTGCGTCTCCCAGGTACCTAAATGACGTGAATTATTTTGGCGGATTTGAACAAGAAGATCTAGACCAGTTGTTTGAAGCTATGCAGTCTAATTTCAAAGCTTGGGTCTCTGGTTTTGCCCCTCTCGCGGTTGGTGATTTGGAGTCATTTGGAGTGCAGGAGTTCAGCAGGACATTGTTTTGCATCCGGCCTGACATCGCCTACAGTGTTGCGAAAACCATATTTGAAAGTGATCTCCGGGGCATTTTGTCTTATGTATCTGTGCCGTGCCACATTTTACAAAGCAGCAAGGACTTGGCTGTGCCTATTGTG?????????????????????????????????????????????????????????????????????????????????????????????????????????????????????????????????
KAI2_Osmunda_sp_UOMY_2008401 ATGTCTCTTTTTGAGGTGCACAATGTGCGAGTAATTGGAGCTGGTCAGGAAGTTGTGGTCCTTGCCCATGGATTTGGTACTGATCAGTCAGTTTGGAAGCAAATTATCCCTCATCTGATTGATGACTATCGGTTAATTCTCTTCGATAATTTGGGAGCAGGCACTACATTCAGCTTTGAACGCTATAATACTCTTCATGGGTATGCATACGATCTCCTTGCCATTTTGGAAGAGCTTCAGGTTTCTTCATGCATATTTGTTGGTCACTCGGTAATGGGAATGGTTGGATGTGTGGCATCTATCGAGCGGCCAGATTTGTTCTCAAAGATAATCTTGCTTTCTGCTTCTCCCAGATACTTGAATGACATGAATTATTTTGGGGGCTTTGAGCAAGAGGATCTTGATCAGCTGTTTAAGGCAATGCAGTCAAACTTTAAAGCCTGGGTGTCAGGGTTTGCTCCTCTTGCAGTCGGGGATATGGACTCTTTTGCAGTTCAGGAGTTCAGCAGAACTCTTTTCAATGTTAGACCTGACATTGCCTATGCTGTTGCAAGGACCATCTTTGAAAGTGATTTACGTGGGGTTTTGCAATTTGTAAGTGTGCCCTGCCACATTCTACAGAGCAGCAGGGATTTGGCTGTGCCAGTGGTAGTCTCTGACTATTTGCATCAGAATCTTGCCGCTAAAAGCATTGTGGAGGTTCTCCCAACTGAAGGTCATTTGCCACAGCTCAGCTCCCCAGTTGTAATTCCAGTACTGAAGCGGCATTTGATGCTCAGT
KAI2_Ophioglossum_vulgatum_DJSE_2001887 ATGTCTCGTCTTGATGCTCATAATGTTCGAGTGGTTGGATCTGGGGAGGATGTTGTGGTTTTAGGTCATGGCTTTGGTACAGACCAGTCAGTTTGGAAGCAGGTTATCCCTCATATAATTGACGATTATTGTCTCGTTCTTTTTGATACCATGGGAGCAGGCACTACATTCAGTTTTGAGCGCTATGCAAGCCTACATGCATATGCATATGACCTTTTGGCTATTTTGGAAGAGCTTGATGTCAAATCTTGCATTTATATTGGGCATTCAGTGATGGGAATGATAGGATGTTTGGCATCGATAGAGCGACCAGATATATTTTCAAAATTGATCTTGCTTTCTGCTTCTCCAAGATATCTGAATGATGTAAATTACTTTGGTGGCTTTGAGCAAGAAGATTTGGATCAATTATTTGAGGCAATGCATTCAAATTTCAAGGCATGGGTATCAGGGTTTGCTCCACTAGCTGTTGGGGATATGGATTCCTTTGCAGTGCAAGAATTTAGTAGGACACTTTTCAATGTTCGGCCAGACATTGCTTACAGTGTTGCAAAGACTATTTTTGAGAGTGATTTACGTGAGATATTGCCCTATATAACTACTCCCTGCCACATTTTACAGAGCACTGAAGACTTGGCTGTACCAGTTGTGGTATCTGACTATTTACACCGGAATCTTGGGGGCAGAAGTATTGTGGAAATTCTTCCTACAGAAGGGCATTTACCACAACTTAGTTCTCCTGTTGTGGTTCCAATACTGAAGCGTCACTTAGTACTTGAT
KAI2_Botrypus_virginianus_BEGM_2017123 ATGTCTCTTCTTGATGCTCACAATGTACGGGTGATTGGATCTGGCCAGGAAGTTGTGGTTCTTGGTCATGGTTTTGGTACGGATCAATCAGTCTGGAAGCAAGTCATTCCTCATCTGAGAGATGATTATTGCTTGATTCTTTTTGATAACATGGGAGCAGGCACCACATTCAGTTTTGAGCGCTATGCAACCCTCTATGCATATGCATATGATCTGTTAGCTATTTTGGAAGAGCTTCAGGTCACCTCTTGCATTTATGTTGGCCATTCCGTGATGGGAATGGTTGGATGCCTGGCATCAATAGAGCGACCGGATTTGTTCTCTAAAATGATTTTACTTTCTGTATCGCCCAGATACCTGAATGACGTAAATTTCTTTGGGGGATTTGAACAAGAAGATTTGGATCAGCTGTTTGAGGCAATGCAGTCAAACTTCAAGGCCTGGGTCTCAGGGTTTGCTCCGCTAGCTGTTGGGGACATGGATTCGTTTGCTGTGCAAGAATTTAGCAGGACTCTTTTTAATATCAGACCTGACATAGCTTACAGTGTGGCAAGGACCATCTTCAAGAGTGATTTACGTGGGATATTGCCATATATAACAGTGCCCTGCCATATTTTGCAAAGTGGTAAAGATTTGGCTGTACCAGTTGTGGTGTCTGACTATTTGCACCAAAATCTTGGGGGCAGGAGTATTGTGGAAATTCTTCCAACGGAAGGTCATTTACCTCAACTCAGCTCCCCTGTTGTGATCCCCATACTAAGGCGCCGTATATCGCTTACC
KAI2_Tmesipteris_parva_ALVQ_2022380 ATGTCTCTTCTGGGAGCTCACAATGTACGGGTTGTTGGATCTGGCCTGGAAACGGTTATTCTCTGTCATGGCTTTGGGACAGATCAATCAGTCTGGAAGCAAGTCATTCCTCATCTAATAGACGAATATCGATTGGTTCTTTTTGATAACATGGGAGCAGGCACTACTTTTAGCTTTGAGCGATACATAACCCTTCAAGGATATGCATATGACCTACTAGCCATTTTAGAAGAGCTTGAGATAACCTCGTGCATTTATGTTGGTCATTCTGTCATGGGAATGGTTGGATGCCTTGCATCAATAGAGCGCCCTGACTTGTTCTCTAAACTCATTTTGCTTTCTGCTTCTCCCAGATATCTGAACGATGTTAATTACTTCGGGGGATTTGAGCACGAGGATTTGGACCAGTTATTTGGGGCAATGCAGTCAAACTTCAAGGCCTGGGTGTTGGGTTTCGCACCCCTAGCAGTGGGGGATATGGATTCCGTTGCTGTGCAAGAATTCAGCAGGACACTTTTCAATATTAGACCTGACATAGCTTACAGCGTAGCAAAGACCATCTTTGAGACTGATGCACGAGGTATATTACCTTACATAACAATATCCTGCCATATACTGCAGAGCACTAAAGATTTGGCCGTTCCTGTGGTGGTATCTGACTTTTTACACCAAAATCTTGGTGGTAAGAGCATTGTAGAAGTTCTTCCTACAGAAGGCCATTTACCTCAGCTCAGCTCCCCTGTTGTGATCCCAGTATTGAGGAGGCATCTACAGCTCACA
KAI2_Angiopteris_evecta_NHCM_2005531 ATGTCTCTTCTTGAGGCTCACAACGTGCGAGTGATCGGAGCGGGTGAGGAGATAGTGATTCTAGGCCATGGCTTTGGTACTGACCAGTCAGTTTGGAAGCAAGTCATTCCTCATCTTATTGATGATTATCGGTTGATCCTATTTGATAATATGGGAGCTGGCACCACTTTCACTTTTGATCGGTACTCAACTTTGCATGCATATGCTTATGACCTCCTCGCCATTCTGGAGGAGCTTCAGGTTAACTCATGCATTTTTGTGGGCCATTCGGTTATGGGAATGGTTGCATGCCTCGCAGCAATTGAGCGGCCAGACCTGTTTTCCAAAATGGTTTTGCTCTCATCTTCTCCCAGGTATTTGAATGATATAAACTATTTTGGAGGCTTTGAGCAAGAGGATCTTGATCAGCTATTCGAGGCCATGCAATCAAACTTCAAGGCTTGGGTTTCGGGGTTTGCTCCACTTGCAGTTGGAGATATGGATTCGTTTGCAGTGCAGGAGTTCAGCAGGACACTTTTCAATATCAGACCTGACATAGCTTGCAGTGTAGCGAAAACTATATTTGAGAGTGACTTACGCGACATTTTGCCATACATAACTACACCTTGCCATATACTACAGAGCAGCAAGGATCTGGCTGTACCAGTAGTAGTCTCCGACTATTTGCACCAGAACCTTGGGGGCAAAAGCATAATCGAGGTCCTTCCTACTGAAGGTCATCTCCCACAGCTCAGTTCTCCAGCTGTGATTCCAGTGCTAAGACGGCATTTGTTGCTTGAT
KAI2a_Sceptridium_dissectum_EEAQ_2003287 ????????????????????????????????????????????????????????????????????????????????????????????????????????????????????????????????????????????????????????????????????????????????????????????????????????????????????????????????????????????????????CCTCTTGCATTTATGTTGGCCATTCGGTGCTGGGAATGGTTGGATGCTTGGCATCAATAGAGCGACCGGAATTGTTTTCTAAAATGATCTTGCTTTCCACTTCGCCCAGATACCTGAATGATGTAAACTACTTTGGGGGATTTGAGCAAGAAGACTTGGATCAGCTGTTCGAGGCAATGCAGTCAAACTTCAAGGCCTGGGTGTCAGGATTTGCTCCGTTGGCTGTTGGGGACATGGATGCATTTGCTGTACAAGAATTCAGCAGGACACTCTTTAATATCAGACCTGACATAGCTTACAGCGTCGCAAAGACCATCTTTGAGAGCGACTTACGCGAGATATTGCCATATATATCTGTTCCCTGCCATCTTTTGCAAAGTGGTAAAGATTTGGCTGTGCCAGTTGCGGTGTCTGACTATTTGCACCAAAATCTTGGGGGCAGCAGTATTCTGGAAATTCTTCCAACAGAAGGCCATTTACCTCAACTCAGCTCCCCTGTTGTGGTCCCAGTACTAAGGCAGCACATATTACTTACC
KAI2b_Sceptridium_dissectum_EEAQ_2015959 ATGTCTCTTCTTGACGCTCACAATGTACGGGTGATTGGATCTGGCCAGGAAGTTGTGGTCCTTGGTCATGGTTTTGGTACAGATCAATCAATTTGGAAGCAAGTCATTCCTCATCTGATAGATGATTATTGCTTGATTCTTTTTGATAACATGGGAGCAGGCACCACATTCAGTTTTGAGCGCTATGCAACCCTCCATGCATATGCATATGACCTGTTAGCTATTTTGGAAGAGCTTCAGGTCACCTCTTGCATTTATGTTGGCCATTCAGTGATGGGAATGGTTGGATGCCTGGCATCAATAGAGCGACCAGATTTATTCTCTAAAGTGATTTTGCTTTCTGCTTCACCCAGATACCTGAATGATGTAAATTACTTTGGGGGGTTTGAGCAAGAAGATTTGGATCAGCTATTTGAGGCAATGCAGTCAAACTTCAAGGCATGGGTGTCAGGGTTTGCGCCGCTAGCTGTTGGGGACATGGATTCATTTGCTGTGCAAGAATTTAGCAGGACGCTTTTCAATATCAGACCTGACATAGCTTACAGTGTGGCAAGGACCATCTTCAAGAGCGATTTACGTGAAATATTGCCATATATAACCGTGCCCTGCCATATTTTGCAAAGTAGTAAAGATTTGGCTGTGCCAGTTGTGGTGTCTGACTACTTGCACCAAAATCTTGGGGGCAGGAGTTTTGTGGAAATTCTTCCAACAGAAGGTCATTTACCTCAACTCAGCTCCCCTGTTGTGATCCCAATACTAAGGCGACATATATTGCTTGCC
KAI2_Psilotum_nudum_QVMR_2008103 ATGTCTTTTCTGGGAGCTCACAATGTACGGGTTATTGGATCTGGCTTGGAAACGGTTATCCTTTGTCATGGTTTTGGGACAGATCAGTCAGTTTGGAAACAAGTCATTCCTCATCTCATAGACGATTATCGATTGGTTCTTTTTGATAATATGGGAGCAGGCACCACTTTTAGTTTTGAGCGATACATAACCCTTCAAGGATATGCATATGATCTACTAGCTATTTTAGAAGAGCTTGAGATAACCTCATGCATTTATGTTGGTCATTCTGTCATGGGAATGGTTGGATGCCTTGCATCAATAGAGCGTCCTGATTTGTTCTCTAAACTCATTTTGCTTTCTACTTCTCCCAGATATCTGAACGATGTCAATTATTTTGGGGGATTTGAGCAAGAGGATTTGGATCAGTTATTTGAGGCAATGCAGTCAAATTTCAAGGCATGGGTGTTAGGGTTTGCACCCCTAGCGGTGGGGGATATGGATTCCGTTGCTGTGCAAGAATTCAGCAGGACACTTTTCAATATCAGACCTGACATAGCTTACAGTTTAGCAAAGACCATCTTTCAGACTGATGTTCGAGGTATATTGCCTTACGTAACAGTATCCTGTCATATACTGCAGAGCACTAAAGATTTGGCTGTTCCTGTGGTGGTGTCTGACTTTTTACACCAAAATCTTGGTGGTAAGAGCATTGTAGAAGTTCTTCGTACAGAAGGCCATTTACCTCAGCTCAGCTCCCCTGTTGTGATCCCAGTGTTGAGGAGGCACTTGCAGCTCACA
KAI2_Equisetum_diffusum_CAPN_2039877 TCTCCATTGCTAGAGGCGCACAATGTGAGGGTGATAGGGACTGGGGAGGAGATAGTGGTGCTGGGACATGGGTTCGGAACGGATCAGTCGGTTTGGAAGCAGGTGATCCCCCATTTGATTGATGACTACCGCCTCATCCTCTTCGACAACATGGGTGCAGGGACCACATTCTGCTTTGATCGCTACTCCACCTTGCACTCATATGCATACGACCTTCTCGCCATCCTTGAGGAGCTCAATGTCCCCTCTTGCATGTATGTTGGCCACTCTGTTATGGGCATGGTTGGTTGCCTTGCCTCCATCGAGCGCCCCGATCTCTTCACCAAGATCGTCATGATCTCTGCCTCACCCAGATACCTCAACGACGAGACATACTTTGGGGGGTTTGAGCAGGAGGATTTGGATCAGCTGTTCAACGCTATGCAATCAAACTTCAAGGCGTGGGTATCGGGGTTCGCCCCGCTTGCGGTAGGCGACATGGACTCATTCGCAGTGCAAGAGTTCAGCCGCACACTCTTCAACATCCGCCCCGACATTGCCTACAGTGTTGCCAAGACCATCTTCCAGAGCGACATGCGGAGCGCCCTCTCCTACATCGCCGTGCCGTGCCACATCCTCCAGAGTAGCAAAGACCTTGCTGTGCCTGTGCCTGTTGCCGACTACCTCCATTGCCACCTCGGTGGCAAGAGCATCGTTGAGATCCTCCCCACTGAGGGCCACCTCCCCCAACTTAGCTCCCCCATCGTCATCCCCATCTTGAGGCACCACCTTTTTCTCACC
KAI2_Equisetum_hymale_JVSZ_2009006 TCTCCGTTGCTAGAGGCGCACAATGTGAGGGTGATAGGGACTGGGGAGGAGATAGTGGTGTTGGGACATGGGTTTGGAACAGATCAATCGGTTTGGAAGCAGGTGATCCCCCATTTGGTCGATGACTACCGCCTCATCCTCTTTGACAACATGGGTGCGGGGACCACCTTTTGCTTCGACCGCTACTCCACCTTGCACTCATATGCATACGACCTTCTTGCCATCCTTGAGGAGCTCAATGTCCCCTCTTGCATGTTTGTCGGCCACTCCGTAATGGGTATGGTTGGTTGCCTTGCCTCCATCGAGCGCCCTGACCTCTTCACCAAGATCATCATGATCTCTGCCTCTCCCAGATACCTCAATGACGAGACATACTTTGGTGGGTTCGAGCAGGAGGATCTTGACCAGCTGTTTGAGGCTATGCAATCAAACTTCAAGTCATGGGTGTCGGGGTTCGCCCCGCTTGCAGTAGGCGACATGGACTCATTTGCAGTGCAAGAGTTTAGTCGCACACTCTTCAACATCCGCCCCGACATCGCCTACAGTGTCGCCAAGACCATCTTCGAAGGTGACATGCGAAGTGCCCTCTCCTACATCACAGTGCCATGCCACATTCTCCAGAGTAGCAAAGACCTTGCTGTGCCAGTGCATGTTGCTGACTACCTCCATCGCCACCTCAGTAGCAAGAGTGTTGTTGAGATTCTCCCCACTGAGGGCCACCTCCCCCAACTTAGCTCCCCTATCGTCATTCCCGTCCTGAGACACCACCTCTTTCTTACC
KAI2_Marattia_sp_UXCS_2115638 ??????????????????????????????????????????????????????????????????????????????????????????????????????????????????????????????????????????????????????????????????????????????????????????????????????????????????????????????????????????????????????????????????????????????????????????????????????????????????????????????????????????????????????????????????????????TGATATAAACTATTTTGGAGGCTTTGAGCAAGAGGATCTTGATCAGCTATTCGAGGCCATGCAATCAAACTTCAAGGCTTGGGTTTCGGGGTTTGCTCCACTTGCAGTTGGAGATATGGATTCGTTTGCAGTGCAGGAGTTCAGCAGGACACTTTTCAATATCAGACCTGACATAGCTTGCAGTGTAGCGAAAACTATATTTGAGAGTGACTTACGCGACATTTTGCCATACATAACTACACCTTGCCATATACTACAGAGCAGCAAGGATCTGGCTGTACCAGTAGTAGTCTCCGACTATTTGCACCAGAACCTTGGGGGCAAAAGCATAATCGAGGTCCTTCCTACTGAAGGTCATCTCCCACAGCTCAGTTCTCCAGCTGTGATTCCAGTGCTAAGACGGCATTTGTTGCTTGAT
KAI2a_Selaginella_moelendorfii_Selmo_441991 ATGTCGCTGATCGAGGCGCACAACCTGAGGATCGTTGGGAATGGCCAGCGGATCGTCATCCTGAGCCATGGCTTTGGCACGGATCAATCGGTGTGGAAGCACCTCGTCCCCCACCTCGTCGATGAGTATCGCATGGTCCTCTTTGACATCATGGGCGCCGGCACCACCTTCAGCTTCGAGCGCTATGCCACTCTCGCCGGCTATGCGCAGGATCTCCTCTCCATCATCGACGAGCTGGAGATCGACTCGTGCATCTACGTCGGCCACTCGGTCTCGGGCATGATCGGCTGCCTGGCCGCCGCTGCTCGCCCCGAAATCTTCTCCAAGATCATCCTTCTCTCGGCCTCTCCCAGGTACTTGAACGATGAGAATTACTTCGGAGGCTTCGAGCAGCAGGATCTCAACGAGCTGTTTGACGCGATGCAATCCAACTTCAAGGCGTGGGTGTCCGGATTCGCTCCGCTGGTAGTGGGCGATATGGAATCGGCCACGGTCCAGGAATTCAGCCGCACGCTCTTCAACGTCCGCCCGGACATCGCCCTCGCCGTCGCCAAGAGCATCTTCCAGAGCGATTTCCGCCACATTCTTCCAGGAGTTTTTCCGCCCTGCCATATACTGCAAAGCAACAAGGATTTGGCGGTGCCCGTGGTTGTGTCCGACTACTTGGCGGCGCATTTGGGCGGAAAGACGGTGGTGGAGGTGCTCGCCGCAGAGGGGCACCTGCCACAGCTCAGCGCCCCCGTCGTGATCCCAGTGTTGCTACGCCATCTGGAGATGGAG
KAI2_Selaginella_wallacei_JKAA_2007630 ATGTCTCTGCTCGAAGCACACAATGTTCGGGTAGTCGGGACTGGGCATCAGGTTGTCGTTCTCAGCCACGGCTTCGGCACCGACCAATCTGTGTGGAAGCACATAGTACCACATCTCGTCGACGACTACAGGCTGGTGATGTTTGATGTGATGGGAGCCGGGACCACATTCAGCTTCGACAGGTATGCAACTCTGGAAGGCTACGCGGAGGATCTGTTGTCCATCTTCGACGACCTCGGCATCGAGAGCTGCATATTCGTTGGGCATTCCGTGTCCGGCATGGTTGGTTGCCTTGCTTCCCTTGCTCGGCCTCAACTGTTCACCAAGATCATCATGGTCTCTGCATCACCACGTTACCTCAATGACCAGGACTACTTCGGTGGGTTCGAGCAGGAGGATCTCAACGAGCTCTTCGACGCCATGCAGAGCAACTTCAAAGCCTGGGTCTCGGGCTTTGCACCTCTGGCAGTTGGCGACATGCAGTCAGCGGCCGTACAAGAGTTCAGCCGTACGCTGTTCAACGTTCGTCCGGACATAGCCATCGAGGTCGCCAAGACCATCTTCCAGAGCGACCTCCGGCATATTCTTCCCCACGTACGAGTACCCTGTCACATACTCCAGAGCAGCAGGGACTTGGCGGTGCCCGTGGTGGTCTCGGACTACCTCGCCGGGCACCTCGGTGGTAAGACCGTGGTGGAGGTGCTCGCTACCGAGGGCCACTTGCCTCAGCTCAGCTCGCCCGTCGTCATTCCTGTGCTCAGAAGGCATCTGGACATGGAA
KAI2_Selaginella_willdenowii_KJYC_2010834 ATGTCGCTTTTGGAAGCTCACAACTTGAGAATTGTTGGCAACGGAGAACAGCTGGTAATCCTCAGTCACGGATTCGGTACAGACCAGTCCGTTTGGAAACATGTCGTACCGCATCTGGTTGACGACTACCGCCTGGTTCTCTTCGACATCATGGGAGCAGGAACAACCTTCAGCTTTGACCGCTACGCGACTCTCACCGGCTACGCCCAGGACCTCCTCGCAATCCTGGACGAGCTAGGAATCGAGTCGTGCATCTTTGTCGGGCACTCGGTCTCCGGTATGATTGGCTGCCTCGCCGCGGTTGCACGTCCCCAGGTCTTCTCCAAAATCATTCTCATCTCGGCTTCACCAAGGTACTTGAACGATGCGACGTACTTCGGAGGGTTCGAGCAGGAGGATCTGAACGAGCTGTTTGAAGCCATGCAGTCCAACTACAAGGCATGGGTGTCGGGCTTCGCACCTCTGGTGGTGGGGGATCTCGAGTCTGCAGCTGTCCAGGAGTTTAGCCGGACTCTGTTCAATGTTCAACCGGACATCGCACTGGAGGTTGCGAAGACGATATTCCAGAGCGACATGAGACACATCCTGAAGAGCGTTGCTCCTCCCTGCCACATTCTTCAGAGCAACAGGGACCTGGCTGTTCCTGTTGTTGTCTCTGACTATCTCGCTGGTAACCTCGGTGGTAAAACCGTTGTGGAGGTCTTGGCTGCCGAAGGACATCTCCCGCAGCTCAGCTCTCCGGTCGTCATTCCCGTGTTGAGGCGTCACTTGGAGATGGAA
KAI2_Selaginella_selaginoides_KUXM_2010452 TCATCGTTACTAGAAGCTCATAACGTGAGAGTGATTGGATCTGGTCGGGAGATAGTTGTGTTAAGCCATGGATTTGGAACAGATCAATCACTATGGAGGAACATCATTCCTCATCTTCTTGATGATTACAGACTAGTACTGTTTGATGTTATGGGAGCTGGCACTACCTTCAGCTTTGAACGTTATGAGACTCTGGAAGGCTATGCTTGTGATTTGTTAGCTATCATTGATGAACTTGGGATTGATTCTTGTATCTTGATTGGACATTCTGTCTCTGGTATGATTGGGTTCTTAGCATCAATTGCGAGGCCTGCTGTCTTCTCTAAGATTATCACTTTATCTGCATCGCCCAGATATTTGAATGATATTAACTACTGCGGAGGATTCGAACAGGAAAACTTGAATGGATTATTTGAGGCGATGCAGAACAATTATGAAGCATGGGTAGCAGGATTTGCACCACTAGTAGTAGGGGATATGGAAACAGTAGCAGTGCAAGAATTCAGCAGAACTCTGTTCAATGTGAGGCCAGACATAGCATTGGAAGTAGCAAAGACGATCTTTCAGAGTGATCTTCGTCACATACTCAAGTATGTAACTGTACCATGCCACTTACTACAACCCACAAAAGACTTAGCAGTGCCTGTGTATGTAGCTGATTACATCAGCCATAATCTTGGGGGTAGATCTGTTGTAGATATTCTTGGTGCAGAAGGACATCTTCCACAGCTCAGCTCTCCAGTGGTTGTGCCTGCTCTACTTAGGCACTTGCGATTGAAC
KAI2_Isoetes_tegetiformans_PKOX_2101032 ATGTCGCGAATTCAAGCACATAATGTATCAATTCTCGGAAAAGGAGAGCAGATTGTGGTTATGAGTCATGGTTTTGGCACAGATCAGTCAGTCTGGAAGCATATAGTGCCACACTTGGTAGAAGATTATCGAATTGTGCTTTTTGACCTCATGGGAGCCGGAACAACATATAGTTTTTCCAGATATTCTACACTAGATGCATATGCTGACGATCTGATTGCTCTATTAGAAGAACTTCAAATAAAATCATGCATATTTGTTGGCCACTCTGTTTCTGGCATGGTTGGTTGCTTAGCGTCACTTGAGAGGCCTGAGTTCTTCTCTAAACTGGTATTACTATCGGCTTCCCCTTGTTACCTTAACGATGAAGATTATTATGGAGGCTTCGAGCAAGCGGATCTTAATCAGTTGTTTGAGGCAATGCAATCAAACTATAAAGCTTGGGTATCAGGATTTGCTCCATTAGCTGTTGGAGATATGGATTCTGCTGCTGTGCAAGAGTTCAGTAGAACATTTTTCAACATACGACCGGACATTGCTTTGCATGTAGCCATGACGATTTTCCAAAGTGATCTACGTGATATACTTCCTGAAGTTACCGTTCCATGTCACATAATACAGAGCGAAAAGGACCTTGCTGTTCCAGTTTTTGTTTCTGAATATTTAGCAAGGCATTTAGGCGGTAAAAACGTAATTGAAATCCTTCCTACTGAAGGACATCTCCCTCAGTTAAGTTCTCCCGCTGTTCTTCCTGTTATAAAGCACCATATTGAGCTGAAG
KAI2_Isoetes_sp_PYHZ-2000203 ATGTCGCGACTTCAAGCACATAATGTGTCAATTCTTGGAAAAGGAGAGCAGATTGTGGTTATGAGTCATGGTTTTGGCACAGATCAGTCAGTCTGGAAGCATGTGGTGCCACACTTGGTAGATGATTATCGAATTGTGCTTTTTGACCTCATGGGAGCCGGAACAACATACAGTTTTTCCAGATATTCTACACTAGATGCATATGCTGACGATCTGATTGCTCTACTAGAAGAACTTCAAATAAAATCATGCATATTTGTTGGCCACTCTATTTCTGGCATGGTTGGTTGCTTAGCATCACTTGAGAGACCTGAGTTTTTCTCTAAACTGGTATTATTATCTGCTTCTCCTTGTTACCTTAATGATGAAGATTATTACGGGGGCTTCGAGCAAGCGGATCTTAATCAGTTGTTTGAGGCAATGCAATCAAACTATAAAGCTTGGGTATCAGGATTTGCTCCATTAGCTGTTGGAGATATGGATTCTGCTGCTGTGCAAGAGTTCAGTAGAACATTTTTCAATATAAGACCAGATATTGCTTTACATGTAGCCATGACGATTTTCCAAAGTGATCTACGTGATATACTTCCTGAAGTTACCATTCCCTGTCACATAATACAGAGCGAAAAGGACCTTGCTGTTCCAGTTTTTGTTTCTGAATATTTAGCAAGGCATTTGGGCGGGAAAAACGTAATCGAAATACTTCCTACTGAAGGACATCTCCCTCAGTTAAGTTCCCCCGTTGTTCTTCCTGTTATAAAGCACCATATCGCTCTGAAG
KAI2_Lycopodium_annotinum_ENQF_2001286 ATTTCTCTTCTTGATACTCACAACGTGCGGATTGTAGGTGCAGGTGAAGAGCTGGTGGTCCTCAGCCACGGATTTGGCACAGATCAATCGGTTTGGAAGCATGTGGTGCCTTACTTGGTGGATGACTATCGGCTTGTTCTTTTTGACATGATGGGCGCTGGCACAACATTTAGTTTTCTACGCTATTCAACACTACATGCATATGCAGACGATCTACTCGCTATTTTGGATGAGCTTGAAATTGAGTCTTGTATTTATGTAGGGCACTCAGTTTCCGGCATGGTGGGCTGCTTGGCCTCCATTGAGCGTCCAGATATTTTCTCCAAAATTATCACAATCTCAGCATCACCTAGGTATCTAAATGACGTAAACTACTTTGGTGGTTTCGAACAAGATGATCTTAATCAGCTGTTTGGTGCTATGCAATCCAATTTCAAAGCTTGGGTGTCAGGATTCGCCCCCCTGGCTGTTGGTGACCTAGATTCGGTAGCGGTACAAGAATTTAGCAGGACCCTTTTCAATATTCGTCCGGATATTGCATTAAGTGTTGCAAAGACAATATTTCAAAGTGATTTGCGTTGCATATTACCACAAGTTACTGTGCCCTGCCACATTCTGCAGAGCAGCAAGGATTTGGCTGTTCCTGTGGTAGTTTCTGATTATCTTTCCTCTTGTCTCGGAGGAAAGAACATAGTAGAGGTTCTTCCAACTGAAGGTCATTTACCACAGCTAAGCTCACCTATCGTTATTCCTGTCTTGAAACGTCATCTGATGATAGAA
KAI2_Lycopodium_deuterodensum_PQTO_2012900 GTTTCTCTTCTTGATGCTCACAACGTGCGGATTGTAGGTGCGGGTGAAGAGCTGGTGGTCCTAAGCCACGGATTTGGTACAGATCAATCGCTTTGGAAACATGTGGTGCCTCACTTGGTGGATGACTATCGGCTTGTTCTTTTTGACATGATGGGCGCTGGCACAACATTTAGTTTCCTACGGTATTCAACATTGCATGCATATGCAGACGATCTTCTCGCTATTTTGGACGAGCTTGAAATTGAGTCTTGTATATATGTAGGGCACTCAGTTTCCGGCATGGTGGGCTGTTTGGCCTCCATCGAGCGTCCAGATATTTTCTCCAAAATTATCACAATCTCAGCATCACCTAGGTATCTAAATGATGTGAACTATTTTGGTGGTTTCGAACAAGATGATCTTAATCAGCTGTTTGGTGCTATGCAATCCAACTTTAAAGCTTGGGTGTCAGGATTTGCCCCCCTGGCTGTTGGTGACCTAGATTCTGTAGCTGTGCAAGAATTCAGCAGGACCCTTTTCAATATTCGTCCAGATATTGCATTAAGTGTTGCAAAGACAATATTTCAGAGTGATTTGCGATGCATATTACCACAAGTTACTGTACCTTGCCACATTTTGCAAAGCAGCAAGGATTTAGCTGTTCCTGTGGTAGTTTCTGATTATCTTTCTTCTAGTCTTGGAGGAAAGAAGGTAGTAGAGGTTCTTTCAACTGAAGGCCATTTACCACAGCTAAGCTCACCTATTGTTATTCCCATCTTGAAACGTCATTTGATGACAGAA
KAI2_Lycopodiella_apressa_ULKT_2016844 GTTTCTCTTCTTGATGCACACAATGTGCGCATTGTGGGCTCGGGGGACGAGCTGGTTGTTCTGAGCCATGGATTTGGAACGGATCAATCTGTTTGGAAACATGTTGTGCCTCATTTGGTGGATGATTATCGGCTTGTTCTTTTTGACACGATGGGCGCTGGAACGACATTTAGCTTCCAGCGCTACTCGACGCTTCACGCATATGCGGATGATCTGCTCGCTATTTTGGACGAGCTTGAGATTGAATCTTGTATTTTTGTAGGGCACTCGGTTTCGGGAATGGTAGGCTGCTTGGCGTCCATTGAGCGGCCTGATATTTTCTCCAAAATCATCACCATATCTGCTTCCCCTCGGTACCTTAATGATGACAATTATTTTGGAGGTTTTGAGCAAGATGATCTTAATCAGCTGTTTGGTGCTATGCAATCCAATTTCAAAGCTTGGGTTTCTGGGTTTGCTCCTCTGGCAGTCGGAGATTTAGATTCCATAGCTGTTCAAGAGTTTAGCAGGACGCTTTTTAACATTCGTCCTGATATTGCCCTGAGTGTTGCGAAGACTATCTTTCAGAGTGATATGCGCTGCATATTGCCACAAGTTACGGTGTCTTGCCACATTTTGCAGAGCAGCAAGGATTTAGCTGTTCCTATTGTGGTCTCTGATTATATTTCCTCATGCCTTGGTGGAAAGAACATTGTAGAGATTCTTCAGACTGAAGGTCATCTTCCACAGCTCAGCTCACCTATCGTTATTCCTGTCTTGAAACGCCATTTAATGATGGAC
KAI2_Pseudolycopodiella_caroliniana_UPMJ_2081651 GTTTCTCTCCTTGATGCTCACAATGTGCGCATTGTGGGGTCTGGAGACGAGCTGGTTGTTCTGGCCCATGGTTTTGGATCGGATCAATCTCTTTGGAGGCATGTCGTGCCTCATCTAGTGGATGATTATAGGCTTGTTCTTTTTGACATGATGGGCGCAGGGACAACATTTAGCTTCAAGCGCTACTCAACCCTCCACGCATATGCGGACGATCTGCTTGCTATTTTGGACGAGCTTGAGATTGACTCTTGTATTTTTGTAGGTCACTCTGTTTCCGGAATGGTAGGCTGCTTGGCGTCCATCGAGCGGCCTGATATTTTCTCCAAAATCATCGTCATCTCTGCTTCTCCTAGGTATCTGAATGATGACAATTATTTCGGAGGTTTCGAGCAAGATGATCTGAACCAGCTGTTTGGTGCCATGCAATCTAATTTCAAAGCATGGGTTTCAGGTTTCGCTCCCCTGGCAGTCGGTGATTTAGACTCAATAGCCGTTCAAGAGTTTAGCAGGACCCTTTTTAACATTCGTCCTGATATCGCCCTGAGTGTTGCGAAGACCATCTTCCAGAGTGACTTGCGCTGCATATTGCCGCAAGTTACAGTGCCTTGCCACATTTTGCAGAGCAGCAAGGATCTAGCAGTTCCGGTCGTAGTTTCTGATTATTTATCCTCATGCCTCGGTGGAAAGAACATTGTAGAGATTCTTTCGACCGAAGGTCATCTTCCACAGCTCAGCTCACCTGTTGTCATTCCTGTCTTGAAACGGCATCTAATGATGGAC
KAI2_Diphasiastrum_digitatum_WAFT_2011878 ATGTCTCTTCTTGATGCTCACAATGTGCGGATTGTAGGTGCGGGTGAAGAGCTGGTGGTCCTAAGCCACGGATTTGGCACAGATCAATCGCTTTGGAAACATGTGGTGCCTCACTTGGTGGATAACTATCGGCTTGTTCTGTTTGACATGATGGGCGCTGGCACAACATTTAGTTTTCTACGTTATTCAACACTACATGCATATGCAGACGATCTACTCGCTATTTTGGATGAGCTCGAAATTGAGTCTTGTATTTTTGTAGGGCACTCAGTTTCCGGCATGGTGGGCTGTTTGGCCTCCATCGAGCGTCCAGATATTTTCTCCAAAATAATCACAATCTCAGCATCTCCTAGGTATCTAAATGATATAAACTATTTCGGTGGTTTCGAACAAGACGATCTTAATCAGCTGTTTGGTGCTATGCAATCN??TTTCAAAGCTTGGGTGTCAGGATTTGCCCCCCTGGCTGTTGGTGACCTAGATTCTGTAGCGGTGCAAGAATTTAGCAGGACCCTTTTTAATATTCGTCCGGATATTGCATTAAGTGTTGCAAAGACAATATTTCAGAGTGATTTGCGTTGCATATTACCACAAGTTTCTGTGCCCTGCCACATATTGCAGAGCAGCAAGGATTTAGCTGTTCCTGTGGTAGTTTCTGATTATCTTTCCTCTAGTCTTGGAGGAAAGAACATAGTAGAGGTTCTTCCAACTGAAGGTCATCTACCACAACTAAGCTCACCTATTGTTATCCCAGTCTTGAAACGCCATCTGATGACAGAA
KAI2_Phylloglossum_drummondii_ZZEI_2013201 ATATCCATCCTCAACGCCCACAACGTGCGGATTGTGGGCAATGGCGAGAATCTGGTGGTGCTGGGCCACGGATTTGGCACAGATCAATCCGTGTGGAAGCATGTGGTGCCTCATTTTGTGGATGATTTCAGGCTGGTGATGTTCGACATGATGGGTGCTGGCTCCACATTCAGTTTTTCCCGTTACTCAACTCTGCATGCCTACGCAGATGATCTGCTTGCAATTCTAGATGAGCTTGAAATCGATTCTTGCATCTATGTTGGGCATTCGGTTTCTGGCATGGTTGGCATGTTGGCCTCGGTTGAGCGTCCGAATTTGTTTTCTAAAATTGTCACCATCTCAGCTTCCCCCAGGTACCTGAACGATGTGAACTATTTCGGCGGATTCGAACAGGACGATTTGAATCAGCTCTTTGCAGCCATGCAGTCGAATTTCAAGGCCTGGGTGTGTGGTTTCGCCCCTTTGGCAGTAGGGGATCTGGATTCAGTGGCAGTGCAGGAATTCAGCCGCACTCTTTTTAACATCCGACCAGACATCTCATTGAGTGTTGCTAAGACAATTTTCCAAAGCGATCTGCGCTGTGTTCTGCCACAGGTCACAGTGCCCTGCCACATTCTGCAAAGCAGCAAGGATCTAGCAGTGCCCGTGGTGGTGTCTGGTTTCATTTCTTCCAAGCTTGGGGGCAAAAACATCGTCGAAATTCTGCCAACTGAAGGCCATCTGCCTCAACTCAGCTCCCCAATCGTCATTCCTGTTCTTAAACGTCATTTCATGGTGCAG
KAI2_Huperzia_lucidula_GKAG_2096657 ATCTCCATCCTTGACGCCCACAACGTGCGCATTGTGGGCAGTGGCGACAATGTGGTGGTGCTGGGCCACGGATTTGGCACCGATCAATCCGTGTGGAAGCATGTGGTGCCTCATCTGGTGGATGATTTCAGGCTGGTGATGTACGACATGATGGGCGCTGGCACCACATTCAGTTTTTCTCGTTACTCAACTCTGCATGCGTATGCAGATGATCTGCTTGCCATTCTAGATGAGCTTGAAATTGATTTCTGCATCTATGTTGGGCATTCTGTTTCTGGCATGGTGGGATTGTTGGCCTCCATTGAGCGTCCGGATTTGTTTTCTAAGATTATCACCATCTCGGCTTCCCCCAGGTACCTGAACGACGTGAATTACTTCGGTGGATTCGAACAAGATGATCTGAATCAGCTCTTCGCAGCCATGCAGTCCAATTTCAAGGCCTGGGTGTCAGGATTCGCCCCTCTCGTGGTGGGGGATTTGGATTCCATTGCGGTGCAGGAATTCAGCCGCACTCTCTTCAACATTCGACCAGACATCACATTGAGCGTTGCCAAGACAATTTTCCAGAGTGATCTGCGCTGCATTCTGCCACAGGTGACGGTGCCCTGCCACATTCTGCAGAGCAGCAAGGATCTGGCGGTGCCTATGGTGGTGTCTGATTTCATTTCTTCCAACCTTGGAGGCAAAAACATCGTCGAAATTCTGCCAACCGAAGGCCATTTACCGCAGCTCAGTTCCCCAATCGTAATTGCTGTCCTGAAACGCCATTTAATGGTGCAC
KAI2_Huperzia_selago_GTUO_2011779 ATCTCCATCCTTGACGCCCACAACGTGCGCATTGTGGGCAGTGGCGTCAATCTGGTGGTGCTGGGCCACGGATTTGGCACCGATCAATCCGTGTGGAAGCATGTGGTGCCTCATCTGGTGGATGATTTCAGGCTGGTGATGTACGACATGATGGGCGCTGGCACCACATTCAGTTTTTCTCGTTACTCAACTCTGCATGCGTATGCAGATGATCTGCTTGCCATTCTAGATGAGCTTGAAATTGATATCTGCATCTATGTTGGGCATTCTGTTTCTGGCATGGTTGGATTGTTGGCCTCCATTGAGCGTCCGGATTTGTTTTCTAAGATTATCACCATCTCGGCTTCCCCCAGGTACCTGAACGACGTGAATTACTTCGGTGGATTCGAACAAGATGATCTGAATCAGCTCTTCGCAGCCATGCAGTCCAATTTCAAGGCCTGGGTGTCAGGATTTGCCCCTCTCGTGGTGGGGGATTTGGATTCCATTGCGGTGCAGGAATTCAGCCGCACTCTCTTCAACATTCGACCAGACATCACATTGAGCGTTGCCAAGACAATTTTCCAGAGTGATCTGCGCTGCATTCTGCCACAGGTGACGGTGCCCTGCCACATTCTGCAGAGCAGCAAGGATCTGGCAGTGCCTATGGTGGTGTCTGATTTCATTTCTTCCAACCTTGGAGGCAAAAACATCGTCGAAATTCTGCCAACCGAAGGCCATTTGCCGCAGCTCAGCTCCCCAATCGTAATTGCTGTCCTGAAACGCCATTTAATGGTGCAC
KAI2_Huperzia_myrisinites_CBAE_2059730 ATCTCCATCCTTGACGCCCACAACGTGCGCGTTGTGGGCAGTGGCGAGACTCTGGTGGTGCTGGGCCACGGATTTGGCACAGATCAGTCGGTGTGGAAGCATGTGGTGCCTCATCTGGTGGATGACTTCAGGCTGGTCATGTTTGACATGATGGGCGCTGGCACCACCTTCAGTTTCTCTCGCTACTCTACTCTGCATGCGTATGCGGATGATCTGCTGGCCATTCTGGATGAGCTTGAAATCGATCGCTGCATGTACGTTGGGCATTCTGTTTCTGGCATGGTTGGATTGCTAGCCTCCATTGAGCGTCCGGATTTGTTTTCTAAGATTATCACCATCTCGGCTTCGCCCAGGTATCTGAACGACGTGAATTACTTTGGAGGATTCGAACAAGATGATCTGAATCAGCTCTTTGCAGCTATGCAGTCCAATTTCAAGGCCTGGGTGTCAGGATTCGCCCCCCTTGTCGTGGGGGATTTGGATTCTGTGGTAGTCCAGGAATTCAGCCGCACTCTCTTCAACATACGACCAGACATCACCTTGAGCGTTGCCAAGACAATTTTCCAGAGTGATATGCGCTGCATTCTGCCGCAGGTGACTGTGCCCTGCCACATTCTGCAGAGCAGCAAGGATCTCGCGGTGCCTGTGGTGGTTTCTGATTTCATTTCTGCCAACCTTGGAAGTAAAAATGTTGTTGAAATTCTGCCAACCGAAGGTCATTTGCCACAGCTCAGCTCCCCAATTGTAATTACTGTCCTCAAACGCCATTTCATGATGCAG
KAI2_Megaceros_tosanus_UCRN_2051964 ATGTCGATTCTTGAAGCTCACAATGTGCGAGTGCTAGGCTCCGGCGAGCAGGTGGTGGTGCTGGCTCACGGCTTCGGCACAGATCAGTCGGTGTGGAAGCACGTGATTCCGAATCTGGTGGATGACTACCAGTTGGTGGTGTTCGACAACATGGGGGCGGGGACTACCTTCAGTTTCCCCCGCTACTCAACTCTGCACGGCTACTCCGACGACCTGCTCACCATCTTGGACGAGCTGGAAGTGGAGAGCGCCATCTTTGTGGGCCACTCGGTGTCGGGGATGGTAGGGTGCCTGGCGTCCCTGGAGCGCCCGGACCTCTTCTCCAAGATCGTCATGTTATCTGCGTCTCCCAGGTACTTGAACGATGTGAACTACTTCGGAGGTTTTGAGCAGGAGGACTTGAACCAGCTTTTCGCGGCCATGCAGTCCAACTTCAAGGCCTGGGTGTCCGGCTTCGCGCCCCTGGCAGTGGGGGACATGGACTCCATGGCCGTACAGGAGTTCAGCCGGACTCTGTTCAACATCAGGCCTGACATTGCGCTCAGCGTTGCCAAAACCATTTTCCAGTCTGACATGAGGGCCATCCTGCCCCGGGTGACTGTGCCCTGCCATATTTTGCAGAGCAGCCGGGACCTGGCCGTGCCCGTGGTGGTGTCGGACTACCTGCACCACTGGCTTGCAGCCAAGACCATTGTGGAGGTGCTGCCGTCGGAGGGGCATTTGCCGCAGCTGAGCTCTCCGGTTGTCATCCCTGCTTTGAGGCGGCATATCGCTTGGGAC
KAI2_Megaceros_vincentianus_TCBC_2012956 ATGTCGCTGCTGGAAGCTCACAATGTGCGAGTGCTAGGCTCCGGAGGGCAGGTGGTGGTGCTGGCGCACGGCTTCGGCACGGATCAGTCGGTGTGGAAGCATGTGATTCCGCATCTGGTGGATGACTACCAGTTGGTGGTGTTCGACAACATGGGGGCGGGGACGACCTTCAGCTTCCCCCGCTACTCCACTCTGCACGGCTACTCCGACGACCTGCTCACCATCCTGGACGAGCTGGAGGTGCAGAGCTGCATCTTCGTGGGCCACTCGGTGTCGGGGATGGTAGGGTGCCTGGCGTCCCTGGAGCGCCCGGACCTCTTCACCAAGATTGTGATGATATCCGCGTCCCCCAGGTACCTGAACGACGTGAACTACTTCGGGGGTTTCGAGCAGGAGGACTTGAACCAGCTCTTCGTGGCCATGCAGTCCAACTTCAAGGCGTGGGTGTCAGGGTTCGCACCCCTGGCAGTAGGGGATATGGAGTCCATGGCCGTGCAGGAGTTCAGCCGGACGCTGTTCAACATCAGGCCTGACATTGCGCTCAGCGTGGCCAAGACCATTTTCCAGTCTGACATGAGGGCCATCCTGCCCCGGGTGTCTGTGCCCTGCCATATTTTGCAGAGCAGCCGGGACCTGGCCGTGCCCGTGGTGGTGTCGGACTACCTGCACCACTGGCTGGGCGCCAAGACGATTGTGGAGGTGTTGCCGTCAGAAGGACATTTGCCGCAGCTGAGCAGTCCGATTGTCATCCCTGCGTTGAGGCGGCACATCCAGTGGGAC
KAI2_Nothoceros_aenigmaticus_DXOU_2006021 ATGTCGCTCCTGGAAGCTCACAATGTGCGAGTGCTAGGGTCCGGGGAGCAGGTGGTGGTGCTGGCGCACGGCTTCGGCACGGATCAGTCGGTGTGGAAGCATGTGATTCCGCATCTGGTGGATGACTACCAGCTGGTGGTGTTCGACAACATGGGGGCGGGGACGACCTTCAGCTTCCCCCGCTACTCCACTCTGCACGGCTACTCCGACGACCTGCTCACCATCCTGGACGAGCTGGAGGTGCAGAGCTGCATCTTCGTGGGCCACTCGGTGTCGGGGATGGTAGGGTGCCTGGCGTCCCTGGAGCGCCCGGACCTCTTCACCAAGATTGTGATGATATCGGCGTCCCCTAGGTACCTGAACGACGTGAACTACTTCGGGGGTTTCGAGCAGGAGGACTTGAACCAGCTTTTCGTGGCCATGCAGTCCAACTTCAAGGCGTGGGTGTCGGGGTTCGCACCCCTGGCAGTAGGGGACATGGAGTCGATGGCCGTGCAGGAGTTCAGCCGGTCGCTGTTCAACATCAGGCCTGACATTGCGCTGAGCGTGGCCAAGACCATTTTCCAGTCTGACATGAGGGCCATCCTGCCCCGGGTGTCTGTGCCCTGCCATATTCTGCAGAGCAGCCGGGACCTGGCCGTGCCCGTGGTGGTGTCGGACTACCTGCACCACTGGCTGGGCGCCAAGACGATTGTGGAGGTGCTGCCGACAGAAGGGCATTTGCCGCAGCTGAGCAGTCCGATTGTCATCCCTGCGTTGAAGCGGCACATCCAGTGGGAC
KAI2_Phaeoceros_carolinianus_WCZB_2116803 ATGTCGGTTCTGGAAGCACACAATGTTCAAGTGCTGGGGTCCGGGGATCAGGTGGTGGTGCTTGCACACGGATTCGGCACAGATCAGTCGGTGTGGAAGCATGTGATTCCCCATCTGGTGGATGATTACCGGGTCGTGGTGTTCGATAACATGGGGGCGGGGACGACCTTCAGCTTCCCTCGCTACTCCACTCTTCACGGCTACTCGGACGACCTGCTCTCCATCCTGGACGAGCTGGATGTGCAAAACGCCATCTTCGTGGGCCACTCCGTGTCGGGGATGGTAGGGTGCCTGGCCTCCCTGGAGCGCCCGGACGTGTTTAGCAAGATTGTCATGGTTTCCGCTTCTCCCAGGTACCTCAACGATGTGAACTACTTCGGAGGGTTTGAGCAGGAGGACTTGAACCAGCTCTTCGTGGCGATGCAGTCCAACTTCAAGGCCTGGGTGTCGGGGTTCGCCCCCCTGGCCGTAGGCGACATGGACTCCATGGCTGTGCAGGAGTTCAGCCGCACGCTGTTCAACGTCAGGCCTGACATCGCCCTGAGCGTGGCCAAGACCATCTTCCAGTCCGACATGAGGGCCTTTCTGCCCCGGGTGACCGTGCCCTGCCACATCTTGCAGAGTAGCAGGGACCTGGCGGTGCCTGTGGTGATGTCGGATTACCTGCACCACCGGCTGGGAGGGAAGACGATTGTGGAGGTTTTGCCGACGGAGGGCCACCTGCCCCAGCTCAGCTCGCCGGTGGTCGTCCCCGCTTTGAGGCGGCATATCGAGTGGGAC
KAI2_Phaeoceros_carolinianus_RXRQ_2015410 ATGTCGATCCTGGAGGCGCATAATGTGAGGGTGATGGGGAGCGGGGAGCAGATCGTGATGCTGGGACACGGCTTCGGCACGGATCAGTCGGTGTGGAAGCATGTGGTGCCGCATTTGGTGGATGACTACAAGGTGGTGTTGTTCGACAACATGGGGGCCGGCACCACATTCAGCTTCCCTCGCTACTCCACGCTGCACGGCTACGCGGACGACCTGCTCTCCATCCTGGACGAGCTGGAGGTGGTGGAGAGCATCTACGTGGGGCACTCGGTGTCCGGGATGGTGGGCTGCCTTGCGGCTGTGGAGCGGCCCGACTTGTTTGCCAAGATCATCATGATCTCGGCGTCCCCCCGCTACCTGAACGATGTGAACTATTTCGGGGGGTTTGAGCAGGAGGACTTGAACCAGCTGTTTGTGGCAATGCAGTCCAATTTCAAGTCGTGGGTGTCGGGGTTTGCGCCCCTGGCTGTGGGGGACATGGAGGCCTTGGCTGTTCAGGAGTTCAGCAGGACCTTGTTCAACATCCGGCCTGACATCGCCTTCAGTGTGGCTAAGACCATTTTCCAGTCCGACCTGCGCTCCATCTGTTCTAGGGTAACCGTTCCCTGCCACATTTTGCAGAGCAGCCGGGACCTGGCTGTGCCCGTGGTGGTGTCGGAATATCTGCGCCATACCCTGGGAGGGAAGACAATCGTGGAAGTGCTCCCGACAGAAGGCCACCTGCCACAACTCAGCTCGCCGGAGGTGATTCCAGTGCTCAGAAGGCACATTGACTGGGAT
KAI2Ca_Ceratodon_purpureus_FFPD_2010310 CCAACGCTTCTGGAGTTACACAACGTTCGCGTTATTGGAATGGGGGAAGAGATAGTTGTTCTCGCGCACGGCTTCGGCACTGACCAATCTGTGTGGCAGCATTTTATCCCGCACCTCCTCGACGACTACCGCATGATCCTCTTCGACAACATGGGCGCCGGTACCACCTTCAGCTTCTCCCGATACTCCACCCTCCACGGCTACGCCGATGACCTTCTCTCCATTCTGGAAGAGCTTGAAGTCCAATCCTGTATCTACGTCGGCCACTCAGTCGCAGGCATGGTTGGTTGCCTCGCATCCCTGGAACGACCCGAACTCTTCACGAAAATCATCACCATCTCCGCTTCTCCAAAGTACTTGAACGACATGGATTACTTCGGAGGCTTTGAGCAAGAGGATCTGAATCAACTGTTCGCGGCGATGCAGTCCAACTACAAGGCGTGGGTCTCAGGTTTTGCGCCGCTGGCGGTCGGAGATATCGAATCCCAGGCCGTACAAGAGTTCAGTCGGACATTGTTCAACGTCCGCCCCGACATCGCCTTCAGTGTGGCGAAAACAATATTTCAAAGCGACTTGAGATCGATGCTACCCAACGTGACAGTCCCATGTCACATATTGCAAAGTAACAAGGAGTTAGCGGTGCCGGTTGTGGTGGCGGATTACTTGCACCATACCCTCGGCGGTCCCACGATCGTTGAGGTGTTGCAGACGGAGGGCCATCTGCCGCAGCTCAGCTCCCCCGTCGTGATCCCTGTGTTGAAGCGCCACATCGCTGGATGT
KAI2Cb_Ceratodon_purpureus_FFPD_2011448 ???????????????????????????????????????ATGGGCGAAGAGCTCGTGGTTCTCGGCCACGGATTCGGCACGGATCAGTCTGTTTGGCAGCATGTCATCCCGCACCTCGTCGATGATTATCGAGTAATTCTGTTTGACAATATGGGAGCAGGTACCACCTTCAGCTTTTCGAGGTACTCTACTCTCCACGGATATGCCGAC????GNNNNTCAATTCTGGATGAGCTCGAGGTGGAGTCTTGCATTTACGTCGGCCACTCTGTGGCTGGCATGGTTGGTTGCCTGGCATCGTTGGAAAGGCCGGAAATCTTCACAAAAATTATCACACTCTCTGCATCTCCAAGGTATCTGAATGATGAAAACTACTTCGGAGGTTTCGAGCAAGAAGATCTCAATCAACTATTCGAAGCGATGCAGTCGAATTTCAAGGCCTGGGTGTCAGGCTTTGCGCCTCTGGCTGTAGGAGACATAGATTCCATGGCAGTTCAAGAGTTTGGACGGACTCTCTTCAATATCCGTCCCGACATCGCTTTCAGCGTGGCAAAAACTATCTTCCAGAGCGATCTGCGAACCATGCTACCAAATGTAACCGTGCCTTGCCACATAATACAGAGCAGCAAGGATCTGGCCGTGCCTACTGTTGTGGCAGATTATCTTCACCACGCTCTCGGAGGGCCAACAATTGTAGAAGTGTTGCAGACAGAGGGCCATCTGCCACAGCTCAGTTCCCCCATCGTAGTTCCTGTGTTGAAACGCCACATTATTGGAAGC
KAI2Ca_Physcomitrella_patens_Phpat.014G021100.1 CCGACTCTGTTGGAGGCTCATAATGTTCATGTGGTCGGCCACGGCGAAGAGCTGGTGGTTCTTGCACATGGATTTGGTACTGACCAATCAGTATGGAAGCATGTCCTCCCTCACCTCATCGATGAGTACCGACTTATCTTGTTTGACAACATGGGAGCCGGCACAACCTACTGCTTTCAGAGATACTCTTCTCTATACGGCTATGCTGACGACCTTCTCGCTATCCTGGATGAGCTTGAGATCACTTCGTGCATTTTTGTTGGACACTCAGTCTCTGGTATGATTGGGTGTCTCGCCTCGCTAGCTCGGCCAAATTTTTTTACAAAGATCATTACGATTTCTGCCTCTCCCAGGTATCTCAATGATGCAGATTATTTCGGGGGGTTTGAGCAGGACGATCTCAACCAGCTCTTCCAAGCCATGCAATCAAACTTCAAGGCTTGGGTCTCAGGATTTGCTCCATTAGCAGTAGGTGACATAGAATCCATGGCAGTACAGGAGTTTGGTCGAACTCTTTTTAACATTCGTCCTGACATTGCGTTCAGCGTGGCAAAAACCATCTTCCAAAGCGATCTGCGGAGTATACTACCACAGGTGACTGTGCCTTGCCACATCTTGCAAAGCTCGAGGGACCTCGCAGTACCAGTGATAGTGTCGGATTACATTCACCAAAGAATCAGCGGCGCCAGCATTGTTGAGGTGCTGCATACAGAAGGTCACTTGCCCCAACTCAGCTCTCCAGTGGTTATCCCTGTCTTAAAACGCCACCTCGTTGGAGAT
KAI2Cb_Physcomitrella_patens_Phpat.025G019800.1 CCATCACTCCTAGAGGTACACAATGTCCGAATAGTTGGAATGGGCGAGGAGCTGGTGGTTCTGGCCCACGGGTTTGGCACAGATCAATCCGTGTGGAAACACGTCATTCCTCATCTTGTAGACGATTACCGCGTGATTCTCTTCGATAACATGGGAGCTGGCACCACCTTTAGCTTCTCGAGATATTCTACGCTGTATGGATATGCTGATGACCTTCTCACAATTTTGGACGAACTGGAGGTGCAATCTTGCATTTTCGTTGGACACTCGGTGTCAGGCATGGTTGGCTGCCTTGCCTCACTGTACAGACCGGAAATATTCTCGAAAATTATCACTATCTCCGCTTCTCCTAGATACCTGAATGATATGGATTACTTTGGAGGTTTTGAGCAAGAAGATCTTAACCAACTTTTCGAGGCGATGCAGTCCAATTTCAAGGCCTGGGTCTCAGGATTCGCGCCCTTGGCTGTAGGAGATATTGATTCCATGGCAGTTCAGGAGTTTGGTAGGACGCTATTCAATATTCGACCCGACATAGCATTTAGCGTGGCGAAAACAATCTTCCAGAGCGACCTGAGGAGCATTCTACCAAAGGTGACTGTGCCATGCCATATTTTACAAAGCAGCAAGGATCTGGCGGTGCCAGTGGTAGTGGCGGACTACCTGCATCTTACTCTTGGAGGTCCCACGATAGTTGAGGTGCTGCCAACAGAAGGTCATTTGCCGCAGCTAAGTTCCCCCATCGTGATCCCTGTCCTGAAACGCCACGTCGCTGGGAAT
KAI2Cc_Physcomitrella_patens_Phpat.005G062200.1 CCATCCTTGTTGGACGCTCACAACGTGCGCGTTGTAGGAATGGGTTCGGAGCTCGTGGTTCTGGGCCACGGATTCGGCACGGATCAGTCGGTGTGGAAGCATGTAATTCCGCATCTCGTCGACGATTACCGTGTAATTCTGTTTGACAACATGGGGGCTGGAACCACGTTCAGCTTCTCGAGATACTCTACCCTTCACGGTTACGCGGATGATCTTTTGTCGATTCTGGAGGAGCTTGAGGTTGAGTCTTGTATCTACGTTGGACATTCGGTGGCCGGTATGGTTGGTTGTCTCGCATCGCTTGAAAGGCCGGAAATCTTCACCAAGATTATCACTCTCTCGGCTTCTCCAAGGTATCTGAACGACCGGGACTATTTCGGAGGATTTGAACAAGACGACCTGAACCAACTGTTCGAAGCGATGCAGTCGAATTTCAAAGCCTGGGTTTCTGGATTTGCTCCACTCGCTGTAGGAGACATAGATTCCATGGCAGTTCAGGAGTTCGGACGCACACTTTTCAACATCCGACCTGACATAGCTTTCAGTGTGGCGAAGACCATCTTCCAAAGCGATCTGAGAATAATGCTTCCAAAAGTAACAGTCCCTTGCCACATTTTGCAAAGCAGTAAGGACCTGGCAGTGCCCTTGGTAGTCGCGGATTATCTCCATCATGCTCTTGGAGGCCCCACGATTGTCGAGGTGTTGCCGACCGAGGGCCATTTGCCTCAGCTCAGTTCCCCCATCATTATTCCCGTACTGAAACGCCACCTCGCTGGAAGT
KAI2Cd_Physcomitrella_patens_Phpat.006G040000.1 CCAACACTCTTGGAGGCACATAACGTCCGCGCTATTGGAATGGGCGAAGAGGTGGTGGTTCTGGGTCATGGGTTCGGCACGGATCAATCTGTGTGGAAGCACGTCATTCCACACCTTGTCGATGAGTACCGTGTAATCTTGTTTGATAACATGGGGGCTGGGACCACATTCAGCTTCTCGAGATATTCAACACTTCACGGATACGCCGACGACCTTTTGTCTATTCTAGAGGAGCTCGAGGTTGAGTCTTGTATTTACGTTGGGCATTCTGTGTCTGGTATGGTTGGTTTTCTCGCATCGCTGGAGAGACCAGAGATTTTTTCGAAGATTATCACCATCTCGGCTTCACCAAGGTATCTCAATGACATGGATTACTTTGGAGGCTTTGAACAGGATGACCTCAACCAACTGTTTGAAGCGATGCAATCGAATTTTGAGGCATGGGTCTCAGGATTCGCCCCGCTAGCTGTAGGAGACATAGATTCCATGGCAGTTCAAGAGTTCGGACGGACTCTCTTCAACATTCGACCCGACATAGCCTTTAGTGTGGCGAAAACCATCTTCCAAAGTGATTTGCGAATAGTGCTACCAAACGTCACCGTCCCTTGCCATATTCTGCAGAGCAGCAAGGACCTGGCAGTGCCCATAGTAGTAGCAGATTATCTCCATCACACTCTTGGAGGCCCTACGATTGTCGAGGTGTTGCAGACTGAGGGTCATTTGCCTCAGCTTAGTTCCCCCATCGTCATCCCCGTGCTGAAACGCCACCTCGCAGGAAGT
KAI2D_Physcomitrella_patens_Phpat.002G082000.1 CCTACTATTATTGAGGCTCACAATGTGACAATAAGTGGATGTGGGGATGAGATTGTTGTCCTCGGCCATGGTTTTGGCACCGACCAGTCTGTGTGGAAACATGTCGTACCTCACCTCGTTGATGATTATAAGCTCGTTCTCTTCGACAGCATGGGAGCTGGAACCACATTTAGCGCCCAGAGATACTCGAACTTGTATGGTTATGCGGATGATTTACTTGCAATTTTAGACGAGCTGAAGATTGATTCCTGTATTTACATCGGGCACTCAGTTGCTGGTATGGTTGGCTGCTTAGCCTCAATGGAACGTCCA????????????CACATTATTATGATTTCCTCATCTCCAAGGTATCTTAATGCTTCTGAATATTTTGGGGGCCTTGATGAAGAAGTTCTAAACCAGTTGTTTTATGCTATGCAATCCAATTTCAAGGCATGGGTGTCGGGTTTTGCACCTCTCGCACTTGGAGACATAGACTCAATGGCAGTGCAGGAGTTTAGCAGAACACTTTTCAATATCCGTCCTGATATCGCGTTTACTGTTGCCAAGACCATTTTCCAAAGTGATTTGCGCAGCGTGTTACATCAGGTCCAAGTTCCTTGCCACATTCTCCAAAGTTCGAAGGATTTGGCAGTCCCAGTTGTTGTTGCATCGTATTTGCATCATGCTCTTGGGGGTCCGAGTGCTGTGGAAATATTGCAAACTGAGGGCCATCTGCCTCAGCTCAGTGCCCCCGTTGTTATTCCCGTTTTGAAGCGGCACCTTGTTTGCGAT
KAI2C_Timmia_austriaca_ZQRI_2006078 CCCACACTTCTGGAGGCGCACAATGTTCGAGTGGTGGGAATGGGCGAAGAGATAGTGGTGCTGGGTCACGGATTTGGCACGGATCAATCCGTGTGGAAACATGTCATTCCTCACCTGGTCGATGATTACCGTGTAATACTATTTGATAACATGGGAGCCGGTACCACGTTCAGCTTTTCAAGATACTCCACACTCCACGGATATGCTGACGATCTTCTCTCTATCCTAGATGAGCTTGAGGTTGAATCTTGCATATACGTTGGACACTCGGTGGCCGGCATGGTTGGTTGCCTCGCATCATTAGAACGACCCGAGATTTTCACGAAAATCATCTCTATCTCTGCTTCTCCGAGGTATCTGAATGACACAGATTACTTCGGAGGATTCGAGCAAGAGGATCTCAATCAATTATTCGAAGCCATGCAGTCAAATTTCAAGGCCTGGGTGTCAGGATTTGCGCCTTTGGCTGTAGGAGACATTGACTCCATGGCAGTTCAGGAGTTCGGACGAACTCTTTTCAACATCCGACCTGACATAGCCTTCAGCGTGGCGAAGACCATCTTTCAGAGCGATCTGCGGTCGATGCTACCAAACGTAACGGTGCCTTGCCACATATTGCAAAGCAGCAAGGACCTGGCAGTGCCTGTTGTGGTGGCGGATTATCTGCATCATTCTCTCGGAGGCCCCACGATTGTCGAGGTGCTACAGACAGAGGGTCATCTGCCTCAGCTCAGTTCCCCCATCGTAGTCCCTGTGTTGAAACGCCACATCGTAGGAAGT
KAI2D_Timmia_austriaca_ZQRI_2003450 CCTTCTGTTGTTGAGGCTCACAATGTGACAATAGTCGGACATGGGGAAGAAGTCGTTGTTCTCGGCCATGGCTTTGGCACCGACCAGTCCGTGTGGAAAAATGTCGTGCCTCACCTTATTGATGACTACAAGCTCATTCTCTTCGACAGCATGGGAGCTGGAACCACGTTTAGCGCTCAAAGATACTCCAACTTGTATGGCTATGCCGATGACTTACTCGCAATTCTAGACGAGCTGGAGGTTGATTCTTGTGTTTACATCGGGCACTCAGTTGCTGGTATGGTTGGCTGCCTGGCTTCTATCGAACGGCCGGAGGTCTTTTCTAAGATTGTTATGATCTCTTCCTCTCCGAGGTATCTTAACTCCGTTGATTATTTTGGAGGCCTCGATCACGAAGATCTCAACCAGTTGTTTTATGCTATGCAATCCAATTTCAAGGCATGGGTATCGGGGTTTGCACCTCTCGCACTTGGAGACATAGACTCAATGGCAGTTCAGGAATTTAGCCGAACTCTTTTCAACGTCCGTCCAGACATTGCCTTCAGCGTCGCCAAGACCATTTTCACAAGCGATTTGCGCAGTGTTTTACACCAGGTCCAAGTTCCTTGCCATATTCTTCAAAGCGCTAAGGATTTGGCAGTCCCAGTTGTTGTTGCCGCGTATCTGAATCATACTCTTGGGGGTCCGACGACTGTGGAAATATTGCCAACCGAGGGCCACTTGCCTCAGCTCAGTGCACCAGTGGTTATTCCAGTCTTGAAACGGCACCTTGTCAGCGAC
KAI2D_Diphyscium_foliosum_AWOI_2068555 CCCACCCTTCTTGAGGCTCACAATGTGCGGGTAGTTGGGCACGGAGAAGAACTTGTTGTACTCGGTCATGGCTTTGGCACCGACCAATCCGTGTGGAAACAAGTATTACCTCATCTTGTGGATGGCTACAAGCTCATTCTTTTCGACAACATGGGAGCCGGCACCACATTTAGTGTCCAGAGATACTCAAATTTGTATGGTTATTCCGACGACTTACTTGCAATCCTAGATGAGCCGGAGGTTGATTCCTGTATATTCATAGGTCACTCAGTTGCGGGTATGTTTGGATGCTTAGCCTCCATCGAACGGCCGCACATATTTTCCAAGATTATCACGATCTCTTCCTCTCCAAGGTCTCTCAACGATGTTGATTACTTTGGGGGCTTTAATCAGGAAGATCTCAACCAGTTGTTCCATGCGATGCAGTCCAATTTCAAAGCATGGGTATCAGGTTTTGCCCCTCTTGCACTGGGGGAGATAGACTCTATGGCAGTTCAGGAATTTAGTAGAACACTTTTCAACATCCGTCCAGACATTGCCTTTAGTGTGGCTGAGACCATCTTTCAAAGCGACTTGCGCAGTGTTTTACATCAGGTCCTAGTTCCTTGCCATATTCTTCAGAGCACCAAGGACTTGACAGTCCCAGTCGTTGTAGCAGCCTATTTGCATTATGCACTAGGGGGGCCGACTATTGTAGAAATCTTACAGGCCGAAGGCCACTTGCCCCAGCTCAGCGCACCAGTTGTTATCCCGG??????????????????????????
KAI2D_Polytrichum_commune_SZYG_2007813 CCTACTCTTCTTGAGGCTCACAATGTGCGGGTAGTTGGCAATGGGAAGGAGATTGTAGTGCTTGGCCATGGCTTTGGAACTGATCAGTCTGTGTGGAAGCATGTCTTACCTCATCTTGTCGATGACTACAAAGTAATTCTTTTCGACAATATGGGAGCTGGAACAACTTTTAGTGTCAAAAGATACTCCAACTTGTATGGTTATGCCGACGACTTGCTTGCAATCCTAGTTGAACTTGAAGTGGACTCCTGCATTTACATTGGACACTCGGTGTCAGGTATGGTTGGATGCTTAGCCTCGATCGAACAGCCTCACATCTTCTCCAAGATTATTATGATATCTGCTTCTCCAAGGTATCTCAACGATGTCAACTATTTTGGGGGTCTGGATCAGGAAGACCTTAACCAACTGTTTCTGGCTATGCAATCCAATTTCAAGGCTTGGGTTTCAGGCTTTGCCCCTCTTGCCGTTGGGGACATAGACTCTATGGCAGTCCAGGAGTTTAGCAGAACTCTCTTCAATATTCGTCCAGACATTGCTTTTAGTGTGGCCAGGACTATCTTCCAAAGTGACTTACGGAACATTTTGCATCAGGTTGAAGTTCCTTGCCATATTCTCCANNNN???????????????NNTCGAGTTGTTGTTTCAGCGTCCCTCCATCACGCACTTGGGGGACCAACTGTTGTGGAGGTTTTACCAACGGAGGGCCACTTGCCTCAGCTTAGCTCACCGGTTGTCATTCCTGTCTTGAAGAGACATCTTGTCGGGAAT
KAI2D_Tetraphis_pellucida_HVBQ_2016877 CCTACTCTCCTTGAGGCTCACAATGTGCGGATAATTGGCCGTGGGGAAGAACTTGTAGTGCTTGGTCATGGCTTTGGCACCGACCAGTCAGTGTGGAGGCATGTCGTACCCCACCTTCTTGATGATTACAAAGTCATCCTCTTTGACAACATGGGAGCTGGAACTACCTTCAGTGCCCAGAGATATTCAAACTTATATGGTTATGCTGACGACTTGCTT?????????????????????GCNGATTCCTGTATTTACGTTGGACACTCAGTTTCGGGTATGGTTGGATGCCTAGCTTCGATTGAACGACCACATGTGTTTACCAAGATTATCATGATCTCCGGTTCTCCAAGGTATCTCAACGATGTCAATTATTTTGGAGGCCTCGATCAGGAAAATCTCAATCAGCTTTTTCTGGCTATGCAGTCCAATTTCAAGGCCTGGGTATCAGGTTTCGCGCCTCTTGCTCTAGGGGACATAGATTCAATGGCTGTCCAAGAGTTTAGCAGAACTCTTTTCAATATCCGTCCCGACATTGCTTTTAGTGTAGCTAAGACTATATTTCAAAGTGATTTGCGCAACATTTTACAGCAGGTTCAGGTTCCTTGCCATATCCTCCAAAGCGCAAGGGACTTGGCTGTCCCAGTAGTTGTTTCAGCATACCTCCATCACGCACTTGGGGGCCCAACCATTGTGGAGGTGATGCCAACTGAAGGCCACTTGCCCCAGCTCAGCTCACCA???????????????????????????????????????
KAI2C_Tetraphis_pellucida_HVBQ_2019369 CCAACACTTCTGGAGGCTCACAATGTCCGCATGGCAGGCATGGGCGAAGAAATAGTGGTTCTAGGCCATGGTTTTGGTACTGATCAATCTGTGTGGAAGCATATCCTCCCTCACCTTATCGAAGATTACCGAGTTATCCTTTTCGACAATATGGGAGCTGGCACCACCTTCAGCTTTTCGAGATACTCCTCATTGCATGGCTATGCTGACGATCTCTTGTCTATTCTAGATGAACTTGAGATTGAATCCTGTATATACGTCGGGCACTCGGTCGCTGGCATGGTTGGGTGCCTCGCCTCTCTTGAACGGCCAGAGATTTTCTCAAAAATCGTCATGATCTCTGCTTCTCCCAGGTATCTGAATGACAAAGACTACTTCGGAGGTTTTGAGCAGGAAGATCTGAACCAGTTGTTTCAAGCCATGCAATCAAACTTCAAGGCATGGGTGTCCGGATTTGCACCGTTAGCTGTAGGAGACATAGATTCCATGGCAGTTCAGGAGTTTGGTCGGACACTTTTCAATATTCGGCCTGACATTGCCTTTAGTGTGGCGAAGACTATTTTCCAGAGCGATCTTCGAAACATGCTGCCAAAGGTTACTGTACCTTGCCATATCTTGCAAAGTAACAAGGATCTTGCGGTTCCTGTGGTAGTGTCGGGCTACCTTCATCAAACACTCGGAGGCCCCACTATAGTTGAGGTGTTGCCGACAGCGGGTCATTTGCCGCAACTTAGTTCTCCCATTGTTATCCCTGTGTTGAAACGCCATATCGAGGGGACT
KAI2D_Andreae_rupestris_WOGB_2011203 CCTACTTCTCTTGAAGCTCACAATGTGCGTATAGTAGGCTATGGTGAAGAAGTAGTAGTACTTGGCCATGGCTTTGGCACCTATCAATCCGTGTGGAAGCATGTGCTGCCCCACCTTATCGATGACTACAGAGTCCTTCTTTTCGACACAATGGGAGCGGGAACCACGTTCTGCGTCCAGAGATATTCAAGTTTGTATGGTTATGCCGATGACTTGCTTGCGATTCTAGATGAGCTAGAGGTTGATTCTTGCATATACATCGGGCATTCTGTGTCGGGCATGATTGGATGCGTAGCCTCCATTGAGCGCCCACAGATATTTTCTAAGATTATCATGGTCTCTACGTCCCCAAGGTACCTGAACGATGTCAACTATTTTGGGGGCTTTGAACAGGACGATCTCAACCAGTTGTTTTTTGCTATGCAGTCCAATTTTAAGGCTTGGGTATTAGGTTTTGCTCCCCTCGCAGTCGGGGACATAGATTCCTTGGCAGTACAGGAATTCAGCAGAACTCTTTCCAACATTCGACCTGATATTGCCTTCCGGGTGGCTAGGACCATTTTCCAGAGTGATATGCGTAGTATATTGCCTCAGGTTCGAGTGCCCTGCCACATTCTTCAAAGTACAAAAGACTTGGCTGTGCCTGTGGTAGTGGCCAAGTATCTCCATCACGCTCTTGGAGGTCCATCAATTGTCGAGTTTTTACCCACTGAGGGTCACTTGCCCCAGCTCAGCTCACCAATTGTCATCCCTGTGTTGAAACGTCACATTGTCGGATCA
KAI2C_Andreae_rupestris_WOGB_2093733 CCGACGCTCTTGGAGGCTCACAATGTGCGGGAAGTGGGTTTTGGGGAGGAGTTAGTGGTGCTGGGCCACGGCTTCGGCACCGATCAGTCGGTGTGGAAGCACGTTCTGCCCCACCTCGTCGATGAGTATCGTGTGATTCTGTATGACACCATGGGGGCAGGGACAACCTTCAATTTCATGAGGTACTCCTCACTGCATGGATATGCTGACGACCTTCTCGCGATCCTGGATGAGCTGGAGGTCTCGTCGTGCATATACGTTGGCCACTCAGTTTCTGGTATGGTGGGTTGTCTTGCATCTCTGGAGCGACCCAACCTTTTCTCCAAGATCATCACAATCTCTACCTCACCCAGGTACCTCAATGACAGAGACTACTTCGGAGGCTTTGAGCAGGAAGATCTTAACCAGTTGTTTGAAGCGATGCAATCCAATTTCAAGGCCTGGGTCTCGGGATTCGCTCCCTTGGCTGTCGGGGACATAGATTCCATGGCAGTCCAGGAGTTTGGACGGACACTCTTCAACATTCAACCTGATATAGCCTTCAATGTGGCCAAGACCATTTTCCAGAGCGATCTGCGAAGCATGCTGTCACAGGTGAAAGTTCCTTGCCACATTCTGCAGAGCAACAAAGACTTGGCAGTGCCTGTGGTAGTGGCGGACTACCTTCGTCATTCGCTCGGAGGTCCCACTATTGTTGAAGTGCTGCAAACGGAAGGCCATTTGCCTCAACTCAGTTCACCTATTGTCATCCCTGTGCTGAAACGCCACCTTGTTGGAACC
KAI2Da_Takakia_lepidozioides_SKQD_2011183 ??????????????????????????????????????????????????????????????????CATGGGTTCGGCACTGATCAATCTGTGTGGAAGCATGTACTACCCCACCTCATTGATGACTACCGTATCATTCTTTATGACACAATGGGGGCTGGAACCACATTCAGCTTTCCCAGATACTCAACACTGCATGGATATGCAGATGACTTACTTGCAATTCTAGATGAGCTTGAAGTTGATTCTTGTATTTTTGTTGGGCATTCTGTATCTGGTATGGTTGGCTGCCTGGCATCAATCGAGCGGCCTTGTCTCTTCTCCAAGATTGTCATGATCTCCGCCTCCCCAAGGTATCTGAATGATGTTGACTACTTTGGGGGCTTTGAGCAAGAAGATCTTAACCAGCTGTTTGAAGCAATGCAGTCCAATTTCAAGGCCTGGGTCTCCGGCTTTGCACCCCTTGCCGTAGGGGACATAGAGTCCATGCCAGTCCAAGAGTTTAGTAGGACACTTTTCAACATTCGACCTGACATTGCCTTCAGTGTGGCGAAGACCATTTTCCAGAGTGATTTGCGCAGCGTGTTGTCACTGGTGATTGTGCCTTGCCATATCCTTCAGAGCAGCAAGGATCTGGCAGTGCCGGTGGTTGTGTCAGATTATCTCCGGCACATGCTTGGTGGCCCCAATATTGTCGAGGTTCTGCCAACGGAGGGTCACTTGCCACAACTCAGTTCACCAATTGTCATCCCTGTTTTGATACGACACATTGGTGGGAAC
KAI2Db_Takakia_lepidozioides_SKQD_2075948 CCAACCCTCCTTGAGGCTCACAATGTGCGTGTAGTTGGCTTGGGTGAGGACTTGGTGGTCTTGGGCCATGGGTTCGGCACTGATCAATCCGTGTGGAAGCATATTCTACCGAGTCTCATCGATGAGTACCGTGTCATTCTTTTTGATACTATGGGTGCTGGAACCACCTTCAGCTTTCCCAGATACTCGACATTGCATGGGTATGCTGACGACTTGCTGGCGATCCTAGATGAGCTTCAAATTGATAAATGTATCTATGTTGGGCATTCTGTATCGGGTATGGTCGGCTGTCTGGCATCGATCGAGCGGCCTTCTCTCTTCTCCAAAATTGTGATGATCTCTGGCTCCCCAAGGTATCTGAATGATGTGGACTACTTCGGGGGCTTTGAGCAGGAAGATCTCAACCAGCTCTTTGAAGCAATGCAATCCAATTTCAAGGCCTGGGTGTCTGGCTTCGCACCCCTTGCTGTAGGAGACTTAGAATCCATGGCAGTCCAGGAGTTCAGTAGAACGCTCTTCAACATTCGACCTGACATTGCTTTGAGTGTAGCTAAGACCATTTTCCAGTGTGATTTGCGCAGCATATTGTCACAGGTGATTGTGCCTTGCCATATCATTCAGAGTAGCCAGGATCTGGCAGTCCCAGTAGTTGTGGCAGATTATCTCCGCCACTCGCTTGGTGGCCCCACTATTGTTGAAGTTATGCCAACAGAGGGTCATTTGCCACAACTCAGCTCACCAGTCGTTCTCCATGTATTGAAACGACACATTGTGGGGAAC
KAI2Ca_Sphagnum_recurvatum_UHLI_2008972 CCCACACTTCTGGAAGCACACAATGTGAATGTGGTGGGCACAGGTGAGGAGTTGGTGGTCCTGGGCCATGGCTTTGGCACTGACCAGTCAGTCTGGAAGCACATCCTGCCACACTTGGTTGATAACTACCGTATCATACTATATGACAACATGGGTGCTGGGACCACTTTCAGCTTCCAGCGCTACTCAACTCTGCATGGCTATGCAGATGATCTGCTCTCCATTCTTGATGAGCTTGAAATTGAGTCTTGTATATTTGTGGGCCACTCGGTAGCTGGCATGGTGGCGTGCCTTGCTTCCATTGAGCGACCCTTTCTCTTCTCCAAAATCATTATGATTTCTGCATCTCCAAGGTATCTGAATGACGCAGACTACTTTGGGGGATTTGAGCAAGAGGATTTGAACCAGTTGTTTCTAGCGATGCAATCCAATTTTAAGGCCTGGGTTTCAGGGTTTGCACCCTTGGCTGTGGGAGACATTGAATCTCCAGCAGTTCAAGAATTTGGGCGAACTTTCTTCAACATCCGGCCTGACATAGCCTTCAGTGTGGCCAAAACTGTTTTCCAGAGTGATTTAAGGTGCATTCTGGCACAGGTGTCAGTTCCTTGCCATATATTGCAGAGTAGCAAGGACTTGGCAGTCCCAGTTGTGGTATCAGATTACCTTCATCACTCGCTTGGAGGCCCTACAGTAGTTGAGATTCTCCAGACAGAGGGTCATCTGCCTCAACTCAGTTCACCAGTTGTTATCCCTGTTCTCAAACGTCATATTGCTGGGAAC
KAI2Cb_Sphagnum_recurvatum_UHLI_2091804 CCGACGCTTCTGGATGCGCACAATGTACACGTAGTTGGCACTGGCGAAGAGATTGTGGTGTTGGGTCATGGATTCGGCACCGATCAATCCGTGTGGAAGCATGTGTTGCCGCACCTAGTGGAGGAGTATCGTGTGATTCTGTACGACATGATGGGCGCAGGGACAACCTTTAGCGTCCTGAGATATTCCACGCTGCATGGTTACGCCGATGATTTATTGACCATCCTGGACGAGCTTGAGGTCGACTCTTGCATCTTTGTGGGTCACTCGGTTTCTGGTATGGTCGGCTGTCTTGCATCCATCGAGCGACCGTTCCTTTTCTCCAAAATCATCATGTTGTCGGCATCTCCCAGGTATCTGAATGACGTAGGGTACTTCGGCGGATTCGAGCAAGAGGATCTGAGCCAGCTCTTTCAAGCAATGCAGTCCAACTTCAAGGCGTGGGTGTCCGGCTTCGCACCCTTGGCTGTAGGGGACATAGATTCCACAGCAGTTCAGGAGTTCGGTAGAACTCTCTTCAACATTCGACCAGACATAGCATTTAACGTCGCCAAGACAATCTTCGAGATTGATATGCGCTTCATTTTGCCACAAGTGATTGTACCTTGCCATATCCTGCAGAGCAACAAGGATCTAGCAGTCCCTGTGATAGTGTCGGATCACCTTCATCACGCACTTGGAGGTCCCACAATCGTTGAAATTCTTCAGACGGAAGGTCATTTGCCACAGCTCAGTTCACCAGTTGTCATACCTGTTTTGAAGCGTCACCTTGTTGGGAAT
KAI2Fa_Physcomitrella_patens_Phpat.004G074400.1 GAGTCCTTGTTAGCTGCCCACAATCTGAGTGTTCTGGGCAACGGCGACCAAGTTGTGGTTCTGGGGCATGGGTTTGGATCTGACCAATCTATGTGGAAGTATGTAGTGCCGTCTCTGTTGAGCAATAACAGAGTCGTCCTATACGACTTGATGGGAGCCAGCACAACTTTCAGCTTCAAGAGATACACTTCTCTTCAGTCATTTGCTGATGATCTACTGGCAATTCTAGACGAGCTTGAGATCGAGAGCTGCGTGTACGTAGGACACTCCATTTCAGGGATGATAGGTTGCCTTGCATCTCTTGAAAAGCCAGATATTTTTCAAAAACTCATTCTTTTGGGGGCATCTCCAAGGTACTTGAATGATACGAACTACCATGGAGGATTTGAGCAGCATGACCTTGACCAAATGTATGCCAACATGAAATCCAATTTCAGAACGTGGGTATCGGGGTTTGCGCCAGCTGCTCTAGGTCACATTGACAATAGAGCAGTGCAAGATTTCTCTCGAACATTATCCTCCATGAGACCAGACATCGCCTTCAGCATCTCTCAAATCATATTCCAAAGCGATCTCCGAAGCATATTACCGCAGGTTACAGTGCCTTGCCACATACTTCAAAGTATGAAAGACTTGGCCGTTCCAGTCGAAGTGGCGGAGTACTTGAACAGCAACTTGGGTGGGTGGACATCCATTCGTATTTTACAAACTGAGGGTCACATACCTCAACTGAGCTCTCCGTTGGTCATTCCAGTACTTCTTCGCTGCATTGAAGATTAA
KAI2Fb_Physcomitrella_patens_Phpat.012G028600.1 AAGGCGTTTCTGTCTTCTCACAATGTGAGAGACTTGGGCAACGGTGACCAAGTGGTGGTACTAGGCCATGGGTTTGGATCAGACCAATCCATGTGGAGGTATATTGTGCCGTCCCTGCTGAGCAATAACAAAATTGTCCTGTTCGATATAATGGGAGCCGGCACTACGTTTAGCTCTAAGAGTTACTCTTCCCTTCAGGCACACGCCGATGATCTGCTTGCGGTTCTGAGGGAGCTAGATATTGTGAGCTGTGTGTATGTGGGGCACTCCATGTCAGGGATGATAGGTTGTCTCGCTTCCATCCAGCGACCCGAAATCTTTCGAAAGCTCATCCTACTTGCGACGTCACCAAGGTACTTAAATGATAGGAACTATTATGGAGGCTTTGAGCAGCACGACCTTGATCAGCTGTTTGCCAACATAAAGTTCGACTTCAAATCATGGGTGTCCGTGTTTGCACCAGGGGCTGTTGGGGACATTGACGACAAAGCAGTGCAAGAATTCTTTCGGACGTTATTGTCTATGAGGCCGGACATTGTCCTCAGCACCTCTAAAACCATATTCCAAAGCGATCTTCGAAGCATCCTACCGGAGGTTACAGTGCCTTGCCATATAATTCAAAGTCGTAAAGACCTGGCCGTTCCAGTTGAAGTGGCAGAGTACTTGAGCCGCAACTTGGGAGGGTGGACATCCATGGAGATTCTACAAACTGAAGGCCACATACCTCAATTGAGCTCTCCATTGGTCATCCCGGTGCTTTTGCGCTGCATCGATGCTTGA
KAI2Fc_Physcomitrella_patens_Phpat.003G044800.1 CCGTTGCTCTCCACGCACAATGTTACTGTGCTGGGCAACAGGAGTGATCCAGTCGTGGTGCTGGGGCATGGCCTTGGAACCGACCAATCAGTGTGGAAGTACACTGTGCCGTCTTTGGTGAATCAGAACCAAGTTGTGCTTTACGACACGATGGGAGCGGGTTCTACCTTCAACTTTAAGAGATACTCTTCACTTCAAGGACACGTTGATGATCTGTTGGCTATTCTCGACGAGCTGGAAATAGAAAACTGTGTGTATGTGGGACACTCAATGTCAGGAATGATTGGTGTTCTAGCTTCCCTCGAACGGCCTGACCTGTTTCGGAAGCTTATCCTTCTATCCGCATCCCCGAGATACCTAAACGATTCTTCTTATTATGGAGGATTTGAGCAGGAGGATCTCGATCAGCTCTTTTCCAGCATGAGGTCGAACTTCAGTGCTTGGGTTTCGGGTTTTGCAACAGCGGCTGTTGGGGATATTCACGATGAAGCAGTGCAAGAATTCAGCAGCACTTTCATCTCAATGAGACCAGACGTCGCTCTTAGAACCTCCCAATTCGTATTTCAAAGTGATTTTCGAAGCATTTTGTCCGAGGTGACAGTACCATGTCACATTGTTCAATCTCGCAAAGACATTGCCGTGCCAATTGAAGTGGCGGAGTACCTGCGATGCAACCTAGGGGGGTGGACATCCGTAGATATTTTGCAAACTGATGGTCACTTGCCACAGCTGAGTTGTCCATTGGTGGTGCCGGTTCTCCTCCACTGCATCGACTCATGA
KAI2Ea_Physcomitrella_patens_Phpat.004G118600.1 AACCCTTACCTGAAGGCTCACAACGTAAGTGTCTTCGGCAATGGGGACCAGTGGCTAGTGTTTGGACACGGCTTCGGCAGTGACCAATCCGTCTGGCAGCTCGTAGCCCCTCACTTCTCGAAGACGTACAAGGTTCTTCTTTTTGACTTGATGGGTGCGGGATCCACATTTACTTTTTCACGTTACAATACTCTACATGCTTATGCTGACGACTTGCTTGCGATCCTGGAGGAGATGGACATCCAGAGCTGCACATACGTTGGGCATTCGATGTCTGGCATGATTGGGTGCATAGCTTCTATCGAGAGACCATCTGTCTTCAAGAAACTCATTCTCATGGCAGCATCTCCCAGGTACATTAACGATGATAATTACATCGGTGGGTTTGAGTTGGAGGATCTCCTTGAGGTTTTCGCGGCCATGCAATCAAATTTCCGAGCCTGGGCCACTGGTTTTGTACCTAAGGCGATGGGAGACATTCAGAGCTGGCCAGTTCGAGAGTTCACCCGCACACTCTTCAATATGCGACCAGACATAGCTCTTGGTGTCTCCAAGACTTGCTTTGAAAGTGATCTCCGGCCTATTCTTCCGCAGGTTACAGTTCCATGCTACTTAATGCAAACCGGCATGGACATATCTGTATCCATCGAAGTAGTCAAGTACATGGCTGCCCATCTCGGTGGTAAGACAGAGGTTGAAATTTTGGACTTAGAAGGTCATTTGCCTCACCTCACCCATCCTGAGGTTACTGCGATGCTCCAACGTGCCTTGCTCTGGGCT
KAI2Eb_Physcomitrella_patens_Phpat.004G018100.1 AACCCTTTCCTCAAGTCTCACAATGTAAGAATCCTGGGTAGCGGAGACGAGTGGCTGGTGTTCGGGCACGGCTTCGGTAGTGATCAATCCGTCTGGCAGCTAATCGTTCCTCACTTCGCAAAGAGCTACAAGATTCTTCTCTTTGACTTGATGGGCGCTGGGTCCACCTTCACCTTCTCTCGTTACAACACTCTCTACGCCCACGCGGACGACTTACTGACGATCCTCGATGAGTTGGGCATCGTCAGCTGCACATACATTGGGCACTCCATGTCTGGCATGATTGGATGCATAGCGTCAATTGAGAGGCCGTCCGTGTTCAAGAAGCTCGTTCTCATAGCGACATCACCGAGATACAGTAACGACGGAGATTACATCGGAGGGTTTGAGATGGAGGAGCTTCATGAGCTGTTCGCCGCCATGCGGTCAAATTTCATAGCCTGGATTACTGGATTCTCACCCAAGGCCGTGGGAGACATCCAGAGCTGGCCAGTTCAAGAGTTCAGCCGCACATTCTTTAATATGCGACCAGATATTGCCCTTAGTATCTGCAAGACATGCTTCGCAAGCGACCTCCGCCCTCTCATTCCACAGGTAATGATTCCATGCTATCTAGTGCAAAGTGGAGTTGATGCATCCCTGTCCATCAAAGTGGTGAAGTATATGGCTGCGAACCTCGGCGGCATGTCGCATGTCGACATTCTGGACATCCAAGGTCACTTGCCTCATCTTACCCACCCTGCCGTGATTGCTGTGCTTCAACGTGCGTTTCAATGGATT
KAI2Ec_Physcomitrella_patens_Phpat.026G047100.1 AACCCTTTCCTCAAGTCTCACAATGTAAGAATCTTGGGTAGCGGAGACGAGTGGCTGGTGTTCGGGCACGGCTTCGGTAGTGATCAATCCGTCTGGCAGCTAATCGTTCCTCACTTCGCAAAGAGCTACAAGATTCTTCTCTTTGACTTGATGGGCGCTGGGTCCACCTTCACCTTCTCTCGTTACAACACTCTCTACGCCCACGCGGACGACTTACTGACGATTCTCGATGAGTTGGGCATCGACAGCTGCACATACATTGGGCATTCCATGTCTGGCATGATAGGATGCATAGCGTCAATTGAGAGGCCGTCCGTCTTCAAGAAGCTCGTTCTCATAGCGACTTCACCGAGGTACAGTAACGACGGAGATTACATCGGAGGGTTTGAGATGGAGGAGCTTCATGAGCTGTTCGCCGCCATGCGGTCAAATTTCATAGCCTGGATTACTGGATTCTCACCCAAGGCCGTGGGAGATATCCAGAGCTGGCCAGTTCAAGAGTTCAGCCGCACACTCTTTAATATGCGACCAGATATTGCCCTTAGTATCTGCAAGACATGCTTCGCAAGCGACCTCCGCCCTCTCATTCCACAGTCCAAGGTCACTTGCCTCATCTTGCCCACCAAGCGGTGA???????????????????????????????????????????????????????????????????????????????????????????????????????????????????????????????????????????????????
KAI2Fd_Physcomitrella_patens_Phpat.001G067600.1 AGCTCCTTATTGACGGCGCACAATGTGACAATCGTGGGCGACGGTGACCAGTATGTAGTGCTCAGCCATGGATTTGGATCGGACCAGACTGTGTGGAAGTACCTGCTGCCATATTTGGTGAGCGATTACAGGGTCCTACTGTATGATTTGATGGGTGCCGGCAGCACCTTCAGTTTCAGCCGATACTCATCCCTTCACGCATACGCCGACGACTTGCTCGCAATCCTGGATGAGCTAGAGATTGAGAGCTGTACCTTCGTGGGTGCGTCTGTGTCTGGAATGATCGGCTGTCTTGCCTCAATCGAGCGACCAGAAGTGTTTACGAAACTAATTTTGTTGGCATCGTCTCCGAGATACTTGAACGATGTGGGCTACTATGGAGGATTCGACCAGAAGGATTTAGACCAGCTCTATGGAGATATGAAGTCCAATTTCAGGTCTTGGGTGACTGGATTCGGGCCGTTGGCAATCGGAGACCTCGAGAGCTCAGCAGTGCAAGAGTTCAGCCGAACTCTGTACTCGATCCGACCCGACATTGCCCTCAACGTGTGCAAAACTATCTTCCAGAGCGATCTACGTTCCATATTGCCACTGGTGACGGTACCTGTTTATGTCGTCCAAACGAGGAAAGACATGGCAGTGCCGCTCCAAGTGGCGAATTACATGGTACGGAACTTGGGAGGGTGGACGATGATGGAGGTTCTGAACACGGGGGGCCACTTGCCGCACTTGAGCGACCCAGTTGTTTTACCCGTGCTTCTCCGCTGCCTTGCGCCGTGA
KAI2Fe_Physcomitrella_patens_Phpat.010G004000.1 ?????????ATGCAGTCCCACAATGTGATAATTGTGGGGAATGGAGACCAGTATGTAGTCCTAAGCCATGGGTTTGGATCTGACCAGACGGTGTGGAAATACGTCTTGCCGTATATCATGAACGACTACAAGGTGATTCTGTATGATTTGATGGGCGCTGGAAGCACCTTCAGTTTCAATCGTTACTCCTCGCTTCATGCCTACGCGGACGATTTGCTGACTATTCTGGACGAACTGGAGATAAAGAGCTGTATGTATGTTGGCGCCTCTGTGTCTGGAATGATCGGTTGTCTAGCGTCGATTGAGCGGCCCGAAGTGTTTAAGAAGCTTATTTTGTTGGGATCATCGCCCAGATACTTGAATGACGTCAATTACTTTGGGGGATTTGAACAACAAGATCTCGAACAAATTTATGGGGATATGAAATCGAATTTTAGATCATGGGTGACAGGCTTTGGAGAGTTGTTGGTGGCAGACCTCCAGAGCCGAGCAGTGCAGGAGTTCTGCCGAACATTTTACTCAATCAGACCCGATATTGCATTAAGCATTACGAGAACCATCTTCCAGAGCGACTTGCGCTCCACATTGCCACTCGTGAAAGTGCCAGTGCATCTCCTTCAAACCATGAAGGACATGGCGGTGCCGCTACAGGTGGCGCACTATTTGCAACAAAATTTGGGCGGGTGGACGACCATGGAGATTCTAGACACGGAAGGCCACTTGCCGCATTTGAGTGACCCTGTGGTGATAGCTGCGCTCTTGCGATGTTTTGCATCATGA
KAI2F_Timmia_austriaca_ZQRI_2012567 AACTCCTTGCTGGATGCACATAATGTGACGATCTTGGGCGATGGCGACCAAGTCGTGGTACTGGGGCACGGGTTCGGATCTGACCAGTCAATGTGGAAGTATATTGTGCCGTCTCTTTTGAGCAACGATAGAGTGGTCCTCTACGACATCATGGGGGCTGGCACTACCTTCAGCTTCAAGAGATACTCTTCCCTTCACGCATACGCCGATGATCTGCTGTCGATTCTGGACGAGCTGGAGATTGAGAGCTGTGTGTACGTGGGACACTCCGTGTCTGGGATGATTGGGTGCCTAGCTTCTATCGAGCGACCCGAAATCTTCCAGAAACTCATCCTGTTAGCCGCGTCCCCAAGGTATCTCAACGACACGAACTATTTCGGAGGATTTGAGCAGCACGACCTTGATCAACTCTTCGCCAGCATGAAGTCCAACTTCAGAGCGTGGGTGTCGGGTTTTGCTCCAGCGGCTGTGGGGGACATCAACGACAGAGCAGTGCAAGAGTTTTCTCGTACTTTCTTCTCAGTCAGTCCAGACATCGGCCTCAGCGTCTCGCAAACCATATTTCAAAGTGATCTCCGAAGCATTTTACCTCAGGTGACAGTACCTTGCCATATTGTTCAAAGTCAGAAAGACCTCGCTGTACCAGTTGCAGTGGCGGAGTACTTGAGCCGCAACTTGGGAGGGTGGACATCCATTGAGATCTTGCAAACTGAAGGTCATCTTCCACAGCTGAGTTCCCCCTTGGTCATACCGGTGCTCTTACGCTGCATCGAAGACTGA
KAI2F_Tetraphis_pellucida_HVBQ_2130495 AATTCATTGCTGGCCACACACAACGTCACAATTCTGGGCAGCGGAAACCAGATACTGGTACTAAGTCATGGGTTTGGATCTGACCAGTCTGTGTGGAAATATATTTTGCCCTCCTTACTGAATAACTACAGGGTTGTTCTGTATGACTTGATGGGTGCCGGTACCACTTTCAGCTTCAAGAGATACTCTTCTCTTCACGCCTACGCAGATGACTTGCTAGCCATCCTGGACGAACTGGAGATTGAGAGTTGCGTGTACGTTGGTCACTCTGTGTCTGGGATGATTGGATGCCTTGCGTCAATAGAACGACCCGAGATCTTCCGGAAACTTGTTTTGTTGGCCGCATCTCCCAGGTACTTGAACGATAGTTCTTACTATGGAGGATTTGATCAGAAGGACCTTGACCAGCTGTTTGAAGACATGAAATCCAACTTCAGATCGTGGGTATCCGGGTTTGCGCCACTGGCTGTAGGGGATATCAGAAGCAGAGCTGTGGAAGAATTCAGCCAAACACTATTCTCAATCAGGCCAGATATTGCCCTGAGCGTTTCCAAGACCATATTTCAAAGTGATCTTCGAGGCATTCTACGACAGGTGACAGTATCTTGTCACGTTATTCAAAGCATGAAAGACCTTGCAGTACCAGTTCAAGTTGCCGAGTATTTGCGGCGCAATTTAGGCGGGCAGACGTCTATGGAAATCTTGCAAACAGAGGGGCACTTGCCCCAGCTGAGCTCCCCTCTGGTTACTCCTGTGCTCCAGCGTTGTATTGCTTCATAA
KAI2E_Sphagnum_recurvatum_UHLI_2093486 AGTGAGCTGCTAGATGCTCACAATGTCAGGGTGATAGGAAATGGTTCACAAGTTCTGGTTCTTGGACATGGCTTTGGAAGTGATCAGTCAGCATGGCAGTTTGTTGTGCCGTATTTTGCAAATGACCACAAGGTGGTACTATATGACTTGATGGGCGCTGGGTGTACCTTCAACTTTGCACGTTATGCAACACTGCATGCATATGCTGATGACTTGCTCATGATCCTGGATGAGATGCAGATTGAGAGTTGCATTTTTGTTGGACACTCCATGTCTGGCATGATTGGGTGCATTGCTTCCATTGAGCGTCCACAAGTCTTCCGCAAGATTGTTCTCTTGTCATCATCTCCAAGGTACATAAATGATGAGCACTACAATGGAGGCTTTGAGCAAGAGGAGCTGAACCAGCTATTTGAGGCAATGCAATCCAACTTCAGAGCATGGGTGATAGGTTTTGCACCCCGTGCTGTGGGTGACCTAAAGAGCACTGCAGTGAAGGAGTTCACTCGGACCTTCTTCGGCATCCGACCTGACATTGCCCTCAGCATCTGCAGGACATGCTTCCAAAGTGATGTCCGTAGCATTCTTCCGCAGGTGACAGTCCCATGTTATGTACTGCAAAGCTGCAAAGACCTTGCTGTGCCAGTCGTGGTGTCTGACTATCTGTTCCGTTCACTTGGAGGACCCACAAAAGTAGAAATTTTACAAACAGAAGGACATTTGCCACAACTCAGCTGTCCTTTACTTATCCCTGTGATGAAGCGTGCCATCATGGACTAG
KAI2B_Marchantia_polymorpha_JPYU_2000540 ATGTCTAGCCTCGAAGCTCATAATGTACGTGTAGTAGGATCAGGGGACGAGATCGTGGTCCTTGGACACGGTTTTGGAACGGATCAGTCATGTTGGAAGCATCTCGTACCCCATCTGGTCAAGAACTATCAAGTTGTTCTATTTGATCTGATGGGAAGTGGAACTACGTTTAACCTCCAGAGATATTCCACACTCAATGGGTATGCGGATGATTTGCTTGCAATTCTGGAGGAACTCGAGATCGAAAGATGTATCTTCGTTGGGCACTCCGTCTCAGCTATGGTTGGATGCCTGGCATCTCTGGAAAGACCGGAGGCCTTCTCGAAGATAGTCTTGGTGTCCGCGTCTCCACGCTACTTGAACGAACCATTCTACTTTGGAGGGTTTGAACAAGAAGATCTGAATCAGTTGTTTGAGGCAATGCAATCCAACTTCAAAGCGTGGGTGACGGGCTTTGCTCCTCTTGCGGTCGGGGACATAGAAGCACCAGTCGTGCAGGAATTCGCGAGAACTCTCTTCAACATCAGACCTGACATTGCACTGAGCGTGGTCAAGACAATCTTTCAAAGCGATGTGCGTAAGATCCTTCCACTAGTCACTGTTCCTTGCCATATCCTGCAGAGCACGAAAGATCTCGCAGTTCCTGTAGTTGTCGCCCACTACTTGGAGCGTTCTCTGGGTGGTGAAACGCACATGGAAATTTTCCCCACCGAAGGTCACCTTCCTCAACTCAGCTCTCCAGTGGTCATTCCTGTTATCCTGAGGCACATCTCAGCAGTT
KAI2B_Marchantia_paleacea_LFVP_2015108 ATGTCTAACCTCGAAGTTCACAATGTACGTGTAGTAGGATCAGGGGAGCAGATCGTGGTCCTAGGACATGGGTTTGGCACGGATCAGTCAGTGTGGAAGCATCTCATACCTCACCTTGTCGACAACTTTCAAGTTGTTTTATTTGATCTGATGGGGAGTGGAACTACCTTTAACCTTCAGAGATATTCAACACTCAATGGTTATGCGGATGATTTGCTTTCAATCTTGGAGGAACTTGGGATNNNNNNNNNNNNNNNCGTTGGGCACTCCGTCTCAGCTATGGTTGGATGCCTGGCATCCTTGGAAAGACCGGACGTCTTCTCAAAGATAGTCTTGGTGTCCGCCTCTCCACGCTACTTGAATGAACCTTTCTACTTTGGAGGGTTTGAACAAGAAGATCTGAATCAATTGTTCGAGGCAGTGCAATCCAACTTCAAAGCATGGGTGACTGGCTTTGCTCCACTGGCGGTCGGAGACATAGAAGCACCAGTCGTGCAGGAATTCGCGAGAACTCTGTTCAACATCAGACCTGACATTGCACTCAGCGTCGTCAAGACAATCTTCCAAAGCGATGTGCGTGCTATCCTTCCACTAGTCACTGTTCCTTGCCACATCCTACAGAGCACGAAAGATCTCGCAGTTCCAGTAGTTGTCGCTCATTACTTGGAGCGTTCTCTGGGTGGTGAAACGCACATGGAAATTTTTCCCACCGAAGGTCACCTTCCTCAACTCAGCTCTCCAGTGGTCATTCCTGTTATCCTGAGGCACATTACAGCGGCA
KAI2B_Lunularia_cruciata_TXVB_2073229 ATGTCTTTAATCGAAGCTCACAATGTTCGAGTGGTGGGTTCTGGTGACATGACAGTGGTACTCGGACATGGATTCGGTACAGATCAATCAGTATGGAAGCACCTTGTTCCACAACTGGTGGATGACTTCCAAGTTGTTCTCTTTGATCTAATGGGCACCGGAACAACTTTTAGTCTGCAACGCTACTCAACATTGCATGGATACGCCGACGATTTGTTGTCTATCTTAGAAGAGCTTGATATCGAAACATGCATCTTCGTGGGCCATTCTGTTTCGGCTATGGTTGGCTGCCTTGCGTCTTTGGAAAAACCTGAGGCATTCCAGAAAATTGTTCTGGTGTGCGCTTCTCCTCGGTATTTGAATGACAACTTTTACTTTGGGGGCTTCGAGCAGGAAGATTTGAATCAGTTGTTTGAAGCAATTCAATCCAATTTCAAAGCTTGGGTAACAGGCTTTGCACCTTTGGCTGTTGGGGATATTGAGTCGCCGGTTGTGCAGGAATTTGCGAGAACTTTGTTCAATATCCGACCTGATATTGCACTGAGCGTTGTGAAGACTATATTTCAAAGTGATGTCCGTGCAGTTCTACCTCGTGTCACCGTTCCTTGTCACATTCTCCAAAGCACCAAAGATCTCGCAGTTCCAGTGGTCGTTGCACATTATCTGGACCGCTGTATAGGTGGGGAGACCCATTTGGAAATTTTTCCTACCGAGGGTCATCTTCCTCAACTTAGCTCTCCTATAGTCATTCCTATAATTGTCCGACACATCCATGTTCCA
KAI2B_Bazzania_trilobata_WZYK_2088944 ??????????????????????????????????????????????????????????????????????????????????????GACGGTGTGGAAACACGTCATACCTCATTTGAAAGATGATTTCCGAATTGTGCTTTACGATCTGATGGGAAGCGGTACAACCTTTAGCTTTACGCGATATTCCACTTTGCATGGCTATGCCGATGATCTGTTAGCCATTCTTGACGAGCTTGAGATCGAGTCCTGCATCTTCATCGGCCACTCGGTGTCGGGGATGGTGGCCTGCCTTGCTTCTCTCGAGAGACCGGACGTCTTCTCCAAGCTCATTCTGCTGTCCGCCTCTCCTCGGTATTTGAATGATACTGAGTATTTCGGCGGATTCGAGCAGGAGGACCTCAACCAACTATTTGAGGCGATGCAATCCAACTTTAAAGCATGGGTCACGGGATTCGCACCACTGGCCGTGGGAGACATGGAATCGCCAGCGGTGCAAGAATTCGCAAGAACTCTCTTCGACGTTCGACCCGACATCGCACTTAGCATGGTGAGGACCATCTTTCAGAGCGATTGCCGAGCAATTCTGTCTCGAATAACAGTTCCTTGCCACATCATTCAGAGCCAAAAGGACCTTGCAGTGCCTGTCGTGGTCGCAGATTACCTCCACCACTCTCTGGGCGGAGAGACCTGCGTCGAAATCTTGCCCACCGAAGGCCACCTGCCTCAGCTTAGCGCGCCGATTGTCGTTCCTTGTTTGAGGCGCCATCTTTTCGACTCG
KAI2B_Calypogeia_fissa_RTMU_2015713 ATGTCGATTCTTGAGTATCACAATGTCCGGATCATTGGATCTGGGGACCAGATCTTGGTAATGGGACATGGCTTCGGTACCGACCAATCGGTATGGAAGCATATTACACCGTACTTGGTGGATGACTTCCGAATCGTGCTCTACGACTTCATGGGGAGTGGCACCACGTTTAGCTTCTCACGGTACTCCACTTTGCACGGGTATGCTGATGATCTGCTCGCCATTCTTGAGGAGCTGGAGATCGAATCGTGCATCTACATCGGCCATTCGGTGTCGGGCATGGTGGCGTGTATTGCTTCCCTGGAGAGGCCTGACGTTTTCTCGAAGCTCATCCTGCTGTCCGCCTCTCCTCGATATCTAAACGATTCGGACTATTTTGGGGGATTCGAGCAAGAGGACCTTAACCAGCTCTTCGAGGCGATGCAATCGAACTTCAAAGCGTGGGTCATAGGATTTGCTCCACTGGCAATTGGAGACTTAGAGGCTCCAGCGGTGCAAGAATTCGCCAGAACTCTCTTCCACGTTCGACCTGACATCGCGCTCAGCGTGGTGAAGACCATCTTTCAGAGCGATTGCCGAGCAATTCTTCCCCGAGTGACAGTCCCGTGTCACATCATCCAGAGCCAGAAGGATCTCGCGGTTCCCGTCGTGGTTGCGCATTACCTTGCCCGGACTCTGGGCGCCGAGACCTGTGTGGAAATCTTGCCCGTCGAAGGCCATTTGCCTCAGCTCAGTGCCCCGATTTTGATACCATGTTTCAGGCGCCACCTCTTCGACTCG
KAI2B_Riccia_berychiana_WJLO_2035994 ATGTCTGTCCTCGATGCTCATAATGTCCGAGTTGTAGGCTCTGGGGACAAGATCGTGGTTCTAGGACATGGGTTTGGAACCGATCAATCATCTTGGAAGCACCTGATACCTCATTTGGTTGAGGACTATAAAGTCGTTCTGTTTGATCTGATGGGAAGTGGAACTACCTTCAATCTACAGCGATACTCTACACTGCATGGATACGCAGATGACTTGCTTGCCATCCTGGAGGAGCTTGAGATTGAGACATGCGTCTACGTGGGTCACTCGGTGTCAGGAATGGTTGGATGTCTGGCCTCGATGGAAAGACCAGAAGCGTTCTCAAAAATCGTTCTGGTGTCAGCCTCCCCCCGGTATTTGAATGATTCCAACTACTTTGGAGGTTTCGAGCAGGAAGATTTGAACCAGTTGTTTGAAGCGATACAATCCAACTTCAAAGCATGGGTTACTGGTTTCGCACCATTGGCGGTCGGAGACATTGAGTCACCAGTTGTACAGGAATTCTCAAGAACTTTGTTCAACATTAGACCAGATATCGCGCTGAGCGTTGTCAAGACAATCTTCCAAAGTGATGAACGGGCAGTTCTTCCACGAGTTACAGTTCCGTGTCACATTCTTCAGAGCACAAAAGACCTCGCAGTTCCTGTGGTTGTGGCTCACTACTTGCAGCGTTCCTTGGGTGGAGAGACCTACGTAGAAATCTTCCCCACTGAAGGCCATCTGCCTCAGCTTAGCTCCCCGATCGTCATTCCCATTATTGTACGGCATATTTCTGCCGCA
KAI2A_Marchantia_polymorpha_JPYU_2005471 ATGTCTATCCTTGAGGCTCACAATGTGCGGATAGTTGGTTCGGGAGATCAGCTCGTGGTACTAGGACATGGTTTCGGAACTGACCAGTCTGTGTGGAAGGAGGTAATTCCTCATCTTCTCGATGACTACCGACTTATTTTGTACGATACCATGGGAGCAGGGACCACGTTTAACTTTCAACGCTATTCTACCCTCCATGGATATGCCGACGATCTTCTTGCACTTTTAGATGAGCTGGAGGTCGAGTGCTGTATCTACATTGGTCACTCCGTCTCCGGTATGATCGGGTGCCTTGCATCTATCGAGAGGCCTTATCTCTTTTCCAAGATAATTATGATTTCAGCCTCTCCCAGATATCTCAATGATGCAAACTATTTTGGTGGGTTTGACCAAGAAGATTTGAATCAGCTCTTTGAGGCAATGCAATCTAACTTCAAGGCTTGGGTTTCTGGATTCGCTCCCCTGGCTGTTGGCGACATAGAGTCCGACGCTGTTCAAGAATTCAGTCGAACCCTTTTCAACATCCGTCCAGATATTGCGTTTAGTGTAGCCAAGACCATATTTCAGAGCGATCTCAGGCGTATTCTTCCACAAGTTATTGTACCTTGCCACATTTTACAAAGTAACAAAGATTTGGCCGTACCCGTCGTTGTTTCAGAATATCTGAAACACTCTTTTGGAGGAAAGACGATTGTAGAGATCTTACCTACTGATGGGCATCTTCCTCAGCTCAGTTCACCAGTTGTTGTTCCCGTACTCATGCGACATATCATGGGTTCC
KAI2A_Marchantia_paleacea_LFVP_2013962 ATGTCTATCCTTGAGGCTCACAATGTGCGGATAGTTGGTTCGGGAGATCAGCTGGTGGTACTGGGACATGGTTTCGGGACTGACCAGTCTGTGTGGAAGGAGGTAATTCCTCATCTTCTCGATGACTACCGACTTATTTTGTACGATACCATGGGAGCAGGGACCACGTTCAACTTTCAACGATATTCTACCCTCCATGGATATGGCGATGATCTTCTTGCACTTTTAGATGAGCTGGAGGTCGAGTCCTGTATCTACATTGGTCACTCCGTCTCCGGTATGATCGGGTGCCTTGCATCTATTGAGAGGCCTTATCTGTTTTCCAAGATAATTATGATTTCAGCCTCTCCCAGGTATTTGAATGATGCAAACTACTTTGGTGGGTTTGACCAAGAAGATCTGAATCAGCTCTTTGAGGCAATGCAATCTAATTTCAAGGCCTGGGTTTCTGGATTTGCTCCCCTGGCTGTTGGCGACATAGAGTCTGACGCTGTCCAAGAATTTAGTCGCACCCTTTTCAACATCCGTCCAGATATTGCGTTTAGTGTAGCCAAGACCATATTTCAGAGCGATCTGAGGCGTATTCTTCCACAAGTTATTGTACCTTGCCACATTTTACAAAGTCACAAAGATTTGGCCGTACCCGTCGTTGTTTCAGAATATCTGAAACACTCTTTCGGGGGAAAGACTATTGTAGAGATCTTACCCACCGATGGGCATCTTCCTCAGCTCAGTTCACCAATTGTTGTTCCTGTACTCATGCGACATATTATGGGTTCT
KAI2A_Lunularia_cruciata_TXVB_2001160 ATGTCTCTACTTGAGGCTCAGAATGTGCGGATAGTTGGTTTAGGGGAACAGCTAGTTGTTCTGGGACATGGTTTCGGAACTGACCAATCCGTATGGAAGGAGATTATCCCTCATCTTCTCGATGACTACCGGCTTATTCTGTACGATACCATCGGGGCAGGAACAACGTTCAACTTTCAACGTTATTCTACTCTCCACGGTTATGCCGATGATCTGCTTTCACTCTTAGATGAGTTGGAGATAGAGTCATGCATCTACATTGGTCACTCTGTTTCCGGGATGGTCGGTTGCCTTGCGTCCATCGAGAGGCCTTATCTTTTTTCCAAGATAATCATGATTTCAGCTTCTCCGAGGTATCTGAATGATGCAGATTACTTCGGAGGATTCGAACAGGAGGACTTGAACCAGCTGTTTGAGGCAATGCAGTTCAATTTCAAGGCCTGGGTTTCAGGGTTTGCTCCTCTGGCTGTTGGTGACATTGAGTCTGAAGCTGTTCAGGAATTTAGTCGAACCCTTTTCAATATCCGGCCAGATATTGCTTTTAGCGTAGCCAAAACCATATTCCAAAGCGATTTACGATGCATTCTCCCACAAGTGATTGTTCCTTGCCACATCTTACAGAGCCATAAGGACTTAGCAGTTCCAGTTGTTGTGTCAGACTACTTGAAGCACTCCTTCGGTGGAAAGACCATAGTAGAGATTTTACCTACTGATGGTCATCTACCCCAACTTAGCTCGCCAATTGTCATTCCTGTCCTTATGCGACACATTATGGGGAAC
KAI2A_Bazzania_trilobata_WZYK_2091245 ATGTCTCTACTCGAGGCTCACAATGTGCGGATTGTTGGTTTCGGCGAAGAACTGCTGGTGATGGGACATGGTTTCGGTACTGATCAGTCCGTCTGGAAGCATGTGGTGCCCCAACTGGAGGATGACTATAGGATTATTCTCTTCGATTCCATGGGAGCGGGTACGACGTTCAACTTCCAACGTTATTCTTCTCTCCATGGCTACGCCGACGACCTGCTCGCAATCTTAGACGAGCTGGAAGTGGAATCTTGCATCTACGTCGGGCACTCGGTTGCTGGTATGGTGGGATGCCTTGCTTCTATTGAGAAGCCCGACTTATTTGCCAAGATCGTCATGATATCTGCCTCCCCGAGGTACTTGAACGACGCAAATTACTTCGGTGGCTTCGAGCAGGAAGACCTGAATCAACTTTTCGAAGCGATGCAGTCCAACTTCAAAGCTTGGGTGTCCGGATTTGCGCCTCTGGTTATTGGCGATATCGAGTCTTCTGCCGTGCAGGAGTTCAGTCGAACTCTTTTCAATATCCGGCCGGATATTGCCTTCAGCGTTGCGAAGACTATTTTCCAAAGTGATCTACGGAGTGTGCTTTCACAAGTCGTGGTGCCTTGCCACATACTTCAAAGTCACATGGATTTGGCTGTACCAGTAGTTGTGGCTGACTACTTGAAGCACTCTTTTGGTGGAAAGACTATTGTAGAGATTTTCCCAACCGCTGGCCATCTTCCACAACTGAGTTCCCCAGTTGTCGTTCCTGTGTTGAAAAATCACATCATGGGGACT
KAI2A_Calypogeia_fissa_RTMU_2177992 ATGTCTCTACTTGAGGCTCACAATGTGCAGATAGTTGGTTCTGGCGAA???CTGGTTGTGTTGGGACATGGGTTTGGCACTGATCAATCCGTCTGGAAACATGTTGTACCTCAACTGGTTGATGACTACCGGCTTATTCTCTTCGACTCCATGGGGGCAGGGACAACATTCAACTTCAATCGCTATTCTACACTCCATGGCTACGCTGACGACCTGCTTGCAATCTTAGATGAGCTGGAAGTTGAATCTTGCATCTATGTCGGTCACTCGGTTTCTGGTATGGTGGGATGCCTTGCATCTATTGAGAAGCCTCACTTATTCTCCAAGATTATCATGATTTCGGCCTCTCCCAGGTACTTGAACGATGCAAATTATTTTGGAGGCTTTGAGCAGGAAGACCTCAATCAACTCTTTGAAGCTATGCAATCCAACTTTAAAGCTTGGGTGTCTGGGTTCGCTCCTCTGGTTATTGGCGATATCGAGTCCTCTGCAGTGCAGGAGTTCAGTCGAACTCTTTTTAATATTCGGCCAGATATTGCCTTCAGTGTAGCCAAAACTATTTTCCAAAGTGATCTCAGGAATGTCCTTTCGCAAGTAATTGTGCCGTGCCACATTCTGCAAAGTCACATGGATTTGGCTGTACCGGTGGTCGTGTCGGACTATTTGAAGCACTCGTTGGGTGGAAAAACTATTGTAGAGATTTTCCCAACAGCTGGCCATCTACCACAATTGAGCTCCCCAATTGTCGTTCCTGTGTTGAAGCATCACATCATGGGGAAT
KAI2A_Riccia_berychiana_WJLO_2037930 ATGTCTATCCTTGAGGCTCACAATGTGCGGATAGTTGGGTTAGGGGAACAGCTAGTGGTCCTGGGACATGGTTTCGGTACAGATCAGTCTGTGTGGAAGGAAATCATCCCTCATCTTCTCGATGACTACCGGCTCATTCTTTTTGATAACATGGGAGCAGGGACGACATTCAATTTTCAACGTTATTCTACCCTGCATGGATATGCCGATGATCTTCTCGCAATCTTAGATGAGCTAGAGGTCCAGTCATGCATCTACATCGGCCACTCTGTCTCTGGAATGGTCGGCTGCCTTGCCTCTATTGAGAGACCGTATCTCTTTTCCAAATTAATTATGATTTCAGCCTCTCCTAGGTATCTCAATGACGTGAACTACTTCGGAGGTTTTGAGCAGGAGGATCTTAATCAACTTTTTGAGGCAATGCAGTCTAACTTCAAGGCCTGGGTTTCTGGATTTGCACCCCTCGCCGTTGGCGATATCGAGTCTGAAGCTGTACAAGAATTCAGTCGAACCCTCTTCAATATCCGTCCGGACATTGCTTTTAGTGTAGCCAAAACTATCTTCCAGAGCGACTTGAGGTCTATTCTTCCCCAGGTGACTGTACCTTGCCACATTCTACAGAGTAATAAGGATTTGGCCGTTCCGGTGGTTGTTTCAGACTACTTGAAGCACTCGTTCGGGGGAAAGACTATTGTAGAGATTTTGCAAACTGATGGCCATCTTCCCCAGCTCAGTTCACCAGTTGTTGTTCCGGTTCTCATGCGTCATATCATGGGTGAC
KAI2A_Ptilidium_pulcherrimum_HPXA_2136903 ATGTCTCTTCTTGACGCTCACAACGTACGGATAGTTGGTTCCGGTGAGGAAGTGGTTGTGTTGGGACATGGCTTCGGCACGGATCAGTCCGTCTGGAAACATGTTATACCTCACCTGCTTCATGACTACCGGCTTGTTCTCTTTGACACCATGGGGGCAGGGACGACGTTCAACTTTCAGCGCTATGCTACTCTTCATGGCTACGCCGACGACCTCCTGGCAATCTTAGAGGAGCTCGAGGTTGAATCATGTATCTTTGTTGGTCACTCGGTTTCTGGTATGGTGGGATGCCTTGCGTCTATTGAGAGACCCGAACTGTTCTCCAAGATTATCACGATATCAGCTTCCCCTAGGTACTTGAATGACGCAGATTATTTCGGAGGATTTGAGCAGGAAGATCTGAACCAACTTTTTGAAGCTATGCAATCCAACTTCAAGGCATGGGTGTCTGGATTTGCTCCGCTGGTCATCGGTGACATTGAGTCTGCTGCAGTTCAGGAGTTCAGTCGAACTCTTTTCAATATCCGACCAGATATTGCCTTCAGTGTTGCTAAGACCATCTTCCAGAGTGATCTGAGGAACATTCTTTCACAAGTAACTGTACCTTGCCACATTCTGCAAAGTCACATGGATTTGGCTGTACCAGTGGTAGTGTCAGACTATTTAAAGCACTCATTGGGTGGAAGGACTATTGTAGAGATTTTTCCAACTGCTGGTCATTTACCGCAACTCAGTTCTCCAGTTGTCGTTCCTGTGTTGCGGCATCACATTATGGGCAAT
KAI2Aa_Lejeuneaceae_sp_CHJJ_2137616 ATGTCTTTGTTTCAGGCGCACAATGTGCGGGTTGTGGGATCCGGTCAACAACTAGTGGTGTTGGGACACGGTTTCGGAACGGATCAGTCTTGTTGGAAACACGTTTTACCACATTTGGTGGATGAGTATCGAATTGTTCTGTTCGATACAATGGGGGCAGGAACAACCTTCAGCTTTCAACGTTATTCAACTCTTCACGGCTATGCAGACGATCTGTTGATGATTTTGGAGGAACTGGAAATCGAATCATGCATTTATGTGGGACATTCTGTTTCTGGTATGGTGGGATGCCTTGCGTCCATTGAGAAGCCCCAACTCTTCGAGAAGATCATTACATTATCTGCCTCTCCCAGATATCTGAACGATGCAGATTATTTCGGAGGATTCGAGCAGGAAGATTTGAACCAGCTTTTCGAAGCGATGCAGTCCAACTTCAAATCATGGGTTTGCGGATTTGCACCTTTGGTGGTGGGTGACATCGAATCCACAGCCGTGCAAGAGTTCAGTCGCACTCTGTTCAACATTCGGCCAGATATTGCCTTCAGTGTCTCCAAGACGATATTCCAAAGTGATCTGAGAAGCGTTCTTCCGCAAGTGACGGTACCTTGTCACATTCTTCAGAGTCATATGGACCTGGCTGTTCCAGTGGTCGTGTCATCTTTTTTGAAGCATTCTTTGGGTGGAAAGACTGTCGTAGAGATCTTTCCGACGACAGGTCATCTTCCGCAATTGAGCTCCCCAATTGTCGTACCAGTGTTAAAGCACCACATTGCGGGCATG
KAI2Ab_Lejeuneaceae_sp_CHJJ_2137887 ATGTCTCTACTTGAAGCACACAATGTGCGCATTGTTGGTTCTGGCAACCAACTCGTCGTTTTGGCGCATGGGTTTGGCACGGATCAGTCCGTGTGGAAGCACATAGTTCCTCACCTGGTTGATGACTATCGTGTAGTGCTCTTCGACAGTATGGGAGCGGGGACCACATTCAACTTTCAGCGCTATTCGACCTTATACGGCTATGCTGACGACCTTCTTGCAATCTTCGATGAGCTAGAAATCCAATCGTGCATATACGTCGGGCATTCCGTATCCGGTATGGTCGGATGCCTTGCTTCGATTGAGAAGCCCCATCTTTTCTCGAAGATTATAGCAATGGCTGCCTCACCCAGATACTTGAATGATGTGAACTATTTTGGCGGCTTTGAACAGGAGGATTTGAGTCAATTGTTTGAGGCTGTCCAGTCCAATTTCAAAGCTTGGGTAACTGGGTTCGCTCCTCTCATCATTGGTGACATCGAGTCTCCTGCAGTGCAAGAGTTCAGTCGGACCTTTTTCAATATCCGTCCTGATATCGCTCTCAGTATAGTAAAAACTATCCTGCAGAGTGATCTGAGGGAAATACTCCCTCTAGTCAGGGTACCTTGTCACATTCTCCAGAGCCACGTAGATCTGGCCGTACCAGTAGTCGTGGCAGAATATTTACATCGTTATTTGGGTGGAAGGAGCGCCGTAGAGATTCTTCCCATCTCCGGCCATCTACCACAACTTAGCTCGCCGATCGTAATCCCCGTGTTGCTGAACCACTTAGGGGGAGAT
KAI2_Mesotaenium_endlicherianum_WDCW_2005072 ???????????????????????????????TGCTGGGCCACGGCGACGAGGTGCTGGTGTTAGGGCACGGGTTCGGCACGGACCAGAGCGTGTGGCAGCATGTGGTGCCGCACCTCGTGGACGAGTACCGCGTGGTGCTGTTCGACCTGATGGGCGCGGGGTCCACCTTCGGCTTCGAGCAGTACGCGTCGCTGCACGCCTACGCCGACGACCTGCTCGCCGTGCTCGACGAGCTGCGCGTCGAGCGCTGCACCTACGTCGGCCACTCCGTCTCGGGCATGATCGGCTTCCTTGCGTCCATTGAGCAGCCCGAGCTCTTTTCCAAGCTCATCACCATCTCCGCCTCCCCCAGGTACTTGAACGACGTGAACTACTTCGGAGGGTTCGAGCAGGAGGACCTCAACCAGCTCTTCCTGGCTATGCAAGCCAACTTCAAGGCGTGGGTCTCCGGGTTTGCGCCGCTGGCCGTGGGCGACATCGAGTCGGCCGCCGTCTCGGAGTTCTCGCGCACCTTCTTCAACATCCGCCCCGACATCGCCTTCAGCGTCGCCAAGACCATCTTCCAGAGCGACGTCCGCAAGCTGCTACCTCTCGTGACGGTCCCGTGCCACATCCTGCAGAGCAACAAGGACCTGGCAGTCCCCGTCGCCGTTGCCGACTACATACAGCGCCACGTGGGGGGCAAGAGTGTGATGGAAATCATCCCCACCCACGGACACCTGCCCCAGCTCTCCGCACCGATCGTCATTCCCGTCCTGCGGCGGCATCTGTACCACAAC
KAI2_Roya_obtusa_XRTZ_2001268 ATGTCTCTTCTCCAGCAGCACAATGTTCGCGTCTTGGGCTCTGCTGAACAGACTATAGTGTTAGGACACGGCTTCGGAACCGACCAATCCGTGTGGCAGCATGTCGTCCCTTTCCTCGTCCACGACTACACCGTGGTCCTCTATGATATGATGGGAGCTGGGAGCACGTTCGACTTTTCCCGTTACTCATCCCTTCACGCTTACGCGGACGACCTTCTAACCATCCTTGACGAGCTAGAAATCGAGGAGTGCATCTACGTGGGCCACTCCGTGTCTGGCATGATCGGCTGCCTGGCGTCCATTGAAAATCCGCTTCTATTTACTAAGATCATCACCATATCAGCATCTCCTAGGTACTTGAACGACTCAGGGTACGTTGGCGGGTTCGAGCAGGAGAACCTGAACCAGCTCTTCCAGGCTATGCAATCCAACTTCAAGGCCTGGGTCTCCGGATTCGCCCCCCTTGCTGTAGCCGCAATCAAGACAACCGCCGTGCAGGAGTTCTCTAGGACATTCTTTAGCGTGCGACCAGACATCGCACTCAGCGTTGCCAAGACCATCTTCCAGAGCGATTTGCGCTCCATTCTTCCTCAAGTCTCCGTCCCCTGCCACATCCTTCAGAGCAGCGAGGATCTCGCTGTGCCCGTGTGCGTGGCCAGCTACATCAGCAAGAACATCGGAGCGAAGAGCTTGCTCGAGATCTTCCCCATCCACGGCCATCTGCCGCAGCTCTCAGCCCCCGTCGTCATCCCGGTGCTCCTTCGCCACATTCAGTACGAC
KAI2_Cylindrocystis_cushleckae_JOJQ_2004779 ATGTCTATTTTTGAGCTGCACAACGTTCGTGTTCTTGGCTCAGGGGACGAAGTTGTTGTACTAGGTCACGGGTTTGGAACTGACCAGTCTGTGTGGCAGCATGTTATTCCACACCTTGTGGATGACTACAAGGTCATTGCCTATGATATGATTGGAGCGGGTAGTACGTTTAGTTTCTCACGATATTCAACCCTTCATGCTTATGCAGACGACCTTCTTGCCATTTTGGACGAACTTGAAGTTGACAGCTGTACCTACGTTGGCCACTCAGTCTCGGGAATGATTGGTTGCCTTGCGTCTATTGAGCAACCAGATCTCTTCGAGAAAATTGTAACCATATCTGCCTCACCAAGATACTTAAATGATGTCAACTACTTTGGAGGCTTCGAGCAGGAGGACCTTAATCAGCTATTCGAGGCAATGTCATCCAATTTCAAGGCCTGGGTTTCTGGTTTTGCACCATTGGCTGTAGGAGCTCTCGACTCTGACGCCGTCCAAGAGTTTTCTCGTACCTTTTTTAGCATTCGGCCTGATATTGCTCTCAGCGTGGCAAAGACCATATTCCAGAGTGATATGCGCTCCATCTTATCTCAAGTTTCGGTACCTTGCCACATTCTTCAGAGCTCAAAGGATCTTGCGGTACCTGTTGCTGTCTCTGAATACCTTCACCAGGCATTGGGGGGTAAAAGCATTGTAGAGATTTTTCCAACACACGGTCACCTTCCCCAGCTGTCGTCACCTATCGTGATTCCAATCCTGAAACGCCACCTGGAAGGGGAC
KAI2_Netrium_digitus_FFGR_2014056 ATGTCGTTGTTGGAGGTGCACAACGTACGAGTCGTGGGGTCAGGCTCGCAAGTCGTCGTCCTAGGGCACGGGCTTGGAACTGACCAGTCCTCCTGGCGGCATATCATTCCCCACTTGGTGGACAACTATCGCGTGGTGCTGTTCGACCTCATGGGGGCAGGCTCTACCTTCAGTTTTTCCCGCTACTCCTCGCTGCACGCATACGCGGACGACCTCTTGGCCATTCTAGATGAGTTGGAAATTCCAAACTGTATATACATAGGTCACTCAGTCAGCGGCATGATTGGAGCCCTGGCATCGGTGGAGAGGCCAGAAGTCTTCTCTAAGCTCATATTCATTTCAGCTTCTCCACGGTACTTGAATGATGAGGGGTACTTTGGTGGCTTCGATGAGGATACTCTGCGGCAATTGTTTGCTGCCATGCAGTCTAACTTCAAGGCCTGGGTTCTGGGGTTCGCCCCCCTGGCCGTGGGGTCATTGACGGGTCACGCAGTGCAAGAGTTCAGTCGGACGTTCTTCAGCATGAGGCCGGACATCGCTCTCAGTGTTGCCAAGGTCGTCTTCCAGAGTGACATGCGATCATTACTGCCTCTGGTGACCGTCCCCTGCCACATCCTTCAGAGCTCAAAGGACCTGGCAGTCCCTGTCTGCGTGTCTGAGTACATCCACCAGAACCTGGGTGGGAAGAGTTTGGTGGAGATCTTCCCTACCCACGGGCACCTGCCCCAACTCTCCTCTCCTATCGTTGTACCGATTTTGAAGCGCCACATCCGAGGAAAC
KAI2_Chara_vulgaris_MWXT_076055 AAGACCTTTACTGAATTGCATAACATAAATATCTTGGGATCAGGGAAGGAAACGATTGTTCTGGGCCATGGATTTGGATCAGATCAAACGTGCTGGAGGCACTTGGTTCCACATCTTGTTCAACACTACCGGGTTGTGCTTTTCGATATGGTGGGTGCGGGGAAGAGTTTCTCCTTCTCTCGCCATGCAACATTGCACGGTTTTGCGGACGACCTATTGAACATTCTTGATGAGCTGGAGATCGATTCCTGCATCTACGTCGGACATTCTGTATCCGGTATGGTGGGGATGCTTGCATCTATTGAGCAGCCACAACTCTTTCGACGGATCATTGCCATGATGTCGTCTCCAAGGTACCTGGACGAACAAGGATATATTGGAGGGTTCGGTCAAGATGACCTCAATCAACTGTTCCAAGCCATGCAGCAGAACTTCTTTGCCTGGGTGTCTGGCTTTGCACCCTTGGCTGTGGATGGAGTGGAATCAGAGGCTGTGCAAGAGTTCAGCCGAACCCTTTTCAGCATGCGACCAGACATTGCCCTTGCCACAGCCAAGGCCATATTCCAGTCCGACTGCCGCTCCTTCCTGCCACTTGTCACCTGCCCTGTGCACCTCATTCACTCCACCAAGGACATTGCTGTACCAGGTTACGTAGGACATTACATGCAGGCAAAGCTACACTGTGCATCGTGCATGGAGTTCATGCCTACCTATGGCCACTTACCGCACATCAAGATGCCAGTTGTGATTCCCTACTTGCTGAGGCATATCAGGATGAAG
KAI2_Coleochaete_nitella_Colni_Contig_62033 ?????????????????????????????????????????????????????????????????????????????????????????????TTTCAGCACGTCGTGCCGCACCTGGTCGATGATTATCGCGTGGTGCTGTTTGACCTCATGGGTGCCGGCAGTACGTTCTCCTTTGCCAAGTACTCAGCACTCCATGGATACGTTGACGACTTCCTTGTGCTCCTCGACGAGCTTGAGGTTGAGCAATGCAAGTACATTGGCCACTCAATGTCTGGCATGATAGGCCTTCTTGCCTCGATTGAACAGCCGGAGCGCTTCGAACGTGTCATCACCATCAGTGCATCCCCCAGGTATCTGAATGAGGGCAACTACTACGGCGGTTTCGAACAGAGTGATCTCAACTCTCTGTTTGATGCTATGTCGTCCAACTATCAGTCGTGGGTTGCAGGGTTTGCCCCTTTGGCCCTGGACGATGTGGAATCTCCAGCTGTACAAGAATTCAGTCGCACATTTTTCAGCGTGCGTCCGGACATCGCGCTGGCACTCGCAAAGACTTGTTTTCAGAGTGACCTGCGTGGCATACTGCAGCATGTGTCCGTGCCCGTCCACATCCTGCAGTCAAACCGTGATCTTGCTGTCCCTATTTCTGTTGCCATTTACATCTCAGAAAACCTTACTGCAAAGAATTGCGTTGAGATCTTTGGGGTCACTGGGCACATCCCACAGCTTGCGGGCCCCGTCGTGATTCCTGTCCTGAGGCGTCATCTCGAACTTCAG
KAI2_Coleochaete_scutata_VQBJ_2003949 ATGTCTCTTCTAGACTCCTTGAATGTGCGAGTAGTGGGGAAAGGCGACAAGGTAGTGGTCCTGGCACACGGCCTCGGCTGCGAGCAATCTGTTTGGCAGCATGTGGTGCCGCACCTAGTGGACGAGTACCGTGTCGTGCTGTTTGACCTCATGGGGGCCGGCAGCACCTTCTCCTTTGCGAAATACTCGATGCTGCACGGTTATGCCGACGACCTTATTCAGCTTTTGGACGAGCTGGAGGTGGAGCAGTGCAAGTACATCGGGCACTCGATGTCGGGAATGATCGGACTGCTCGCATCCATCGACGCGCCAGAGAGATTCGAACGCGTGATCACGATCAGTGCCTCGCCCAGATACCTGAACGAGAGCAACTACTACGGGGGTTTCGAGCAGAGTGACCTCAACTCCCTCTTCGACGCCATGTCGTCCAACTACCAATCCTGGGTGGCCGGCTTCGCCCCGCTGGCGCTGGACGACGTGGAGTCGCCAGCTGTCCAGGAGTTCTCGCGCACGTTCTTCAGCGTGCGACCGGACATAGCCCTCGCCCTCGCCAAGACGTGCTTCCAGAGCGACCTCCGCGGCATGCTGCAACAGGTGACGGTGCCAGTCCACATCTTGCAATCAAACCGAGACCTCGCAGTCCCGATCTCTGTGGCAATCTACATCTCGGAAAACCTCATCGCAAAGAACTGCGTCGAGATCTTCGGCGTCACCGGCCACATCCCCCAACTGTCGGGCCCCGTCGTCATCCCCGTCCTACGACGTCACCTCGAACTTCAA
KAI2_Coleochaete_irregularis_QPDY_2005133 ATGTCCATAATTCAGGAATTGAATGTGAGAGTCTTGGGAACCGGGGAGGATGTGGTGGTCCTGGGACACGGTCTTGGCACAGACCAAAGTGTATGGCAGCACATCATCCCCCACCTCGTTGACAACTACCGCGTCGTCCTCTTCGACCTCATGGGCGCCGGCAACACCTTCTCCTTCCACAAGTACTCCTCACTCTCCGGCTACGTCGACGACCTCCTCGGAGTCCTCCGCGCACTCAACATCTCCACCTGCAAATACGTCGGACACTCTGTCTCGGGAATGATTGGCATGCTCGCGTCCACAATGCACCCGGAACTATTCGAGCGAATCGTCACAATCAGCGCGTCGCCAAGGTACCTCAACGACGGAACGTACCACGGCGGCTTTGAACAGTCGGACCTCAACTCAGTCTTCGACGCCATGTCATCCAATTACAAGTCGTGGGTCCTCGGCTTCGCCCCCCTCTGCCTCGACGACATTGAGTCCCCGGCAGTGCAGGAGTTCTGCCGAACCTTCTTCACCATGAGGCCAGACATTGCTCTGGCCATGACCAAGATGATCTTCCAGAGCGACATGCGGGGCATCCTACCCCATGTCACTGTTCCTTGCCATATCCTCCAATCGAATGGAGACCTTGCTGTTCCAATCTCCGTTGCTCACTACATAGCCGGACATCTCATAACAAAAAGCTGCGTAGAGATTTTTAATGTCACGGGCCACATTCCACAACTAGTGCGACCGGTGGTCATTCCGGTTTTGATAAGGCACTTAACGGTGAGA
KAI2_Klebsormidium_subtile_FQLP_2032216 ACGTCCATCCTGGAGGCGCACAATGTGAAGGTGTATGGGACAGGCGAGAAAGTGGCCTTCTTATCGCACGGTTTTGGGACAGACCAGACAGCTTGGAAACATGTGGCGTCCGACCTTGTCCGAGACCACAGAGTTGTGGTGTACGACATGATGGGGGCGGGGACCACGTTCTCTTTCTCACGGTACAGCAGTTTGCACGCATATGCGGACGATGTGCTGGCGATCCTGGACGAGCTTGGCGTGGAGCGGTGCATCTACGTCGGCCACTCTGTTTCGAGCATGATTGGCTTCCTGGCGTCAATTGAGCGGCCACAGGTCTTCGAGAAGATTGTCTGCTTCTCAGCTTCGCCAAGATATCTCAACGACGAAAACTACTTCGGCGGGAACGAGGTGGCTGGTCTGGAGGCCCTGTTCGAGGCGATGTCGTCCAACTACAAGACCTGGGTTGCTGGCTTTGCGCCCCTGGCCGTGTTGGGTGCGGACAGCCCGGGAGTGCAGGAGTTCTCGCGGACGCTTTTCAGCCTCCGGCCAGACATCGCGCTGAGCGTCAGCCGGACAATCTACTTCTCAGATTACAGGGCCATCCTTCCCCAGGTTTCGGTGCCGGTTCACCTGCTTCAAAGTCGAAACGACTTGGCTGTGCCG??????GAGTTTGTTACAAACTACGTCGCTTCTCACCAAAACTGCGTGGTTGAGTATCTCCCAATCGAAGGGCATCTCCCGCATCTCGCTCAACCGCTTATGACCGAAGCTATACGCCGGCATATCGAGCAACCG
KAI2_Klebsormidium_flaccidum_kfl00006_0340 ACGTCCATTTTGGAGGCGCACAATGTGAAGGTGTACGGGACAGGCGAGAAAGTGGCCTTCTTATCGCATGGCTTTGGGACAGACCAGACAGCTTGGAAACATGTAGCGTCCGATCTGGTCAGAGACCACCGAGTTGTGGTGTACGACATGATGGGGGCCGGGACAACATTTCCCTTCTCGCGGTACAGCAGTTTGCACGCATATGCGGACGATGTGCTGGCGATCCTGGACGAGCTCGGCGTCGAACGGTGCGTCTATGTGGGCCACTCTGTCTCGAGCATGATTGGTTTCCTGGCGTCAATTGAGCGGCCACAGGTCTTCGAGAAGATCGTCTGCTTCTCTGCTTCGCCAAGGTATCTCAATGACGAGAACTACTTTGGTGGGAACGAGGTGGCTGATCTGGAGGCCCTGTTCGAAGCCATGTCGTCCAACTACAAGACGTGGGTTGCTGGCTTTGCGCCCCTGGCCGTGTTGGGGGCGGACAGCCCGGGAGTGCAAGAGTTCTCCCGGACGCTTTTCAGCTTGCGGCCGGACATCGCGCTGAGCGTTAGCCGGACAATATACTTCTCGGATTACAGGGCCATCCTTCCTCAGGTTTCGGTACCAGTTCACCTGCTTCAAAGTCGAAACGACTTGGCTGTGCCG??????GAGTTTGTTACAAATTATGTTGCTTCTCACCACAACTGCGTGGTCGAGTATCTCCCTATCGAAGGGCATCTCCCGCATCTTGCTCAACCACTTATGACCGAAGCCATACGACGGCACATCGAGCAGCCG
NK2A_Mesotaenium_endlicherianum_WDCW_2009656 CTCTCGTGCGTGCTGCGCCACAACGTGCGCGTCGTCGGCTCCGGCTCGCACGTGCTCGTCATGTCCCACGGCTTCGGCACCAATCAGCAGGTGTGGGGAGGCGTGCTGCAGCACTTTATGAAGGAGTATCGCATCGTGCTCTACGACCTCATGGGCGCCTACAGTACGTTCAGCTTCCATCGCTACAGCAGCCTGCACGGGTACGCCGACGACCTGCTGGAGCTTCTCGACGAGCTCGGCATCAGGAGGTGCACGTACATCGGGCACTCGGTCTCGGGCATGATCGGCACCATCGCGTCCGTCGAGCGCCCCGAGGTCTTTGACCGCCTCATCCTCATCGGGGCCTCCCCCAGGTACCTGGACGAGCCGGGGTACACGGGGGGTTTCTCGCTGGAGATGCTGGACCAGGTGTTTGCCGCCATGCAAGACAACTACAAGGTGTGGGCGTCGGGGTTTGCTCCCATGGTGGTGGAGGACGTGGAGTCGGTGCACGTGCGTGAGTTCTGCCGCACGCTGTTCCTCATCCGCCCCGACATCTCCTTCAGCACGCTCAAGACCATCTTCACGTGCGACCTGCGCCACCTGCTGCCCCAGGTCTCGGTGCAGGTGCACCTCCTGCAGACAGCTGTCGACGCGGCGGTGCCC??????GAGACGATGCAGTACATGGTGGATCACTTCCCCAACGTGCGCTTTGAGATCCTCGACATGGAGGGCCACCTGCCGCACCTCACGCACCCGGTGGTGGCCGGCGCCGTGATGCGCCACCTGGCGCTCCCG
NK2B_Mesotaenium_endlicherianum_WDCW_2006738CTCTCGGTGGTGGAGAAGCACAACGTGCAGGTCATCGGCCACGGCCCCGAGATCCTCCTCTTCTCCCACGGCTTTGGCTCCAACTGGCAGATTTGGGGCCAGACGGTGGAACTCGACCTCACCCAGTACACGGTCATCCTGTACGACCTCATGGGTGCTTACAGTACATTTGACTTCCAGCGCTACAGCAGCCTGCACGGGTACGCCGACGATCTGCTGGAGCTGCTCGACGAGCTTGACATCAAGGAGTGCACGTTCATCGCCCACTCCGTGTCGGGCATGATTGGAGTCGCCGCGTCTGTGGAGAGGCCACATGTCTTCAAGAGGATGATCCTGCTGGGGGCCTCGCCGAGGTATACCAACGGGCCCGACTACACGGGAGGCTTCACGCTCGAGGTCCTCGACCAGCTGTTTGCCGCCGTGCAGGACAACTATCGGATGTGGGCGTCCGGATTCGCGCCCATCGCTGTCGACAGCATCGACTCCCCGCACGTGCGCGAGTTCTCGCGCACGCTGTTCCTCATCCGGCCCGACATCGCCTTCAGCAGTATCAAGACCATCTTTCTGTGCGACATGCGCTATCTCCTTCCGCAGGTGAGCGTGGACGTGCACCTGCTCCAGACGGAGAAGGACAACGCGGTGCCG??????GAGGCCATGGAGTACATGGTGGAGCATCTGCCCAAGGTGCAGTACGAGATGCTGCCGGTGGAGGGCCACCTGCCTCACCTCACGCACCCCATCGTTGCCGACGCCCTGCTGCGCCACCTGGCCAGCCCC
NK2_Cylindrocystis_cushleckae_JOJQ_2041294 GGATCCATCCTGGCGCGCCACAACGTCCAGGTCATCGGCGACGGGCCCGAGCTCCTCTTTCTCTCCCACGGGTTTGGGACCAATCAGCACATCTGGGGGGGGGTCCTGGAGTTAGATCTCGTCAATTACCGCGTCATCGTGTGGGATCTCATGGGAGCCTACAGTACTTTCAATTTTCAGCGCTACAGCACCCTCCACGGCTATGCCGACGACATGCTGGAAGTCCTCGACGAGCTGGAAGTCGAGGAGCTGACCTACATCGGACACTCGGTCTCGGGCATGATCGGCGTCATCGCATCCATCGAGCGTCCGCAAATTTTTAAACGCCTCATTCTGATTGGAGCATCTCCACGGTACCTGGACACAGCAGGCTACAAGGGCGGCTTCAGTCTGGAGATGTTGGATCAGGTTTTTGCGGCCATGCAGGACAACTACAAGGCCTGGGCGTCTGGTTTTGCTCCCATGGTCATAGATGACGTGGACTCCCCCGGCGTGCGAGAATTTTGCCGATCTCTTTTCCTCATTCGCCCGGACATCGCGTTCAGCACCCTCAAAACAATTTTCACATCAGACACTCGAGGACTTCTACCCCAGTGCAAGAAGCAAGTGCACTTGCTTCAAACTTCTCGGGACGCAGCGGTGCCG??????GAGCCTGTGCAGTACATGCTGGACAACTTCCCCAACGCTTGCGTGGAAATGCTTCCCGTTGCGGGCCACTTGCCGCACCTAACGCACCCTATCGTGAGCGAAGCACTTTTGCGCCACTTGGCCATGTCC
NK2_Mougeotia_sp_ZRMT_2002891 GGCTCTGCGTTAGAGAGGCATAACGTGAGGGTGATTGGAGACGGATCGGAGACCATCTTCTTGTCTCACGGATTTGGCACAAATCAGCACATTTGGGATCCTATCATTGAGCTTGACCTGGAGAACTTTCGAATTATTCTGTGGGACCTCATGGGGGCTTACAGTACCTTTGACTTCCAGCGGTACAGTACCTTCCACGGATACGCAGACGACATGCTGGAGGTTCTCGACGAGCTGGAGGCTGAGGACGTCACGTTTGTGGGCCACTCTGCTTCCGGAATGATTGGGGTGATTGGCTGCATTGAGCGCCCGGAGGTTTTCAAGCGCCTCGTTCTGCTCTGCGCCTCGCCGAGGTACTTGGACCAGCCCGGGTACAAGGGCGGCTTCTCCCTGGAAATGCTGGAGCAGGTTTTTGGCGCCATGCAGGACAACTACAGGGCGTGGGCCTCAGGCTTCTCCCCCATGGTGGTGGAGGACGTGGAGTCTCCGAGCGTGAGGGAGTTCTGCCGCTCCCTCTTCCTCATTCGTCCAGATGTCGCCTTCAGCACGCTCAAGACCATCTTCACGTCAGATCTGCGCTCCCTGCTGCCGCAGTGCGTCAAGCAGGTACACCTTCTGCAGACCTCCCGGGACGCTGCGGTACCG??????GAGCCTGTGCAGTACATGCTGGACCACTTCCCCAACGCCTGCGTGGAGATTCTGCCTGTCGCAGGCAGCCTGCCCCACCTCACGCACCCCGTGGTGTCAGAGGCCATCATCCGCCACCTGGAGATGCCT
NK2_Spirogyra_sp_HAOX_2024967 CCCTCCGTTTTGGAGAGACACAACGTTTCCGTCTTAGGAGAAGGCAAAGAGCTCCTTTTAATGTCCCACGGATTCGGGACCAATCATCAGATATGGGGTGGGGTTCTGGAGCTCGACCTCTTTAAGTATCGCGTCATTCTTTGGGACCTCATGGGCGCTTACAGTACTTTCGACTTCAAGAGATACAGCTCCCTCCATGGCTACGCCGATGATCTTCTCGAGGTTCTCGATGAATTGGAAGTTGAATCTTGCACTTATATCGGCCATTCGGTGTCCGGAATGATCGGCGTCATCGCATCGATAGAGCGGCCGAGCGTCTTCAAACGTCTCATCCTCATCGGCGCTTCTCCGAGGTACCTGGATTCCCCCGGCTACAAGGGAGGCTTCACGCTGGAGCTACTCGATCAGGTGTTTGCCGCCATGCAAGATAATTACAAGGTCTGGGCTTCGGGTTTCGCCCCCATGGTGATCGAGGACGTGGAATCCCCGCACGTGCGCGAGTTCTGTCGTTCCCTCTTCCTCATCCGCCCCGACATCGCCTTCAGCACCCTCCGCACCATTTTTACCTGCGACCTCCGCCATATCCTCCCTCAGGTGTCTGTTCAGGTCCATCTCCTACAAACTGCTAGGGATGCAGCCGTGCCT??????GACGCCGTGCAGTACATGCTGGACCACATTCCTAACGCTTGCGTGGAGATGGTTCCGGTAGCCGGGCATCTCCCTCATCTCACCCATCCAACGATCGCGGACGCGTTGTTGCGCCACCTGGCGATGCCC
;
end;
