# Supplementary material for: Evolution of strigolactone receptors by gradual neo-functionalization of KAI2 paralogues
Source: BMC Biol. 2017 Jun 29;15:52. doi: 10.1186/s12915-017-0397-z (PMC5490202; doi:10.1186/s12915-017-0397-z)
Supplement: Supplementary file 15 — MAX2 alignment. Nexus file containing all MAX2 sequences in alignment. (NEX 175 kb) [file 12915_2017_397_MOESM15_ESM.nex]

#NEXUS

BEGIN DATA;
DIMENSIONS  NTAX=57 NCHAR=3075;
FORMAT DATATYPE=DNA GAP=- MISSING=?;
MATRIX

MAX2_Amborella_trichopoda_evm_27_model_AmTr_v1_0_scaffold00021_15_CDS   ------------------------------------------------------------------------------------ATGGTGGGTGTAGGCCAAGGAGGGGAGGCGGAGACGAAAGTGCAGGACCTG---CCGGAT---GCCATTTTGGGCAGCATCATCGGCTGTGTGACGGAAACTCGCAGCCGCAATGCGGTTGCCCTGGTCTGCCGCAAGTGGGCGGCGCTCGAGCGCTCTTCCCGCATCCACTTGTCTCTGCGTGGC------CATGCCCGCGAACTCCCCTTCCTCCCTACTTCCTTC------ACCTCCATCTCTCACCTTGACCTCTCCTCTCTCTCTCCTTGGGGCCATCCCCTCCTC------------------------------------------CTCACCTCCAATGATCCCTCCTCTCTC---------------------------------CTCCTCCTCGCCCGCCTCCTGTCCTCCTCCTTCCCCAATCTCACCTCCCTCTGTCTCTACGCCCGCTCACCCTCCTCTCTCCTCCTCCTCGCCCCG---CTCTGGCCCAATCTTGTCTCGGTCAAGCTCGTCCGATTCCACCCTCGTCCTCCCGAT---------------------------------GGCCCTCCAGGCTCTGATTTTGCACCCATTTTCTCTCAC---TGC---AACAACCTCTCTCGTCTTGACCTCTCC---CTGTTCTATTGCTGGCTCCCTGATGATCTCCCTCCAGCTCTCGAAGCCCACCCTCTGGTCGCATCTAAT---CTATCGTCTCTCTATCTGCTC------AATCCCTCCACCGATGCATTCAAGGCGACGCAACTCTTAGCCCTCGCACAAGCTTGC---CCTAATCTCAGCACCCTCCTCGCCTCCTGCGTCTTTGACCCCCGCTATGTTGATGCCGTTGGTGACGCTGCCCTTGTGGACCTCGCCCTTGCCTGCCCTAAACTGAGTGTCCTCCACCTCGTCGACTCCTCTGCACTCTCCGCT------CCACGGGCCTGCCCTGACTCT------------------------------GCTGTTCCCACGAACGTGACCCCCGTTGGCCTCACCGAGGCCTTCAACGCCCTCCCATTGCTCCGAGATTTCGCGCTGGATGTGCGCCACAATGTGCTTAATTCAGCTCCTGCTCTCGAGGCTCTTGCAATGCGTTGCCCTCGCCTCATGGCCCTTGAGCTAGGCCACTTC---CAGGGGCTCTTGTGTCCACAAGATCCTCGT------CCTAGCGGCCTAGCCCATTGT------CATGGCCTGAAATCCCTTTCCATAAAGAATTCGGTGAATTTCTCAGACGAAGACCTTGCCATGGTCTCTGTTGGTTGCCCGCGTCTCGTGAAGCTTGAGCTCCTGGGCTGCCCAGAGATAACCGAGAGCGGGCTCCGCGGCGTGGTGAGGTGTCTGTGTCGCAGCCTTGTGGACTTGAGAGTCTCATGTTGCAAGCGTTTGGACGCTGTATCAACCCTTTGTGCACTCGAGCCAATTTGCAACCAGTTGCAGCACCTGCACATTGATTGCGTGTGGAATCAGCAGGCCGAATTT---------------------------------GCTAACAACCCAAATTCAAACAGGTTTCTTACGAATCATGGTGAAGAT------------------------------------------------GAAGAGTCCTGTACCAGACACACTGATAAGAAAATGAAGATGTCTTCTATCGACTCAGATGACCTATGTTAC---------------------------ACTCACAATGGCTTTTACCGCACC------------------------------------------------------------------------------------------------------------------------------------------------------------------------------------------------------------------------------------------------------------------------------------------------------------------------------------------------------------------------------------------------------------------------------------------------------------------------------------------------------------------------------------------------------------------AAGACCTGGACCAAACTAAAGTCACTCTCTCTCTGGATAGCAGTGGGCGAACTTTTGAGCCCGCTT------GTC---AATGCAGGCCTGGAGAGTTGCCCAGCCTTAGAGGAAGTGAGGATCAAAGTAGAAGGAGATTGTCGATTATGTGCA---AAGCCAGGCGTACAG---GCGTTTGGGCTCGCATCTCTCGCACGCTACCACTCTCTTACGAAGCTCCACCTTGACTGTGGAGATGCAGTTGGCTATGCTCTCTCGGCACCT---AGTGGGCAGATGGACTTGAGCTTATGGGAGAGGTTTTATTTGAATGGAATCAGAGAGCTTGGT---ATCACAGATATGGACTACTGGCCACCTCAGGACCGAGAAATGAATCGAAGGAGCGTCTCTCTGCCGGGAGCCGGACTACTGTCAGAGAGTTTGACACTCCGGAGGCTTATCATACATGGGACTACACATGAGCATTTTATGCAGCTTTTGCTAAGGATCCCA------------AGCTTAAGGGATGTGCAGTTAAGGGAGGACTATTACCCTGCTCCTGAAAATGAT---ATGTCTACCGAGATGAGGGCTGACTCATGTAGGCGGTTCGAGGAAGCATTGAGTAGGAGGCCAATTCCTGATTAA
MAX2_Amentotaxus_argotaenia_IAJW_2023967                                ------------------------------------------------------------------------------------------------???????????????????????????????????????---??????---???????????????????????????????????????????????????????????????????????????????????????????????????????????????????????????------????????????????????????????????????------?????????????????????????????????????????????????????????---------------------------------?????????????????????------------------------------------------------????????????????????????????????????????????????????????????????????????????????????????????????---?????????????????????????????????????????????????????????---------------------------------???????????????????????????????????????---------???????????????????????????---???????????????---???????????????????????????????????????????????????????????????????????????---????????????????????????????????????????????????????????????---????????????????????????????????????????????????????????????????????????????????????????????????????????????????????????????????????????????????------?????????????????????------------------???????????????????????????????????????????????????????????????????????????????????????????????????????????????????????????????????????????????????????????????????????????????????????---????????????????????????------------?????????????????????------??????????????????????????????????????????????????????????????????????????????????????????????????????????????????????????????ATTGGTATCAGATTCTGTTCAAGCAAGCTTAGGAAGACTCTGGTAGATGTAAGTGTTTCTTGCTGTAAGCGTCTTAATACTGCAGCCACTTTATGGGCTTTGGAGCCCATTAGAGACAGTGTGAGGAAATTGCATATTGATTGCATTTGGGATAAGTCAATAATTGACCAGGGATCCATGGGTCACGAGAGTGTGGAGATATCAAAACCTGTTGGATTTGGT---------------------------------------GGTAGTTGTTCAACAGGCGATCGACTGCTGACTTCCATTGGGAAACAGAGCCCCATGTGTGCTAGTTGGGGGCCGTCTTTAGAATTGGGGCTGCCTGACTTAAACCATGCAGATTTGGATGCTGATTCAGGTATTTTGGATGATGCTGATTCAGGTATTTTGGATGCAACAATGGAAAATTGTAGCGTAGACCTTAATGCAAGCTCATACCGTGAGCCTTCGGGAAGTTGCTCCTGCATTTTTATGGAACAGGGTAAACATGTCTCAAGGGGACAGAAAGAAGAAAATATGCCAAGTTATGTGTCTTCTAATGTAGCGGACACTAGAGGTATG---------------------GACATTGACATGAAAGCAATCCAGATTGAGCAAAATGTGAGTTCTGATTCTGATTTTGTACCATCAGTGGGGTTTCTG---------GACTTTTTGGGAGTAAGTAAAAAGCACCAAGAATTGCAGACACTTGAAGCAGCCAGTAATGAAAACTTGGAGCTAAGGGGAGGTGGGTGCCAAATGTGGGGTGTAACAGGGGTATCTAGTAGAAGAACCCCTTTGTCAAGTCTG---GAATTTGAGGGCCCATATAAAAGAAAATGCATTAACAGCTCAACTGATGCTAAACACTCTGCAGAAATGTGTGAACAAAAGTGTGCGTGTCATAGG---GATCGAAGAAGGTTT---TCAACCTGGACAAATTTGAATGCTTTGTCATTGTGGATCCCTGTTGGGGAGCTGCTAACTCCTCTT------GCA---GCAATGGGTCTAAAATGGTGCCCAATGCTTGAAGAGATAAAAATCCAAGTGGAAGGGGATTGTAGGCTGTGCCCT---AAATGGAGAGAGCAA---GCTTGTGGTTTAAGTTCATTAGCATGCTACCCCTCTTTGTCAAAGTTGGAATTGGATTGTGGTGAGGTAACAGGTTTTGCATTGAGTGCTCCA---GCAGGTGCGATGGACTTAAGTTTATGGGAAAGATGGTATCTCAATGGTCTTAGGGAGCTGCAT---CTGACTGAATTGAATTACTGGCCTCCACAAGATAAGGATATGAATAGGAGAGGTCTTTCGCTACCTGCTGCAGGACTTATTTCAGAGTGTGCAACTCTCAGGAAACTTTTTGTTCATGGAACAGCTCATGAACATTTCATCATGATGTTTCTCCGAATCCGA------------AATCTAAGAGATGTACAATTGAGGGAGGACTATTATCCAGCCCATGATGATGAT---ACAAGCACTGAGATGCGGACTGAATCTTGCAGGCGATTTGAGGAAGCTCTAGCTAATCGTGGATTT?????????
MAX2_Ananas_comosus_Aco010022_1                                         ---------------------------------------------------------------------------------------------ATGGTGGCGGGGGCGGAGAGGGGGACGCAGATGCAGGACCTG---CCGGAG---CCGGTGGTGGTGCAGGTGCTGTCGCTGGTGCGGGACGTGCGGTCGCGCAACGCCATGTCGCTGGTGTGCCGGCAGTGGCGGTCCCTGGAGCGGCAGACGCGGCGCTCGCTGGCCCTGCGCGGG------CACGCGCGC---AGCCCCTGGCTGATCCCGACCTTC---TTCCCCAACGTCGCCCACCTCGACCTCTCCCTGCTCTCGCCCTGGGGCCACGGCCACCCC------------------------------------------TCCTTC------------------------------------------------------CAAGCCCAACCCCAACCCCTCGCCCTCGCCTTCCCCAACGTCGCCTCCCTCACCGTCTACGCGCGCGACCCCTCCGCCCTGCGAGCCCTCGCGCCG---CTCTGGCCCCGCCTCCGCCGCGCCAAGCTCGTGCGCTGGCACCGCCGCCCCGACCAC------------------------------------CCGCCCGGGTCCGACCTGGCCCCGCTGCTCGCCGCC---TGC---CCGGCCCTCGAAGCCCTCGACCTCTCC---GAGTTCTACTGCTGG---ACCGACGACGTCGCCCCGGCCCTCCTCGCCCACCCCGCCGCCGCCGCCGCC---CTCACCCGCCTCGACCTCCTC---CTCGCCTCCGCCTCCGACGGCTTCCGCGCCTCCGAGCTCTCCGCCCTCTCCGCCGCCTGC---CCCAACCTCCGCCACCTCCGCGCCCCCTGCGTCTTCAACCCCCGCTTCCTCGACTTCGTCGGCGACGCCGCCCTCCTCTCCCTCGCCGCCAACTGCCCCCGCCTCTCCCTCCTCCACCTCCTCGACCCCTCCGCC------------------CGCGACCACGACGCCGAC------------------------GCCGACGCCGACGACGCCCGGATCACCCCCGCCGGCCTCGAGGCCCTCTTCGCCGCGCTCCCGGCCCTCGAGGACCTCGCCCTCGACCTCCGCCACAGCGTCCGCGGCGCCGGCCCCGCGCTCGAGGCCCTCGCCCGCAGGTGCCCCCGCATCCGCGCCCTCCGGCTCGGCCGCTTC---CACGGCATCTGCAACGCCGCCTGGCTCCAC------CTCGACGGCGTCGCCGTCTGC------GGCGCCCTCCAGTCCCTCTGCGTCCAGGACTGCCCCGACCTCACCGACTCCGCCCTCGCCGCCGTCGCCCGCGGCTGCCGCCGCCTCTCCAGCTTCGAGATCCGCGGCTGCCCCCTCGTCACCGAGGCCGGCCTCAGGAAGCTGGCCGCCGCCCTCCGCTCCACTCTCAAGGAGGTCAGAATTTCCAGCTGCGCGCTCCTCGACGCCCCCAGGTCGCTCCGCGCGCTCGATCCGCTCCGCGACCGCATCGAGCGCCTCCACGTCGACTGCGTCTGGCCCGATCCCGATCACGAACCCGAGGTGCCGCCGCCGCACCTTCCCCCGGACGAAGAGGGGGCCCCGGAAGCTGCGAATGGCGGCTCCGAGGTCGACGAATTTGAT---------------------------------------CCGGAGGATCATCGGTCGGCCGGCCGCAAGAAGCGCAGGTGCAGCGAAGAGGGCGGCGACGAATACGAATACGAATTCGAATTCGAATTCGAATTCGATCACGCCGCGAACGGCGGCGGCGTCGACTGCGCTTATACTTATCCGTGGTAT------------------------------------------------------------------------------------------------------------------------------------------------------------------------------------------------------------------------------------------------------------------------------------------------------------------------------------------------------------------------------------------------------------------------------------------------------------------------------------------------------------------------------------------CGGGAATGGGACCGGCTGCGGTACCTGTCGCTCTGGCTGCCGGCGGGGGAAGTGCTCACCCCGCTC------GGG---AATGCGGGGCTCGGCAGCTGCCCCGAGCTGGAGGAGATATGCATAAAGATCGAAGGCGACTGCCGGTCGTGCGTC---AGGCCCGCG???GATCAGGGCTTCGGGCTGAGCTCCCTCGTCCAGTACCCGAAGCTGACCAAAATGAAGCTGGACTGCGGGGAGGCGATCGGGTACGCGCTGACCGCGCCC---AGCGGCCAGATGGATTTGAGCTTGTGGGAGCGGTTCTACCTCCACGGGATCGGCGGGCTGAAC---CTCTACGAGCTCGACTACTGGCCCCCGCAGGATCGGGAGGTGAACCAGAGGAGCCTCTCACTCCCGGCCACGGGGCTGATACAAGGGTGCACCACCCTGCGCAAGCTCTTCATTCACGGAACTACGCACGAGCACTTCATGAGGTTCTTCCTCTTGATGCCC------------AACTTGCGGGACGTGCAGCTGCGGGAGGACTACTACCCCGCGCCGGAGAACGAC---ATGAGCACCGAGATGAGGGTCGATTCGTGTAGCCGCTTCGAGGAGGCGTTGAACAGCCGAAGGATTCCTGATTAG
MAX2_Anemia_tomentosa_CQPW_2097450                                      ------------------------------------------------------------------------------------------------???????????????????????????????????????---??????---???????????????????????????????????????????????????????????????????????????????????????????????????????????????????????????------????????????????????????????????????------------------------------------------------------------------------------------------------?????????????????????------------------------------------------------????????????????????????????????????????????????????????????????????????????????????????????????---?????????????????????????????????????????????????????????---------------------------------???????????????????????????????????????---------???????????????????????????---???????????????---???????????????????????????????????????????????????????????????????????????---????????????????????????????????????????????????????????????---????????????????????????????????????????????????????????????????????????????????????????????????????????????????????????????????????????????????------?????????????????????------------------???????????????????????????????????????????????????????????????????????????????????????????????????????????????????????????????????????????????????????????????????????????????????????---????????????????????????------------?????????????????????------????????????????????????????????????????????????????????????????????????????????????????????????????????????????????????????????????????????????????????????????????????????????????????????????????????????????????????????????????????????????????????????????????????????????????-----------------------------------------------------------------------------------------------------------------------------------------------------------------------------------------------------------------------------------------------------------------------------------------------------------------------------------------------------------------------------------------------------------------------------------------------------------------------------------ATTGAGTCAAGATCTCAATTGCTCTCTTTTGCATACTAACAGTGATGGTTCATGTAGTGGTCTACATGAACCATCACTGTTGAGACCCAGTGAAGGGAGGCTGGAACTGAACAATGAAAGCTCTGGTATGGAAGATACACCTAGAAATACGAGGCTGGGCGTTGCATTGGACCCAGATCTTAGTGGAATAAAAGGAGCTGACTCTGCAGCCTTAGAATCTTCGAAGGCCATGGACCAATTTGCAGATGCAGCCAATACTCCTGAAAGGCATCCCTTCAGTCACAGTTCCGACACCAATGGTGGATCTGGGGACTATGTTTTACCAGAATTCTCTTTGGATTTTTGCAGTAGAGAGTGGTCTAAGTTGAAATTTCTCTCCTTGTGGATTTATGTGGGTGAATTATTGTCTCCCTTA------CCT---AGATTGGGACTACAATTGTGTCCTTCTCTACAGGAGGTGAAAATAAAGGTTGAGGGAGATTCTAGGTTGTGTCCC---AAGCCGAAGACACGC---GTTTCGGGCATCTCCACTCTTGCAAGTTATCCTATGCTTTCAAAGCTCACTTTGGATTGTAGTGAACTAGTAGGGTATGCTCTGAGTGCTCCT---TTGGGCCATATGGAACTGAGTTTATGGGAGCGATGGTACCTTCAAGGTATTCAAAGTTTGAAG---CTTTTGGAACTTGATTATTGGCCACCACAAGACAGAGATGCTAATAGAAGAAAGCTTTCACTACCTGGAGCTGGTCTCATATCCCAATGTGTAATGCTGAGAAGGCTCATCCTTCATGGAACCATAAATGAACATCTGTTGAAAATGTTTCTCAGTATACCC------------AATCTGAGGGATGTGCAGTTGAGAATAGATTACTATCCTGCTCCGGATGTTGAT---TTAAATACTGAAATGCGGGCGGATGCTTGTAAAAGGTTTGAAGTGGCTTTGGCTGAGCGTGGTTTCCCAGACTGA
MAX2_Aquilegia_coerulea_Aqcoe1G224800_1                                 ------------------------------------------------------------------------------------------ATGGCATCATCAACAACACCATCTCCAACTCATCTTCATGATATC---CCAGAT---GTAATATTATCAAACATCTTAGCTTCAATTGAAGACACAAGAACAAGAAATTCTTTGTCATTAGTTTGTAGAAAATGGTTACTCTTAGATCGTTCAACACGTACTTCATTATCACTTCGTGGT------AACTTTCGTGATACTTATATGGTTCCATCTTGTTTT------CGTTCAATTACTCATCTTGATTTATCTCTTTTATCACCTTGGGGACATTCTCTTTTT------------------------------------CCTGATTCTTCTTCTCAAGATTCT------------------------------------------CTTATTCTTTCTCAATTTCTTCATATTGCTTTTCCATCTGTTATTTCTCTTGTTATTTATTCAAGAACACCTTCAACACTTGAATTTTTATCTCCT---CAATGGCCAAATCTTCGTCATGTTAAACTTATTCGTTGGCATCAAAGATTTCAATCT------------------------------------CCAATTGGGTCTGATTTTTTTCATTTATTTGATAAT---TGT---ACTTGTTTAACTTCTCTTGATCTTTCT---CATTTTTATTGTTGG---ACTGAAGATCTTCCAACTGCACTTGAATCTCATCCTTCAATTGCTTCTTCA---CTTACTTATTTAAATCTATTGATTGTACCTTCA---CCTGAAGGTTTTAAATCTTATGAACTTATTGCAATTTCTACTGCTTGT---CCAAATCTTCGTGAATTTCTTGTTTCTTGTATGTTTGATCCAAGATATATGGATTTTATTGGTGATGAAGCTTTGGTTGCTCTTGCTTCCAATTGTCCGAAATTAGTTAATCTTCATCTTGCTGATGTATGTTCACTGTTGAAT------CCGAGAGGTAATCCAGATGAT------------------GAAGGGTATACTTCTGATGACGCCAAGATTAGTCATGCTACGTTTGAACAACTTTTTAAGGGTCTTCCATTGCTTCAAGAGTTAGTTCTTGATATTTGTCATAATGTTAGAGATTCTGCGGTTGTGTTGGAAGTGTTGAATAAGAAGTGCCCTAGGTTAAAATCATTGAAATTGGGACAATTT---CATGGGATTTGTAGACCAGGGGATTCTAAA------ATTGAGGGAGTTGCTGTTTGT------AAAGGGTTGGAAATGTTGTCGATAAAGAATTCTGCAGATTTAACTGATTCTAAATTGATGGTGATTGCTCTTGGTTGTCCTAGATTGACGAAATTTCATATACATGGGTGTAAGAAGGTTACAGAAATGGGATTAAAGAATTTTACCTGTGTATTAAGAAAGACACTTATTGAAGTGAGTGTTTCATGTTGTAAGAATCTTGATGCTGGTTCGGCATTGCGAGCAATGGAACCCATCCGAAAGGTAATTCAAAGACTTCATATTGATTGTGTGTGGGGTAGTATGGGAATGCCTGTGAATAATGGGCAGATTGACAGTGATTTTGATCTAAACGAGTTAGATGATGAGGCAGGGGTGTCTAGTCATATGTATGAA------------------------------------------------TCTGATGATTTATTTTTCCCAACTTCAACAAAGCGGAATGCAGATTGCTACGACACAAGGAAGAACAAGAAA------TGCAAGTATTCAAGTGACTCGCAAAGCAATGGTAATGGTTTCCCGGAC---------------------------------------------------------------------------------------------------------------------------------------------------------------------------------------------------------------------------------------------------------------------------------------------------------------------------------------------------------------------------------------------------------------------------------------------------------------------------------------------------------------------------------------------------------------AAGAGTTGGGATCGATTGCAATTCCTTTCACTTTGGTTCGCAGTGGGTGACTTGCTGAGTACTTTG------CCC---TTATATGGGTTGGAGATATGCCCGGTTTTGGAAGAGATTCAGATAAAGGTAGAAGGAGATTGCAGAAGCAGACCACCCAAGCCGAATGATCAA---TCATTTGGGCTTATCTGTCTTGCCAGATATCCCCAGTTGTCGAAGATGAAGCTAGACTGTGGTGATGCAATAGGATTTTCCCTGACTGCTCCA---AGTGGGCAGATGGATTTGAGTCCCTGGGAAAGGTTTTACTTAATGGGAATTAGTCACTTGAAT---CTTAATGAGCTTGATTACTGGCCACCACAAGACAAAGATGTTAACCAGAGATGCCTCTCTCTTCCTGCAGTCGGATTGCTTTCGGAATGTGTTACTCTAAGGAAACTTTTCATCCATGGAACTGCACATGAGCATTGGCTGAGGAGTTTTCTTAATATCCCA------------AATCTGAGGGAAATGCAACTAAGAGAAGATTACTATCCAGCACCTGAAGATGAT---ATGAGTACAGAGATGCGAGTAGCTTCCTGTAGCCGCTTTGAAGAGGCATTGAACAGAAGAGAAATCCCGGATTGA
MAX2_Arabidopsis_lyrata_AL4G41180_t1                                    ------------------------------------------------------------------------------------------------------ATGGCTTCTTCCACCACTACTCTCTCCGACCTC---CCTGAC---GTCATCTTATCCACCATTTTCTCTCTCGTCTCCGATTCTCGAGCTCGCAACTCTCTCTCCCTCGTCTCCCACAAATTCCTCGCTCTCGAAAGATCCACTCGCTCTCTTCTCACTCTCCGTGGC------AACGCTCGTGATCTCTCTCTCGTCCCCGGCTGTTTC------CGATCAATCTCACATCTCGATCTCTCTTTCCTCTCTCCATGGGGTCACACTCTTCTC------------------------------------GCTTCTCTCCCTATCGATCACCAG------------------------------------------AACCTTCTCGCTCTCCGTCTCAAAATCTGTTTCCCTTCCGTCGTCTCTCTCAACGTTTACTCTCGATCTCCGAGCTCGCTCGAGCTTTTACTTCCT---CAATGGCCGAGAATTCGTCACATCAAGCTCCTCCGATGGCATCAACGAGCTTCTCAG---------------------------------ATCCCTGTAGGTGGCGATTTTGCTCCTATTTTTGAACAC---TGTGGTGGTTTCCTTGAGTCTTTAGATCTCTCC---GCCTTCTATCACTGG---ACTGAAGACTTACCTCCGGTTCTTCTCCGGTATGCTGACGTGGCGGCGAGG---CTTACACGGTTAGATCTCTTG---ACGGCGTCTTTCACTGAGGGATACAAATCAAGCGAAATCGTCAGTATCACCAAATCTTGC---CCTAATTTGAAGGATTTTCGTGTAGCTTGTACGTTTGATCCGAGATACTTTGAATTCGTCGGAGATGAGACTCTCTCCGCTGTAGCTACCAATTGCCCCAAGTTAACGCATCTCCATATGGTAGACACAGCTTCGTTGGCGAAT------CCTAGAGCAATTCCAGGTACG------------------GAG---------GCTGGAGATTCAGCGGTCACGGCGGGGACGCTAATTGAGGTTTTCTCAGGTTTACCGAATCTAGAGGAGCTGGTTCTTGATGTAGGGAAGGATGTGAAGCATAGTGGTGTAGCTTTAGAGGCGTTGAATTCTATATGCAAGAAGCTACGAGCATTGAAGCTAGGACAATTC---CAAGGTGTTTGCTCTGCTACAGAGTGGAGG---AGGTTCGACGGCGTGGCTTTATGT------GGAGGACTGCAGTCGTTGTCGATTAAGAATTCCGGCGATTTGACTGATATGGGTTTGGTGGCTATAGGGAGAGGATGTTGTAAGTTGACTAAGTTTGAGATTCAAGGGTGTGAGAATGTAACAGTGGATGGACTAAGAACAATGGTTAGTCTTCGGAGTAAGACTTTGACTGATGTGAGAATCTCTTGCTGCAAGAATCTTGATGCAACTGCTTCTTTAAAGGCGGTTGAGCCGATTTGTGATCGGATCAAGAAACTGCATATAGACTGTGTGTGGTCTGGTTCAGAG------------------------------GAGGAGGTAGAAGAAAGAGTGGAAACTAGTGAGGCTAACCACGAG------------------------------------------------------------GACGATGATGATGTTTACGAGAGGAGCCAGAAGAGGTGCAAGTATTCATTGGAGGAAGAACACTGCTCA------------------------ACTAGTGATGGGAATGGATTCTGTTCTGAAGAC---------------------------------------------------------------------------------------------------------------------------------------------------------------------------------------------------------------------------------------------------------------------------------------------------------------------------------------------------------------------------------------------------------------------------------------------------------------------------------------------------------------------------------------------------------------AGAGTATGGGAGAAACTGGAGTATCTGTCTTTATGGATCAGTGTTGGAGAATTTTTGACGCCATTA------CCG---ATGACAGGACTAGATGACTGTCCAAATTTGGAAGAGATTAGGATCAAGATAGAAGGAGATTGCAGAGGTAAACGC---AGGCCAGCCGAGCCA---GAGTTCGGGTTAAGCTGTCTCGCTCTCTACCCAAAGCTTTCAAAGATGCAGTTAGATTGCGGGGACACAATCGGCTTTGCACTGACCGCACCT---CCAATGCAGATGGATTTGAGTTTATGGGAAAGATTCTTCTTGACCGGAATTGGAAGCTTGAGC---TTGAGCGAGCTTGATTATTGGCCACCACAGGATAGAGATGTTAACCAGAGGAGTCTCTCGCTTCCTGGAGCAGGTCTGTTACAAGAGTGCCTGACTCTGAGGAAGCTCTTCATCCATGGAACAGCTCATGAGCATTTCATGAACTTTTTGTTGAGAATCCCC------------AACTTAAGGGATGTACAGCTAAGAGCAGATTATTATCCGGCGCCGGAGAACGAT---ATGAGCACAGAGATGAGAGTTGGTTCCTGTAGCCGATTCGAGGACCAATTGAACAGCCGCAACATCATTGACTGA
MAX2_Arabidopsis_thaliana_AT2G42620_1                                   ------------------------------------------------------------------------------------------------------ATGGCTTCC------ACTACTCTCTCCGACCTC---CCTGAC---GTCATCTTATCCACCATTTCCTCTCTCGTATCCGATTCCCGAGCTCGCAACTCTCTCTCCCTCGTCTCTCACAAATTCCTCGCTCTCGAACGATCCACTCGCTCTCACCTCACTATCCGTGGC------AACGCTCGTGATCTCTCCCTCGTCCCCGACTGTTTC------CGATCAATCTCACATCTCGATCTCTCTTTCCTCTCCCCATGGGGTCACACTCTTCTC------------------------------------GCTTCTCTCCCAATCGATCACCAG------------------------------------------AACCTTCTCGCTCTCCGTCTCAAATTCTGTTTCCCTTTCGTCGAGTCTCTAAACGTCTACACACGATCTCCGAGCTCTCTCGAGCTTCTACTTCCT---CAATGGCCGAGAATTCGCCACATCAAGCTCCTCCGATGGCATCAACGAGCTTCTCAG---------------------------------ATCCCTACCGGTGGCGATTTTGTTCCTATTTTTGAACAC---TGTGGTGGTTTCCTTGAGTCTTTAGATCTCTCC---AACTTCTATCACTGG---ACTGAAGACTTACCTCCTGTGCTTCTCCGCTATGCTGACGTGGCGGCGAGG---CTTACACGGTTAGATCTCTTG---ACGGCGTCGTTCACCGAGGGATACAAATCAAGCGAAATCGTTAGTATCACCAAATCTTGC---CCTAATTTGAAGACTTTTCGTGTAGCTTGTACGTTTGATCCGAGATACTTTGAATTCGTCGGAGACGAGACTCTCTCCGCCGTAGCTACCAGTTCCCCTAAGTTAACGCTTCTACACATGGTGGACACAGCTTCGTTGGCGAAT------CCTAGAGCTATTCCAGGTACG------------------GAA---------GCTGGAGATTCAGCTGTCACGGCGGGGACGCTAATTGAAGTTTTCTCAGGTTTACCGAATCTAGAGGAGCTGGTTCTTGACGTAGGAAAGGATGTGAAGCATAGTGGTGTAGCTTTAGAGGCATTGAATTCTAAATGCAAGAAGTTAAGAGTATTGAAGCTAGGACAGTTC---CAAGGTGTTTGCTCTGCTACAGAATGGAGG---AGGCTCGACGGTGTGGCTTTATGT------GGAGGATTGCAGTCGTTGTCGATTAAGAATTCCGGCGATTTGACTGATATGGGTTTGGTGGCTATAGGGAGAGGATGTTGTAAGTTGACTACGTTTGAGATTCAAGGGTGTGAGAATGTAACAGTGGATGGACTAAGAACAATGGTTAGTCTTCGGAGTAAGACTTTGACTGATGTGAGAATCTCTTGCTGCAAGAATCTTGACACAGCTGCTTCTTTAAAGGCAATTGAGCCGATTTGTGATCGGATCAAGAGACTGCATATAGACTGTGTGTGGTCTGGTTCAGAGGAC---------------------------GAGGAGGTAGAAGGAAGAGTGGAAACTAGTGAGGCTGACCACGAA------------------------------------------------------------GAGGAGGATGATGGTTACGAGAGGAGCCAGAAGAGGTGCAAGTATTCATTCGAGGAAGAACACTGCTCA------------------------ACTAGTGATGTGAATGGATTCTGTTCTGAAGAT---------------------------------------------------------------------------------------------------------------------------------------------------------------------------------------------------------------------------------------------------------------------------------------------------------------------------------------------------------------------------------------------------------------------------------------------------------------------------------------------------------------------------------------------------------------AGAGTATGGGAGAAACTGGAGTATCTATCTTTATGGATCAATGTTGGAGAATTTTTGACGCCATTA------CCT---ATGACAGGACTAGATGACTGTCCGAATTTGGAAGAGATTAGGATCAAGATAGAAGGAGATTGCAGAGGTAAACGC---AGGCCAGCCGAGCCA---GAGTTTGGGTTAAGTTGTCTCGCTCTCTACCCAAAGCTCTCAAAGATGCAGTTAGATTGCGGGGACACAATCGGTTTCGCACTGACCGCACCG---CCAATGCAGATGGATTTGAGTTTATGGGAAAGATTCTTCTTGACCGGAATTGGAAGCTTGAGC---TTGAGCGAGCTTGATTATTGGCCACCACAGGATAGAGATGTTAACCAGAGGAGTCTCTCGCTTCCTGGAGCAGGTCTGTTACAAGAGTGCCTGACTTTGAGGAAGCTGTTCATCCATGGAACAGCTCATGAGCATTTCATGAACTTTTTGTTGAGAATCCCA------------AACTTAAGGGATGTACAGCTTAGAGCAGACTATTATCCGGCGCCGGAGAACGAT---ATGAGCACAGAGATGAGAGTTGGTTCGTGTAGCCGATTCGAGGACCAATTGAACAGCCGCAACATCATTGACTGA
MAX2_Asplenium_platyneuron_KJZG_2003767                                 ------------------------------------------------------------------------------------------------???????????????????????????????????????---??????---???????????????????????????????????????????????????????????????????????????????????????????????????????????????????????????------????????????????????????????????????------?????????????????????????????????????????????????????????---------------------------------?????????????????????------------------------------------------------????????????????????????????????????????????????????????????????????????????????????????????????---?????????????????????????????????????????????????????????---------------------------------???????????????????????????????????????---------???????????????????????????---???????????????---???????????????????????????????????????????????????????????????????????????---????????????????????????????????????????????????????????????---????????????????????????????????????????????????????????????????????????????TGCATCTTGGAGCTAGCTGCAAGAAATTGAGAGTGCTGCACCTCATAGACAATTCTGCATTCAATGCT------GCACGTGGTGATCCAGAG---------------------GACGCTTTTGATGAACAGGATGCACAGATTTTCAGGCAGGGCCTTGAAGGTGTTTTCCAAGCTCTTCCTTTGCTTGAGGATCTTGCTATTGTGCTGTCACAGAATGTGAGGGATGCCAGGCCGATTATGGAGGTGCTGGCTGTTTCTTGCAAGAGGTTGGCATCCCTTTGCCTCGGTCATTTT---CATGGTTTGTGTAGTGGGCCACAA------------CCCAATGGGATTGCCAATTGT------TGTGGGCTGACAAACTTAATCATCAAGAGTTGTGCCGATCTGGACGATGCTGGATTGGTCGCAATAGCATCTGGTTGCACTGGGCTTTGTTCATTGGGTCTTCACGGCTGCAGAGAAATATCCCGAGCTGGCTTGCGCA?????????????????????CCAGTCTTGTGGATGTTCAGGTGACCTGCTGCTTACACATGGATGCAGTGGATACCCTTTGGGCCTTGCAACCGATCCAAGGCACGATTGTAAACTTGCAAATTGACTTTCTGCTC------------------------------------------------------------------------------------------------------------------------------------------------------------------------------------------------------------------------------------------------------------------------------------------------------AGTCCAGAGTTTGTGGCGAGAGAGGGAGAAGGCGCTCAT--NGGCGCTCATAAAACTTGGGCACCTTCACTATCCAGCGATTCAAGCTTCAAGAAGACACACGGTGAGAGTTCAGGATCTTCTGGAACGGCATCCATTAGTTCACAATTGAGCAGCCATGGCGTAGAACATATCGGTGATGGCCTTCAACAGAGTCATTCTATTGAGGGTTTGGATCTCAACGTTGCATTAGTTAGCCATGAAACTGATGCGGGATCCCAAGGGAGTGTGAGGGTTAATTTAGCACATGGGCATGGGTTTCTTACACAGAGTAGCAGTAGCTCAGGCTCAGGCTGCCTTGCAGCAGCCGATTGTGTGGCTGCGGGGGGGGGGACCAGGNNNNNNNNNNNNNNNNNNNNNNNNNNNNNNNNNNNNNNNNNN-NNNCGCATGGTGGGTCAAGCCACTCTTCAGGACACCTCTCAGGACCAGAGGTAACATCTGAACTCAGCGCTACTGAATTCTCTCTCGCGTATCGTGAC---GGAGAATGGAGCAAGTTAAGATCCTTATCCTTATGGATTCCCATAGGGGAGCTGTTGTCACCATTG------CCA---ACAATTGGTCTGCAGTTCTGTCCATCTCTAAAAGAAGTACAAATCAAGGTCGAAGGTGATTGTCGAGCATGTCCC---AAGCCCAAAGTCAGG------T??GGTATAAGCACCTTTGCATCATACCAAGCATTGTCGAAGCTTAGGCTAGATTGCAGTGAAATAGTAGGGTATGCTCTTAGTGCTCCC---CAAGGTCACATGGAACTAAGTATGTTGGAAAGATGGTATTTGCAAGGTATTGAGCATGTGAAG---CTCTTGGAACTCGACTATTGGCCACCTCAGGACAGGGATGCGAATCGCAGAGGGCTCTCTCTACCTTCTGCCGGCCTTATATCTCAGTGTTCAACCTTGAGGAAGCTTATACTTCATGGGACGATTAATGAGCATCTGCTGAGGATGTTCCTAAAACCTCCA------------AACTTGAGGGATGTGCAGCTGCGGCTTGATTATTATCCGGCTCCTGAGGTTGAA---TTGAACACTGAGACGCGTGCGGATGCTTGTAGAAGGTTTGAAGCGAGTCTTGCTGAACGTGGCTTCCTCGACTAG
MAX2_Atrichum_angustatum_ZTHV_2000724                                   ------------------------------------------------------------------------------------------------???????????????????????????????????????---??????---???????????????????????????????????????????????????????????????????????????????????????????????????????????????????????????------????????????????????????????????????------?????????????????????????????????????????????????????????---------------------------------?????????????????????------------------------------------------------????????????????????????????????????????????????????????????????????????????????????????????????---?????????????????????????????????????????????????????????---------------------------------???????????????????????????????????????---------???????????????????????????---???????????????---???????????????????????????????????????????????????????????????????????????---????????????????????????????????????????????????????????????---????????????????????????????????????????????????????????????????????????????????????????????????????????????????????????????????????????????????------?????????????????????------------------???????????????????????????????????????????????????????????????????????????????????????????????????????????????????????????????????????????????????????????????????????????????????????---????????????????????????------------?????????????????????------????????????????????????????????????????????????????????????????????????????????????????????????????????????????????TATCACAGAGGAGGGCCTCCGTTCATGTGTGGGCAATTTGTCTGAAACTTTGAATGATGTTGGAGTTACTTTCTGTCAATTGCTGCCAACCGCAACAACTTTGCAGGGGCTTGAGCCAATTCTAACATCCGTAAAGCATCTGTACTTAGACTGTGTCTGG---------------------------------------------------------------------------------------------------------------------------------------------------------------------------------------------------------------------------------------------------------------------------------------------------------------------------------------------------------------------------------------------GATAAAGCGATTCTGGAACAGGAAGCAGCAGCTATGGCAAAATCATCAACACCTTCATCTCAAACCCCTAACTACTCAGGATTTGGTCCCCCTACCAACATTGCAATGAGTGGTTGGTTGGAACCCAATTTTGGGTCTTGTGGTGCGGATGGCAGGGAGGAGACGATGATGACTGGCAAAAGAAGGGAGAGCTCCTTGCCTCCTCACAGTCTGGTTGCAAAGCGCCGCCGCAATGCGGCAGTACCTGAAAATAGTAGAGATTGGGGTTTTGGTCCAATATTTGTGGCAGATGCATCTTCAAGCGCATCTTGCACCACTTTGGAAGGAAGCAATTATCAATCTGGACACAGTGCCACAGATGCATCGAACACATCAACAAATTCAGGAGGAGTTGGATCTCATGATGGACCCAAAACACAACACTTGCTAGGA---AAAGAATGGAAATCTCTCGAGGTTCTTTCACTTTGGTTACCTGTAGGATTATTGATCTCACCCTTG------CCG---GCAATGGGGCTTGGGTCATGCCCAATGTTGCAGGAACTGAAAGTGAAAGTGGAAGGCGACAGTCGGCAATTGCTG---AAGCCTGATGCC------AACTGGGGTATTAAATCTTTTGTTCGCTACCCGAAACTGCAGAAAGCTAACCTAGATCTTAGTGAAGTCACTGGATTTTCACTCAGCGCGCCT---GAGGGGCGTATGGATCTCAGTTTGTGGGAACGCTACTACTTGACTGGTTTAAGTGCGTTGAAG---CTTACAGAGCTTGACTACTCACCTCCATCAGACAAAGAAGTGAATCGACGAGGGTTGTCTCTCCCTGCTGCAGGCTTGTTGGCTGAGTGTTGGAACCTGCGCAAGTTGTTTGTGCATGGAACGACTCATGAGCATTTTCTTATGATGCTTGCGAGATGTAGA------------TCTGTCCGGGATGTGCAATTGCGAGGGGATTACTACCCTGCACCTGAATTGGAT---------ACTGAGCTACGAGCAATCTCGTGTCAGAGATTTGAGGCGGCTGTGGCGAAGAGAGGCTTTCCAGACTAA
MAX2_Botrypus_virginianus_BEGM_2006874                                  ------------------------------------------------------------------------------------------------???????????????????????????????????????---??????---???????????????????????????????????????????????????????????????????????????????????????????????????????????????????????????------????????????????????????????????????------?????????????????????????????????????????????????????????---------------------------------?????????????????????------------------------------------------------????????????????????????????????????????????????????????????????????????????????????????????????---?????????????????????????????????????????????????????????---------------------------------???????????????????????????????????????---------???????????????????????????---???????????????---???????????????????????????????????????????????????????????????????????????---????????????????????????????????????????????????????????????---????????????????????????????????????????????????????????????????????????????????????????????????????????????????????????????????????????????????------?????????????????????------------------???????????????????????????????????????????????????????????????????????????????????????????????????????????????????????????????????????????????????????????????????????????????????????---????????????????????????------------?????????????????????------????????????????????????????????????????????????????????????????????????????????????????????????????????????????????????????????????????????????????????????????????????????????????????????????????????????????????????????????????????????????????????????????????????????????????------------------------------------------------------------------------------------------------------------------------------------------------------------------------------------------------------------------------------------------------------------------------------------------------------------------------------------------------------------------------------------------------------------------------------------------------------------------------------------------------------------------------------------------------------------------------------------------------------------------------------------------------------------------------------------------------------------------------------------------------------------------------------------------------------------------------------------------------??????????????????????????????????????????????????????????????????------???---?????????????????????????????GAAGGAAGTCGTGATAAGGGTTCAAGGGGATTTTAGGCATTGTCCC---AAGCCCGGAATGCGC---ACTTGTGGCCTTTCTGCACTTGCTTGCTACCCTCAATTATCAAAGCTTGTGTTAGATTGTAGTGAAGCAGTGGGATTTTCCCTTACTGCTCCC---GCAGGGCACATGGATCTGAGTTTATGGGAACGGTGGTATCTGATGGGCATTCAATTGATGAAT---ATTTCAGAGCTTGACTACTGGCCTCCTCAAGATAAAGAAATGAACCAGAGAGGACTCACACTGCCTAGTGCTGGTCTTCTTTCCCAATGTGTGAACTTGAGGAAGTTGATAATTCATGGAACTGCCCATGAGCATTTTATGCTGATGCTTCTTCGTATCCCT------------AATCTGAGGGATGTGCAGCTTCGAGCAGACTATTATCCTGCCCCTG???ATGAA---TTAAGCTCAGAAATGCGAACAGATTCGTGCAAGAGATTTGAAGCAGCATTGGCAAACCGTGGTTTTCCTGATTAA
MAX2_Buxbaumia_aphylla_HRWG_2017287                                     ------------------------------------------------------------------------------ATGGAGGAGGCATCGACATCCGAGCTGTGTGCGTTTAGGATGCACATCAGCGAGCTG---CCGAGT---GTGATCATTACCAGTATCTTCTCTTGCATAACTGGTCCGAGATTGAGAAACTGTGTTGCGCTTGTTTGCAAAGAGTGGTATACTCTTGAGAGACAGACCCGGACTGTGCTCTCACTTCGAGGT------AACATCGGGGGAATGCATGAGCTGCCCATGTGTTTT------CAGCATATTACCACTCTTGATCTTGCACAGTGCTCTCCCTGGGGTTCGTCTATCTTT---------------------------------CAGTCTGAGATAGGGAACGGT------------------------------------------------GAATTGATAGGGAATTGCTTGAAATCTGGTTTTCCTCTTGTGTCGAGTCTCAGTGTCTATGTCCGAGATGCCATGGACATTCAAATGGTGGCGTGG---TTATGGCCGGACTTAGAGCTTGTTAATTTGGTAAGGTGGCATCAGCGGGCATTGGACAATGCAGAGGTT---------------------ACGGACTTGGGTGATGAGATTGTAGGATTGTTGAGTGGG---TGC---AAGAAGTTGACGAATTTAAATCTTTCA---AAGTTCTATTGCTGG---ACAGAGGATGTCCCTACGGCTTTGCAGACAGAAGCTACCACTGCAGCT------AACCTAAGAGTTCTAAATCTA---TTAAAGCTCTCCCCGGAAGGATTCAAAGGTCAGGAAGTAAGGACGATAACAGCCTCCTGC---CCTAATCTTGAAGAATTTTATGTCCTCTGCGAGTTTGATCAGCGATTGATAGACGCCGTCGGTGACGATACCCTTCTTGCCATTGTTACAAATTGCCCGATGCTTAAAGTGCTTCACCTCGTA-------GTGAATGGAACAAA---CTTCCAAGCGATGCTCAAGAG---------------------GATGGGTATGCACTTGAGGATTCAGTGCTATCAAGGCAGGGGCTGGAGGTGATGTTCAAAGGTCTACCACACCTGGAAGATCTCGCATTTCTTCTGTCTCAAAATTTTCGGGATGTGGGTCCTTGTCTTGAAGTGTGTGCACTGCATTGCAAGAAGCTTCGATCCCTATCACTGAGCCATTTT---CATGGTGTTTGCCGTGGCCCGCAT------------CCTGACGGCGTCGCAAATTGC------ACTGGATTGCAAAAATTGAGCTTGAAGAACTCTGCAGACTTGACTGATGACGCACTTTCAGCCATATCTATTGGCTGCCCTAGGCTGTTGACGTTAGGGTTGCGACACTGCAACTTAGTCACTAAGGAGGGGCTTCATGCTTGTTCGGGCAATTTATCACGATCGCTGGAGAACGTTGATGTTGCTTTTTGCAAGCTGCTACCAACGGCTGAAGTCTTAAAAGCACTTGAGCCCATTCAAGCGTCGGTTAAGAATCTGCATATTGACTGTGTCTGG---------------------------------------------------------------------------------------------------------------------------------------------------------------------------------------------------------------------------------------------------------------------------------------------------------------------------------------------------------------------------GATAAAGAGGTACTCGCTCAACAAGAGATTATTGCAGCAGCTTCATGCACCCAGAGCGCAGAGAAGCAACGATCAGGATTTGGAGCACCTTCTGATATGAATAGGTTACGAGGAGGCATGAGAGATCGATTGCCACATTTTGGGTATTGTGAGGCTGATCTCGACGAGATTGTCGGAACGAGGAATGATAATTTTCTAACTCCTCACAAGTTGATCACGAAGCGTCGCCGGTTGAATCCAGCGGGAGGTCCCGTGTCTAATGACAAAAATTTGAGTGAGTCGCATCCATCATCTTTAATGCTCAACATTTCCAACGGGGTTCGTGGGAGCAGCTCTGACAACAGTAACACGTATCCTGAAGTAGTTCACCCAAATGGGTTAAGAGACCCGGAAGCAATATCCCAGCAGGCGGGTGTGTCTGGCAGAACTATATTACAGTGTCCACCAGGG---AAAACGTGGAGATCGCTTCAGTCCCTTTCACTTTGGATCCCTGCTGGAGAGTTACTCTCGCCTTTG------TCA---GCCATGGGTCTTGAATCATGCCCACTGCTCCATGAATTGAAAGTTCAAGTGGAAGGAGATACTCGTCTTCTTCGT---AAACCCCTTGATAGGATACAATGGGGCATAGAATGTCTTTCTCGATACCCAAAATTGGTGAAGCTTGAATTAGACCTTAGTGAAGTTACTGGTTTCTCTTTGAGTGCACCA---GAGGGGTTCATGGATGTCAGCTTGTGGGAAAGACATTACTTAAATGGCATATTTGCATTGGAC---CTTACAGAGCTTGATTATTGGCCCCCGTCAGACAGGGAAGGAAACAGAAGAGGCCTTTCCCTTCCTGGTGCGGGGTTGTTATCACAATGCCCCAAGCTAAGGAAATTGTTTGTGCATGGAACGGCACACGAGCACTTTCTTATGATGCTCGTCAGGTGTCCA------------AGCCTTCGGGATGTCCAATTGCGAGGAGACTATTACCCTGCACCAGAACAGGAA---TTGAATACTGAGCTAAGGGCAATCTCATGTCAGAGATTTGAGGCTGCTGTTGCGAAAAGAGGATTCTCTGATTAA
MAX2_Carica_papaya_evm_model_supercontig_52_168                         ------------------------------------------------------------------------------------ATGGCGAACAATATCTCCGATGCCGCTGCTACAACCACGATAAACGAGCTT---CCCGAT---GTGATTTTATTACACATATTTTCGATGGTTACTGATACCAGAAGCCGGAATTCTCTGGCTCTGGTTTGCCGGAAATTCATGGCACTTGAAAGGGCAACGCGCTACTCTCTCACGCTCCGGGGA------AACGCGCGGGACCTTTTCTTGATCCCCAATTGTTTC------AGATCTGTGACCCACTTGGACCTCTCTGTTCTTTCCCCATGGGGCCACTCTCTACTC------------------------------------TCTTCTCCTTCCTCCGATCCT---------------------------------------------CACCTTCTCGCTTACCGCCTCAAGGTTGCCTTCCCTGCCGTAACCTCCCTCACCGTTTACTCCCGATCTCCCTCTACTCTCCAGTACCTTCTTCCC---CAATGGCCTCGTTTGCGCCGCCTCAAGCTGATCCGGTGGCATCAGCGATCCCAAACT------------------------------------GATATCGGCGACGACTTCATTCCCATCTTCGAGCAC---TGC---CAATCTCTTGAATATCTAGATCTTTCC---TCTTTCTATTACTGG---ACTGAAGATTTACCTCCCGTTCTCCAAGCATATCCCGCTATATCGGCGTCG---CTTACACACTTGGATCTGCTG---ACCGCGTCCTTGTCGGAGGGATTCAAGGCGAACGAGATTAGCGACATAGCTCGTGCTTGT---CCCAATCTGAACAAGTTTCTTGTAGCCTGTATATTCGACCCGAGGTACATTGGATTTGTCGGGGACGAGACTTTGATGGCCATAGCGAGTAACTGCCAAAAATTGTCGGTTCTCCATTTGGTGGATACATCTTCGTTGTCCAAG------GTGAGAGGAAATCCGGAGAGC------------------GAGCAGTTAACGTCAGAGGAGGCGAGGATTACCGGAGCAACGCTGGTGGAGTTTTTCTCAAGCTTGCCTCTGCTTGAGGAACTGGTTTTGGACGTTGCGAAGAACGTGAGGGAGAGTGGGTTTGCATTGGAGGTTTTGAATTCAAAATGCAAGAAGTTGAGGGTGCTTAAATTAGGGCAATTC---CATGGGATCTGCTCGGCCAGTGAGTGGCAG------CTCGCTGGAGTTGCCTTGTGT------GGGAATTTGAAATCTTTGTCTATAAAGAATTCATGGGACTTGACGGATATGGGGTTGGTGGCTATAGGCAGAGGGTGTTGTAAGTTGGCTAAGTTTGAAGTTGAAGGGTGTAAGATGATTACTGTGAATGGGTTAAGGACTATGGCTTCATTACTCCGGAACACACTGGTGGAGGTGAAGATTTCCTGCTGCAAGAATCTTGATGCTTCTTCGTCTCTGCGTGCTGTGGAGCCAATTCGTGATCGGATTCAGCGACTGCATATTGATTGTGTGTGGGATGGGCTGAAAGAG---------------------------GGAGGTGAGGTGGGTCAATCCAGTTACGATGGAATTAAAGAC---------------------------------------------------------------------GGAGATTGGAGCAACAAGAAT---AAGAGATCGAAGTACGCATTGGACGAAGATTGCTCC---------------------TATGTTCATCGCAATGGTAATGGTTTTTGGTGC---------------------------------------------------------------------------------------------------------------------------------------------------------------------------------------------------------------------------------------------------------------------------------------------------------------------------------------------------------------------------------------------------------------------------------------------------------------------------------------------------------------------------------------------------------------------AAGAGATGGGATAAGCTGAGTTACCTGTCTCTTTGGATTAATGTTGGTGACCTCCTGGCTCCATTG------CCC---ATGGCAGGTTTGGAGAATTGTCCTGTTTTAGCGGAGATTTGTATAAAAGTTGAGGGAGATTGCAAGGATCGCCAC---AAACCATCAGAACCT---GCCTTTGGATTGAGCTGCCTTGTGCGATACCCTATGCTTTCGAAAATGAAGTTGGATTGTGGCGACACTATAGGCTATGCACTCACTGCACCA---TCAGGGCAAATGGACCTCAGCTTGTGGGAGAGGTTCATCTTGAGAGGGATTAAGAATTTGAGC---CTCAATGAACTTCATTACTGGCCGCCTCAAGACAGGGATGTAAACCAAAGGAGTCTATCGCTGCCAGCAGCTGGCTTGCTTGCTGAATGTCTCACCCTGAGAACGCTTTTCATTTATGGTACTGCTCATGAGCATTTCATGATGTTCCTGCTTAGGATTACC------------AATCTCAGGAATGTGCAGCTGAGAGAGGAGTACTATCCAGCTCCGGATAATGAT---ATGAGTACAGAGATGAGAGTTGAGTCATGCAGCCGCTTTGAGGATGCATTGAATATGAGGCAGATACCGGATTGA
MAX2_Chamaecyparis_lawsoniana_AIGO_2011171                              ------------------------------------------------------ATGGAATTGGAATTCGAACAAGAAATCAGTGTGTTTGAATCTACGCAGGCGAAGATGAGAAAAACGCAGTTCAGTGACATT---CCGGAA---GTGATAATCAGCATCATATTCGGCCTGGTGAAGGACAGCAGGGCAAGGAATCGGATAGCCCTGGTTTGCAAGAAATGGCGGGAGCTGGAGCGAGCAACGCGAATGGAGCTCTGTGTGCGGGGA------AACATAAGCAATTTGTACTCGCTGCCATCCTGTTTC------CAGGGCGTGACGACTCTGGACCTGTCGCAGATTTCGCCATGGGGTTACCCTGTTTTA---------------------------------GACACCTCTTCCTCGGAGAAC------------------------------------------------CAACTAATTGGGCATCTTCTCAAGAAGGCCTTTCCCCGCGTGCAGAACATCACAATCTATGCTCGCAACGCCCGGAATATTGACATGCTCGCGCAG---CTCTGGCCGCAAGTTCGCCATGTCAAGCTGGTGAGATGGCACCAGCCCGTTAATGACCCGGAGTCTCCT---------------------------TTTGGA---GAGCTGCTGCCGCTTCTTGTCAAT---TGC---GAATTGCTTCAAACCCTAGACCTCTCT---CAGTTCTATTGCTGG---ACAGAGGATGTCGCCTCTGCTTTTATGTATTCCCCCTCTGTCTGTGCG------AATCTCTCGTCTCTCAATTTG---CTCAAGCTTTCTACCGACGGTTTCAAGGCCGCCGAGCTCGTTGCCATTTCAGAAGCCTGC---AGAAACCTCCAAGAGCTGTACGCTGTCTGTGTCTTTGATTCGCGGTACATGGACTGTGTTGGTGATGAGGTACTTGTTACCGTGGCTAAAAACTGCACTAGAGTTAGAGTACTTCATCTTGTGGATAAAACTGCATTTGGAGAG------CTTAGAGGGGACCCTGAT---------------------GAAGAATTTAGTAGTGAGGATGCTAAAATCAGCCGCCAGGGCTTGGAGGAAATGTTTAGAAGTCTGCCGAGTTTGGAGGACCTTGTGCTGGATGTTTCACAGAATGTAAGAGACTCAGGACCCGCCTTAGAGTTTTTGGGGCTACAGTGCAAGAAAATTCGGGCTTTGAAGCTGGGGTACTTT---CATGGGGTGTGCAAAGGACCTCGG------------CCTGATGGGATTGCCATGTGC------TCAAACCTGGAGAGGCTTTGTATCAAGAATTGTGCAGATTTGTGTGATGTGGGACTTGAGGCCATTGCAACTGGATGTTTTAGATTGAGTAAACTGGAGTTGCAAGGCTGTAAAAAAATTAGTGAGAAGGGTGTCAGATTTTGTTCAACCAAGCTTAGAAAGACTCTGGTAGATGTCAGTGTTTCTTGCTGTAAGAATCTTGATACTGCTGCCACTTTAAGGGCATTGGAGCCCATTAGAGATAGAGTAAGGAAGTTGCATATGGATTGTGTTTGGGACAAGCCAATAATTGAACAAGCATTCATGTATCACAAGAGTGGGGAGAGATTGGAACCTGATGGAGTCGGC---------------------------------------AGTAGTAGTTCTTCAAGCAATCAACTGCTATATTCCAGTGGGATACAGAGCCCCAAGTGCACTAATTGGGGACCATCTTTAGAATTGGGGCTACCTGACCTAAACCATGCAGATTTGGATCCTGAT------------------------TCAGTTATTGTGGACACAACAATGGAAAATGACAGCCTAGAGCTTAACACGAGCTTGTATTGCGAACATTCAGGAAGTCACTCCTGCATTTATTTGGAACATGGCAAACCTATCTCTATGGGG---CAAAATGAAAATGTGTCAAGGTATGTGGCATCTAATGTAGTAGACTCTGGAGCTATG---------------------GATGTTGACATGAAAGCAAGTGAGATTGAGCATAATGTTAGTTCTGATCCTGACTTTTTATCATCAATAGGGTTTATG---------GACTTTTTGGGAGTAAATAAAAAGCATCAAGAATCACCAATGCTTGAAGAAGTCAGTGATGAAAGGTTAGAGCTAACTGAAGGTGGGTGTCAAATGAGGAGTACGACAGGTGTATCTAGTATAAGAACCTCATTGGAAAACATG---GAATTTGAGTGGCCAAAAAAAAGAAAATGCATCAGTGACTTAACAGTTGCTGAACACTGTGCAGGGATGCGTGAGCAAAAGCGTTTTTGCCATAGGATGGATCAAAGAATGTGT---TCAACCTGGACAAGTTTGAATTCATTGTCATTGTGGATGCCTGTTGGTGAGCCGCTAACTTCTCTC------GCA---GTTATGGGTTTAGAACAGTGCCCGATGCTTGAGGAGATAAAAATCCAGGTGGAGGGGGATTGTAGGTTCTGCCCA---AAACCAATAGAGCAG---GCATGTGGTTTAAGTTCATTGGCACTCTATCCCTCTTTGTCAAAGCTGGAATTGGATTGTGGTGAGGTAATAGGTTTTGCATTGAGTGCTCCA---GCAGGCCAGATGGACTTGAGTCTGTGGGAAAGGTGGTATCTCAATGGTCTTAGAGTGCTGCAT---CTGTCACAATTGAATTACTGGCCTCCACAAGATAAAGATATGAATAGGAGAGGTCTTTCGCTACCGGCTGCAGGGCTTCTTCAGGAGTGTGTAACTCTCAGGAAACTTTTTGTTCATGGAACAGCCCATGAACATTTCATGATGATGTTTCTTCGCATCCCA------------AATCTAAGAGATGTACAACTGAGGGAGGACTATTATCCAGCCCATGACAATGAT---ACATGCACTGAGATGAGGACTGAATCTTGCAGGCGATTTGAGGAAAAGCTAGCTAGTCATGGGTTTTCTGAT???
MAX2_Coleochaete_nitellarum_Contig_14713                                ---------------------------ATGGCTATAAGCGTTGCAACTCGATATCAGCATCAGCGTGATGCCACTCAATTGATGGCTGCCGACAACGATGTAGAAATGTTTGAGAGATCCCCGATATCTGTCTTG---CCAGCC---AGCATCCTTATGTCAATTATTGGCCTCTTGGACAACACGCGATGTCGCAACGCTGCATCTCTTGTTTGCAAGACGTGGACTGAAGCAGAGAGGGCAACAAGAGTCGCTCTTACTCTTCGTGGC------AATATCTGTCACCTGTTAGACATCCCTGTTTCATTC------ACTCATGTTTCGGAGCTCGATCTCACAGAAATCAGCCCCTGGGGTAGTTCCATACTG---------------------------------------CAGGCAGGG------------------------------------------------------AATGGCGTGGAGGAGGTATTGCAAAGGGCTTTCCCGCGGCTGAGGAAATTACGGCTGTATGCACGCGAGATTTGGGACATTGACATGATGGCAAGA---ATATGGCCCTCTTTAGAAGAGGTACATATCGTGAGGTGGCATGAGAGGACAGAGTTGCAGACTTCA------------------------TCAGTGGTGTCAACAGAAATAGCCCTCCTCATGCGACAC---TGC---AAGTCACTCAAGGTAGTTGACATGTCG---GACTTTTTCTGCTGG---GTGGAAGACATCCCGCCTGCGTTGGAATCGAGCGAGACAGCACAG---------AATCTGCGTGTCCTCAAGCTT---CAGAAGTTTGCACCAGATGCTTTCACCAATTCGAGCTTGATCAGAGTCGTTTCCGTCTGC---CATCTCTTGGAGGAATTGGAGGTTGTTTGTGAGTTTGATCCGAGGTATGAAGACAGTGTGGACGACACAGCACTCATTGCAATCGCGGAAAATTGTCCAAAGCTGCGCAGCTTGACGATGGTGGATTACGCCGAACAGTGGCGA------TCTCGGAGCAACTCTGTT---------------------GATGCGTATCTGGCATCTGAGGTGCGGGTGACACATAAGGGCCTGCAAGTGTTGTTGACGGGGCTGGCGCAATTGGAGGAGCTGAGCGTGGTATCTGCGCACCCCGTGCTGGCCACGGGCCATGCCCTCTCCACGCTCCCCCTCCTCTGCAAGCGCTTGCGCTTCCTCGAGCTCGGCTGCTTCTTTCAC???GCCTGCCCCGGCCCCGAC------------GACCCCGGCCTCGCTCTCTGC------ACCAACCTCACCTCCCTCACTCTCAGGCGATGCCTCGACTTGTCCGACGACAGCCTCAAGGCCATTCAGTCCAGATGCCGCCTCCTCAAGTCCATCACCATCTCCAGTTGCAGCTCAATAACAGGACCTGGACTTCATTCCCTAACTACCGCTCTTGCTCCCACGCTCGACGAAGTCTCAATTTCTGACTGCAGGAGCATCGGCATCATTGACCTCCTCCAAGCTCTCAAACCTCTCAGGGCCACATTGCGGCGGTTGCACCTCGATATACTGTTAGCTGATCGCGAGAAGCAGCAGATGCTGGCCGCTCGCATGGCGGCACCTGCAACCAGCAGGATGGCAGATGATGGGGATCATCATCATCATCATCAGCAGCAACCTCAGCAGCCTCAGCAGGAGATGAGGATGAGGATGATGAGGATGATGGTGGCGACGATACATGATGGACCATCTGTGATTCGACGCCGCGTTGGGGATGGCCCCTCTTCCTTGTCAGCAGCAGCAACAGCAACAGCGTCATCTTGTGCACCGCAGCCGGAGTATCTGGCGAGGAGGAGTCAGCCCCCCCAATACCATGACCTGTCCCGTTACGCGTGTGTCAAGGTCGTGGAGGAGTGCTCTGATATCAACGAATTTGGTGGC------------------------------------------------------------------------------------------------------------------------------------------------------------------------------------------------------------------------------------------------------------------------------------------------------------------------------------------------------------------------------------------------------------------------------------------------------------------ATTACGTGGCCTAAGCTGGAGGAGTTGTCACTCTGGGTCGAGCTTGGAGTGCAGCTCGACGTCATC------TTC---CCCCTTGCCTTCATGGGGTGCGAGAGGCTGGAGAGGGTGGTGGTGGAGGTGGAGGGCGACTGCTCCACAGTGCAG---GGGCCGCGGGCGGGCAAGTCGTTTGGGCTGCACCTGATGCAGCACATGCCGCGGCTGCGCTGCCTGTCGCTGGACCTGCACCGCCTGCGCGGCTACACCAACACCATCCCTGTCTTTGGCCCCGCTGTCGTCCAGGTCTGGGAGCGCCACTACCTCCTTGGTGTCCAGCAGTTGCGC---CTTCACTCCATCAACTACTGGCCCCCTGCCTGCCGTGAAAGTAGACAGCGCGGCATTTCGCTGCCTGCCGCGGGAATTCTGTCGATGTGCCTTCATCTGCGGAAGGTGACGATTCACGGGAGTGTCACGGAGCACGTGCTCAACCTGTTGCAACGTGCACGG------------AGCCTGCGCGACACGCACTTCAAGACCGACTACTACCCGGCACCTGAGGACCAA---AAT???????????????GTTGAGAGTTGGTTGCGCTTTGAGTCTGCTCTGTTGAGGAACAAGATCACAGATTGA
MAX2_Cunninghamia_lanceolata_OUOI_2013642                               ------------------------------------------------------------------------------------------------???????????????????????????????????????---??????---???????????????????????????????????????????????????????????????????????????????????????????????????????????????????????????------????????????????????????????????????------------------------------------------------------------------------------------------------?????????????????????------------------------------------------------????????????????????????????????????????????????????????????????????????????????????????????????---?????????????????????????????????????????????????????????---------------------------------???????????????????????????????????????---------???????????????????????????---???????????????---???????????????????????????????????????????????????????????????????????????------------------------------------------------------------------??????????????????????????????????????????????????????????????????????????????????????????????????????????????????????????????????????????GGAGAT------CCTAGAGGGGACCCTGAG---------------------GCAGGATTTAGTGGTGAGGATGCTAAAATCAGCCGCCAGGGTTTGGAGGAGATGTTTAGGAGTCTGCCAAGTTTGGAGGACCTTGTGCTGGATGTTTCACAGAATGTGAGAGACTCAGGGCCTGCCTTAGAGTTTTTGGGGTTACAGTGCAAGAAAATCCGAGCTTTGAAGCTGGGGCACTTT---CATGGGGTGTGCAAGGGACCTTTG------------CCTGATGGGATTGCCATGTGC------TCAAACCTGGAGAGGCTTTGTATCAAGAATTGTGCAGATTTGGGTGATGTGGGACTTGCGGCCATTGCAACTGGATGTTGTAGATTGGGTAAACTGGACTTGCAAGGTTGTAGGCAGATTACTGAGACTGGTGTCAAATTTTGTTCGAGCAAGCTTAGAGAGACTCTGGTAGATGTCAGTGTTTCTTGCTGTAAGAATCTTGATACTGCTGCCACTTTAAGGGCATTGGAGCCCATTAGAGATAGAGTGAGAAAGTTGCATATTGATTGCATTTGGGACAAGTCAATTATTGAGCAAGCATCCATGGATCACAAGAGTATGGAGAGATTGGAACCTATTGGAGTTGGC---------------------------------------AGTAGTTGTTCTTCAAGTAATCAACTGCTGGATTCCATTGGGAAACAGAGCCCCAAGTGTGCTAGTTGGGGGCCATCTTTAGAATTGGGGCTGCCTGACTTAAACCATGCAGATTTGGATGCTGAT------------------------TCAGTTATTCTGGACACAACAATGGAAAATTACAGCCTAGACCTTAATTCAAGCTTGTATTGTGAACATTCGGGAAGTCACTCCTGCATTTATTTGGAGCGCGGGAAACATATCTCTAGGGGGCAAGAAGAAGAAAATGTGTCAAGGTATGTGTCTTCTAATGTAGTAGACTCTAGAGCTATG---------------------GATGTTGACATGAAAGCAAGTGAGATTGAGCACAATGTTAGTTCTGATCCTGATTTTCTATCATCAATGGGGTTTATG---------GACTTTTTGGGAGTAAATAAAAAGCACCAAGAATTGCAGAGGCTCGAAGAAGCCGGTGATGAAAGCTTAGAGCTAACTGAACGTGGGTGTCAAATGTGGAGTACAACAGGGGTATCTAGTATAAGA---ACCTCATTGGCAAATATGGAATTTGAGTGGCCAAATAAAAGAAAATGTATCAATGACTTAACAGTTACTGAACGCTGTGCAGGGATGTGTGAGCAAAAGCGTTTGTGTAATAGGATGGATCGAAGGAGGTGT---TCAACCTGGACAAGTTTGAATTCATTGTCATTGTGGATGCCTGTTGGTGAGCTGTTAACACCTCTT------GCA---GAAATGGGTCTAAAATGTTGCCCAATGCTTGAGGAGATAAAAATCCAGGTGGAGGGGGATTGTAGGCTCGGCACA---AAACCAAGAGAGCGA---GCCTGTGGTTTAAGTTCCTTGGCATGCTATCCCTCTTTGTCAAAGCTGGACTTGGATTGTGGTGAGGTAATAGGTTTTGCATTGAGTGCTCCA---GCAGGCCAGATGGACTTGAGTCTGTGGGAAAGGTGGTATCTCAATGATCTTGGAGTGCTGCAT---CTGTCAGAATTGAATTATTGGCCTCCACAAGATAAGGATATGAATAGGAGAGGTCTTTCGCTACCTGCTGCAGGACTTCTTTCAGAGTGTGTGACTCTAAGGAAACTTTTTGTTCATGGAACAGCTCATGAACATTTCATGATGATGTTTCTCCGCATCCCA------------AATCTAAGAGATGCACAACTGAGGGAGGACTATTATCCAGCCCCTGATGATGAT---ACAAGCACTGAGATGCGGACTGAATCTTGCAGGCGATTTGAGGAAGCTCTAGCTAGTCATGGGTTTTCTGAT???
MAX2_Cyathea_spinulosa_GANB_2003356                                     ------------------------------------------------------------------------------------------------???????????????????????????????????????---??????---???????????????????????????????????????????????????????????????????????????????????????????????????????????????????????????------????????????????????????????????????------------------------------------------------------------------------------------------------?????????????????????------------------------------------------------????????????????????????????????????????????????????????????????????????????????????????????????---?????????????????????????????????????????????????????????---------------------------------------------ATGGAGTTCCGCTTCTTGATGCAATCA---TGT---AAGTCGCTCAGAGATCTTGACCTTTCT---GAATTCTATTGCTGG---ACTGAGGACATACCTCCAGCTCTAGAGGTTGGGCCGTCTGTGTCAAAC------AATCTTCGCAGTCTCAATCTT---CTGAAAGTCTCGGTGGAGGGTTTCAAGGCCACAGAATTGGAAGCCATTACAAGTGCTTGC---ACAAACCTGGAGGAGCTACGGGTGGTCCTTGTGTTTGATCCTCGCTTTTTGGATTTTGTTGATGATGCTGCTCTTGTGCATCTTGGAACCACTTGTAAGAAGCTGAGAGTGCTGCACCTTATTGACAATGCTGCATTCACCAAT------GCCCGAGGTGATCCAGAG---------------------GAGGATTTTGCTGACCAGGATGCTCAGATTGGCAGGCAG?????AGTGGCTGTCTTTGAAGCTCTTCCTCTGTTGGAGGATCTTGCTATTGTGCTTTCTCAGAACGTGAGGGATGCTGGGCCCATCTTAGAGAAACTTGCCACTCACTGCAAAAGGCTGACGTCCCTGTGCCTCGGCCACTTT---CATGGACTGTGCAGGGGCCCTCAG------------CCTGAGGGAATTGCCTTGTGT------TCAGGCCTAATGGAACTAGTGATTAAAAACTGTGCTGACCTCAATGACATGGGTATGGCAGCAATAGCAACTGGTTGCACCAGGCTACGCAAATTGGGCCTGCACTCTTGCAAAGAAATTTCCAAAGATGGGCTGTGTATCTTGACACGCCAACTTAGTCAGACTCTGGTGGATGTACAAGTTTCCTCCTGCTTGCTGATGAATGCTGTGGACACACTTTGGGCGCTGCAACCAATCCAGGGAACAATTGAAAACTTGCATGTTGACTGCATATTGGATTCAGATTTTGTAGCAAGA------------------------GAAATAGAAGGTATGCCGATGCACAGTAAAAGCATTGAATTCTCTGCCACAGGGATAAACAATTCA------------------------------------------------------------------------------------------------------------------------------------------------------------------------------------------------------------------------------------------------------------------------------------------------------------CAGATGAGCAGTTCCTTGCCAGTTGGAAGAGTAAATAACAACGGAGTTCAATGGGGTCGGTCGGTGGACAGTTTTGATCTCAATGTCGCAGTGCTCGGTAATGAAAGTGATAGTATATGCCAGGGCCCGAAGTCCTTTTTGTCCGTAGGGAGCCTGAAACACAGTTCATCTGATGGATGGCTTACACTGAGCAGCAGTAGCTCAGGGGGTTTTGCACTAGACAGCATGGCCGTTAACAGGGCAGCTGAACAAGGTAGCAGTGGAGCCAACGATTCATCTCTGTTGAGTGCATCAAGTACAGATGAGCTTGCAAGCCATGCTTCTCTGGTCATCTCGGGACCAGAAATCATGTATGGACTTGCACAGCATTGTGTTCCCAGCTTTTCTCTTGCTTTCCGTGAA---GAGGAATGGAGCAAGCTGAGGTGTCTGTCTCTGTGGATCCCTATAGGCGATCAGCTTTCTCCATTG------CCC---ATCATGGGTCTACGGTTCTGCCCATCTTTACAAGAGGCTCGAATAAAAGTGGAAGGGGATAGTAGGACGTGTCCC---AGGCCCAAAATTCGA---TTTTCTGGTATTGGCACATTTGCGTGTTACCCGGCATTGTCAAAGCTTACTCTGGATTGCAGTGAAATTGTAGGATATGCTCTTAGTACTCCT---CAAGGCCACATGGAACTTAGTTTGTGGGAGAGATGGTATTTGCATGGGATCCAGTCTCTGACA---CTCTGGGAGCTTGATTACTGGCCACCTCAGGACAGAGATGCAAACAGGAGAGGGCTTTCTTTACCATCATCAGGCCTTATATCCCAGTGTCCTACATTGAGGAAGCTCACTCTTCATGGAACCATCAATGAGCACTTTCTGATGATGTTTTTGAAAAATCCA------------AATTTGCGGGATGTGCAGCTCCGGATAGATTATTACCCTGCTCCAGATGTGGAG---TTAAACACTGAAATGCGGGTGGATGCTTGCAAAAGATTCGAAAGAGCTCTCACTGAACGCGGTTTTCCAGATTAG
MAX2_Cystopteris_fragilis_LHLE_2067870                                  ------------------------------------------------------------------------------------------------???????????????????????????????????????---??????---???????????????????????????????????????????????????????????????????????????????????????????????????????????????????????????------????????????????????????????????????------------------------------------------------------------------------------------------------?????????????????????------------------------------------------------????????????????????????????????????????????????????????????????????????????????????????????????---?????????????????????????????????????????????????????????---------------------------------???????????????????????????????????????---------???????????????????????????---???????????????---???????????????????????????????????????????????????????????????????????????---????????????????????????????????????????????????????????????---????????????????????????????????????????????????????????????????????????????????????????????????????????????????????????????????????????????????------?????????????????????------------------???????????????????????????????????????????????????????????????????????????????????????????????????????????????????????????????????????????????????????????????????????????????????????---????????????????????????------------?????????????????????------????????????????????????????????????????????????????????????????????????????????????????????????????????????????????????????????????????????????????????????????????????????????????????????????????????????????????????????????????????????????????????????????????????????????????-------------------------------------------------------------------------------------------------------------------------------------------------------------------------------------------------------------------------------------------------------------------------------------------------------------------------------------------------------------------------------------------------------------------------------------------------------------------------------------------------------------------------------------------------------------------------------------------------------------------------------------------------------------------------------------------------------------------------------------------------------------------------------------------------------------------------------------------------GAGAATGGAGCAAGCTAAGATGTTTATCTTTATGGATCCCTATAGGTGAGTTGTTTTCTCCATTG------CCC---ATCATGGGTCTGCAGTTTTGTCCATCTTTACAAGAAGTTCGAATCAAGGTTGAAGGTGATTGTCGAGCATGTCCC---AAGCCCAAAGTTCGC---TTATCTGGTATAAGCACTTTTGCATCATACCAAGCATTGTCAAAGCTCACATTAGATTGCAGTGACATAGTAGGGTATGCTCTTAGTGCTCCC---CAAGGTCACATGGAACTAAGTTTATGGGAGAGATGGTATTTGCAAGGTATTGAGCATGTAAAG---CTTTCGGAGTTTGATTACTGGCCGCCTCAGGATAGGGATGCAAATAGAAGAGGTCTCTCTTTACCATCTGCTGGGCTTATATCTCAGTGTCCAACCTTGAGGAAGCTTATCCTTCATGGCACGATTAATGAGCATCTGCTGAGGATGTTTCTAAAAGCTCCA------------AACCTGCGGGATGTGCAGCTGCGGCTTGATTATTATCCAGCTCCTGACGTCGAA---TTGAACACAGAGACACGTGCGGAC???????????????????????????????????????????????????
MAX2_Diphasiastrum_digitatum_WAFT_2015458                               ------------------------------------------------------------------------------------------------???????????????????????????????????????---??????---???????????????????????????????????????????????????????????????????????????????????????????????????????????????????????????------????????????????????????????????????------------------------------------------------------------------------------------------------?????????????????????------------------------------------------------????????????????????????????????????????????????????????????????????????????????????????????????---?????????????????????????????????????????????????????????---------------------------------???????????????????????????????????????---------???????????????????????????---???????????????---???????????????????????????????????????????????????????????????????????????---????????????????????????????????????????????????????????????---????????????????????????????????????????????????????????????????????????????????????????????????????????????????????????????????????????????????------?????????????????????------------------???????????????????????????????????????????????????????????????????????????????????????????????????????????????????????????????????????????????????????????????????????????????????????---????????????????????????------------?????????????????GTGC------TCAGGACTAAAAAAGCTCTCAATAAAAAATTGTGTGGATCTTTCAAATACAGCTGTGGAAACAATAGCTCATGGGTGTCCATATCTCACAAAACTTGGTCTGCATAGTTGCAGAGAGCTCACAAAGGTGGGTCTTGAAAGCTGTGTGGCTCACCTCTCCAAGACCCTGGTTGATGTGGAAGTTGCTTGTTGCCGCCTGCTTTCTACTGATGATATTTTGAGTGCGTTGAAACCTGTTCGAGCTTCTCTCAAGCGCCTACATATTGATTGTCTGCTA------------------------------------------------------------------------------------------------GGCAATAAAGTATCTGATAGAGGAGCAGCAAAGAATGCTGCAGAGGAAGATCAATTTGAAGCCAAATTCTCCAAGAGCCGCATGGATATAGATTCTTCTTCTAATACAATGGGCCTTAAAATGCATGTTCCCTTCTGTACGGCAGGACTAATGGATCAACCAGGAGATCCCACTGGACAAACGATCACGTTAAAATTTTTTCAGAACAGTGGTAATGGTTTTGAAGATTGGCAACACATTAACAAGAATCAAACATCCCCAAGATTATTAGTTCCTTCAACTTCAGGAAGCGACAAGTCAAGTGCACACGATTCTGTCAATTCTGCTAGTCAAGTTTTCCATTTGGCAAGAGAGGTTGAGCATGTGAATGATCTCGCTTCTCTTGGGAATGTTCCAGAAGAAACAATTAGCATGAACGAAGGAAATGTCTATGAGATTACTACAGTCCAGGAAGAAGATTCACGTTGTATCAGGAGCTTCAATTGGCAAGTGGAGAGACCAATTGGACTAAGTTGTGATGTTGATTGTTCATCAATTCCTTCAAAAAAGGACAGGGTGCATCCAAATGTTTTCCAGAATGGCATAGCATGTGCACAGGAAGAAGATTCACCTGGAGGCCACAAGCATGGCTTTGATAGAACTCTAGAACAGTCAAACATTATAGAAACT---------------------------------------------------AAATGTTGGAATTGCTTGACTTCCCTATCGTTGTGGATTCCAGTTGCTGGAGATATAGAGCTGCTG------CCT---TTTGTGGGGCTTGGATCATGCCCAGCTTTGCAGGAAATGAACATAAAGGTAGAGGGCGATTGTCGACAGTTTTCA---AAACCTCCTGCCCGT---GCTTGGGGTCTCACTTCTTTTGCTAAATACCC????????????ACTTAAACTAGACTTGAGTGATGTTGTTGGTTATGCGCTCAGTTGTCCT---GGAGGGAATCTGGACTTGAGTCTATGGGAACGCTATTATCTGAATGGCATTCAGAATTTAAGA---CTTACAGAACTTGACTATTGGCCTCCATCTGACAAAGAGATGAATCACAGAGGTCTTTCTCTTCCTGGAGCAGGCCTATTATCTGAGTGCTCTTCTCTGAGGAAGCTTTTTATTCATGGCACAACTTATGAGCACTTGTTTTCCATGTTACTTCGTATTTCA------------AATTTACGTGATGTGCAACTCAGAGAGGATTACTATCCCGCCCCTGAAAGTGAG---ATGAGCACAGAGATGAGGGTGGATTCATGCAAGAGGTTTGAAATGGCTTTAGCGAAGAGAGGTTCTCCGGACTAA
MAX2_Encephalartos_barteri_GNQG_2009273                                 ---------------------------------------ATGGAATTTGGAGGAGAATTTGACGAAGTGTCCATGGAGTGTGAGTATAAGGACGAGAGAATGGAAATTGGAGGAGAAACCCATATCCACGACATA---CCAGAC---GTGATACTCAGTATCATATTCATTTCCGTCAGGCACATACGATCAAGGAACCGAATGGCCCTCGTCTGCAGAAAGTGGTGTTATTTGGAGAGAGTCACTCGTTTGGATTTCACCATCAGAGGT------AATATCTGTGATCTACACTTCATTCCCAGGTGTTTT------CAGTCTGTGGTGAATCTGGATCTTTCACTGTGTTCGCCATGGGGTTACCCATCCTTG---------------------------------GACCTTACCCCA---CACGGC------------------------------------------------CGACTCACAGGACATTTTCTGAAACAAGCATTCCCAAGAGTTAAAAACATAACGATCTATGTGAGAAATGCGGGAAATATTGAGATGCTGGCATGG---CTGTGGCCTGAATTGGAGTGTGTAAAGCTGGTGAGATGGCACCAGCGTCCTGTGGACACAGAGAGCGGA---------------------ATGGGTCTGGGCACGGAACTCATGGTTTTAGTGCAGAAT---TGC---AGGATGTTGAAAAGTTTGGATCTTTCC---CAGTTTTATTGTTGG---GACGAGGACATACCCCCTGCTCTGCAGGCCGAACCCCATGTCTCTGGT------AATTTGCGGAGTCTTAATTTA---CTCAAACTGTCCACAGAAGGTTTCAAAGCCCAGGAGCTTGAAGTCATTTCTAGTGCGTGT---AGGAATCTTGAGGAGTTATTAGTGGTGTGTGTGTTCGATCCGCGGTATATGGATTTTGTGGGGGATGAAGCTTTGATTGCCCTTGCAAGAAACTGTGGGAAGATTAGGGTTCTTCACCTGGTTGATCGAACTGCATTTGATGCC------CTAAGAGGTGATCCAGAG---------------------GAAGGGTTTTCGAGCGAGGATGCGCAGATCACTTGCCAAGGTTTAGAGGAAATGTTTGGGAGTCTGCCACTTCTAGAAGATCTGGCATTTGATATATGTCAGAATGTAAGGGATTCGGGCCCGGCTTTAGAGGCTTTGGGTGTG?????????CGGATTAGGTCATTGAGATTGGGTCAGTTT---CATGATGTATGTAAGGGTCCCCAG------------CCTGATGGGGTTGCCTTGTGT------CCAAGCTTGGAGGAACTGTCTATTAAGAGCTGTGCCAATTTAGGGGATATGGGTCTAGCAGCCATTGCAGCTGGCTGCCGCAGATTGGTTAGGCTGCAGCTGCAA???????????????GCTGAGATGGGTATCAAGCATTGCACAAGTAGGCTTAAGAAAACTCTTGTAGATGTTAGGGTTTCGTGTTGTAAGAATCTTGATGCTGCTGCCACTCTTAGGGCCTTGGAACCTGTTCGAGAGTGTATCAGAAAGTTGTATATTGATTGTGTTTGGGATAAGTTGATACTTGAACAGGAAACTCCTGCTTCTTGCACTGCTCATATGTCAAAGACAATTGGGTCTTCTGGTAGTTCCAGAAGGGAAATGATTAGCTATGGAGTGGAAAAAGGCCAGCTAGTTTCAGGAGGGGATTACAGAACCAATAGATGGGAACAGACCCAAAACTGTGCTTGGGAGCCAACATTGAGATTGGGTCCTCCTAGTTTCTCCCCTGATCATAACTATGTGGATTTTGGTTGTGATGCAAGCCCTTCAGATATTCCAATAACGGATCCCATATTGGACCTTAACCTTATGGCAAGCTCACACTCAGAG---------------------------TTTTATTCATGTGTCTCTGGGCAATCAAGTCGCGAAAAAAATTCTGAAGGGCATGAATATACAAATGGCCTAAAAGAATGCAAAACCTTTGACAATAAGATGGAATGTGAAGGTGCCAATGTGAACATGAAAGCTCACCAGATTGAGCAAGATGATGGCTTTGGTTCTGACTTTGCTTCTGAATCATTACCAGTTCAATTTGTAGATTTTTTGGGTTTAGATGAAAAGCATAAAGAGTGTTGTGGGGGCAATCAGTGTCGAGCATTTAGTGTTGTG---GGGGAATCCTCTAAGAGAACCTTGTTGGCAAATTCAGAAGGTGGGAAG-CT------------------------------------GTACAAGAAAAATGCATGCACAGCTTAACCGATGCTAGGCATTGTGCAGAAATCTCCAAACATAACAGGTTGGGTGATCTAATGGGTAACTCTAGGGCT---AAGATCTGGAAGAATCTGAATTCATTGTCATTGTGGATTCCTGTTGGGGAGGTGTTGACACCTCTT------GTA---GCAATTGGTCTGGAATCATGCCCAGTGCTCGAGGAGATAAAAATCCGAGTGGAAGGGGATTGTAGGCTCTACCCT---AAGCCAAGAGGACGT---GCATGTGGTTTAAGTTCACTGGCTCATTATCCCTCCCTGTCAAAGCTTGTGCTGGATTGTGGCGAGGCAATAGGTTATGCATTAAGTGCTCCA---GGAGGCCAGACGGATTTGAGTCTGTGGGAAAGATGGTATCTGTCTGGTGTTCAAGAACTTCAC---CTCTCAGAATTGGATTACTGGCCTCCACAGGATAAGGAGATATATAGGAGAGGACTTTCACTTCCTGCTGCAGGTCTTCTTTCAGAGTGTTCAACACTTAGGAAACTTTTTGTTCATGGAACTGCTCATGAGCATTTCATGATGATGCTTCTCCATATTGAA------------AATTTAAGAGATGTGCAACTAAGGGAGGATTACTACCCAGCTCCTGAAGATGAT---ACCAGCACTGAGATGCGTACTGATTCTTGCAAGCGTTTCGAGCAAGCCCTAGCTGAAAGGGGATTTCCTGACTGA
MAX2_Ephedra_sinica_VDAO_2005045                                        ------------------------------------------------------------------------------------------------???????????????????????????????????????---??????---???????????????????????????????????????????????????????????????????????????????????????????????????????????????????????????------????????????????????????????????????------?????????????????????????????????????????????????????????---------------------------------?????????????????????------------------------------------------------????????????????????????????????????????????????????????????????????????????????????????????????---------------------------------------------------------------------------------------------???????????????????????????????????????---------???????????????????????????---------------------???????????????????????????????????????????????????????????????????????????---????????????????????????????????????????????????????????????---???????????????????????????????????????????????????????????????????????????????????????????????????AAGCTTAAGTTACTACATCTTGTTGATTCGTGGTCAGTGGTCGCG------CCAAGGCGTGACCCTGACCAG------------------------------GCTGATGAGTGTTCAATCACTAGAAATGGCCTAGAGACCTTGTTTAGGTCTCTGGCTCTTCTAGAGGACCTTGTGCTTGAGTTTAGCCAAAATGTTGTGAATTCTGCGCCTGCTATTGCTTGTTTGGCATCTCATTGTAAGAGGCTTAGGATCCTTAGGGTTGCGCACTTT---CAG??????GATCATGGAGTTGCT------------?????????TTCGCACTATGT---AACGGCGGCTTGGAGTCTCTTGCTATTAAGCTCTCTATGGACCTTAATGATGCAGGAATCCAAGCAATTGCATCCGGTTGCGCACGATTGTCCAAGTTTGAGATCCACGGATGCAATCATGTTACTGAGATTGGCCTCAATTCATTTGCTAGAGGCCTTGAAAGAACATTGTCCGAGATTAGAGTTTCTTATTGTAGAAACCTTGATACTGCTACTATTTTACGAGCTCTTGCTCCTGTTCGCAACAACATCAGGAGATTGCATATTGATTGTGTTTGGGAGCCTCTGAGTCTTCATAAGCAGAGCCATCTAATCACTCCTAAGCATTGCTCCTGTTGCAACAATGGGGTT------------------------------------------------------------------------TCTGATGTCAGGTTCTTTGATTTCATGGGTGTGAACAATTGCTCCAATCAGATCCAAATGCCTTGTAATTGTAGCATGGAGGTAGACATGGTCGAAGCAAATTACTTGGATGAGTTTTATTCCATGGAGAGGGGGA--NTGGATGACTTTTATTCCATGGAGAGTGGGAGA---------------------------------------------------------------------------------------------------------------------------------------------------------------------------------------------------------------------------------------------------------------------------------------------------------------------------------------------------------------------------------------------------------------------------------------------------------------------------------------------------------------------AGTACATGGAGAAGGCTTAGCTACTTGTCTCTGTGGATTCCTGTCGGTGAAATGCTTACCCCTCTT------GTG---AGAGTCGGGCTCGGGGATTGCCCTGCTCTTGAGGAGATCAAGATTCAGGTGGTAGGTGATTGCAGGTTTTGTCCA---AAACCTGAAGAGAAG---GCTTGCGGTTTGAGCTGCTTGGAGGCTTATCCTAAATTGCACAAGCTCGAGTTGAATTGCAGCGATGTGATTGGGTATGCTCTGACTTCTCCT---GTCGGCATGATGGATCTTAGCCTTTGGGAAAGATGGTACCTTAAGGGGCTTCCTGATTTGTGC---CTTGATGAACTTAATTATTGGCCTCCTCAAGACAGGGATATGAATAGGAGGGGCCTTTCTCTTCCTGCTACCGCTTTTCTCTCACAATGTGGAAATCTCAGGAAACTTTTCATCCATGGCACCGCACATGAACATTTTATGAGGATGTTTCTTGACATTATG------------AACTTGCGCGATATGCAGCTGAGGGAGGATTACTACCCTGCTCATGAAGATGAT---ACTAGCACCGAGATGCGCACGGACTCTTGCTGGCGATTTGAAGAAGCCC??????????????????????????
MAX2_Eutrema_salsugineum_Thhalv10017925m                                ---------------------------------------------------------------------------------------------------ATGGCTGCTTACTCCACCACCACCCTCTCCGATCTA---CCTGAC---GTCATCTTATCCAACATTTGCGCTCTCGTCTCCGATTCCAGAGCTCGCAACTCTCTCTCCCTCGTCTCCCGCAAATTCCTCGCCCTCGAGCGATCCACTCGCTCTCACCTCACTCTCCGTGGC------AACGCTCGTGATCTCCACCTCCTCCCTGGCTGTTTC------CCATCCGTT---CTCATCTCGATCTCTCTTTCCTCTCCCCTTGGG---------------------------------------------?????????????????????------------------------------------------------AACCTTCTCGCTCTCCCGTCTCCAGCTCTGCTTCCCTTCCGTCGACACTCTCTCTCTCTACTCTCGCTCCCGACTTCTCTCGAGCTTTGCTCCCTC---AATGGCCCCAGAATCCGCCACATCAAGCTCGTCCGATGGCACCAACGCGCCTCTCAC---------------------------------ATCCCCTTAGGCGGCGACTTCGTCCCTATCTCGAGCACT---GTG------GTTCCCTCGAGTCTCTCGATCTCTCCGCCTTCTACCACTGGA---CCGAGGACCTTTCCTCCCGTTCTCCTCCGTTACTCTGACGTCGCGGCGAGG---CTCAATCGCTTGGATCTCTTG---ACGGCTTCCTTCACCGAGGGTTACAAATCGAGCGAGATCGTCGATATCACCAGATCCTGC---CCTAATCTGAGGTATTTCCGTGTAGCTTGCACCTTTGATCCTAGATACGTTGAATTCGTCGGAGACGAGACTCTCTCCGCCGTAGCCACCAATTGCCCTAAATTAACGCTCCTCCACATGGTCGACACGGCGTCGCTTGCGAGC------CCTAGGGCGATTCCAGGTAAC------------------GAA---------ACCGGAGATTCTGCGGTCACGGCGGGGAATCTCATCGAGGTTTTCTCTGCTCTTCCGCATCTAGAGGAGCTTGTGCTTGATGTTGGGAAGAACTTGAATCACAGTGGTGTGGCTTTAGAGTCCTTGAAACTGAAGTGCAAGAAGCTAAGAACACTGAAGCTAGGACAGTTC---CAAGGAGTTTGCTCCGCCACAGATTGGCGG------CTTGACGGCGTGGCTTTGTGC------GGTGAATTGCAGTCGTTGTCGATTAAAAACTCGGGCGATTTGACTGATATGGGTCTGGTGGCTATAGGGAGAGGATGTTGTAAGCTGACTGAGTTTGAGATTCAAGGGTGTGAGAATGTAACAGTGAAGGGACTAAGAACAATGGTTACTCTCCTGAGGAAGACTCTGACTGATGTTAGAATATCCTGCTGCAAGAATCTTGATACAAGAGCTTCCTTGAAGGCGATTGAGCCCATCTGTGATCGGATCAAGAAACTGCATATAGATTGCGTGTGGTCTGGTTCAGAG------------------------------GAGGGGGGAGGAGAAAGGGTGGAAACAAGCGAGACTAACCACGAGGAAGATGATGAT---------------------------------------------GATGATGATGATGATGATTACGAGAGGAGCCAGAAGAGGTGCAAGTATTCATCTGAGGAAGAACACTGCTCACTG---------------TTTCCAAACAGTGATGGGAATGGGTTCTGTTCTGAAGAC---------------------------------------------------------------------------------------------------------------------------------------------------------------------------------------------------------------------------------------------------------------------------------------------------------------------------------------------------------------------------------------------------------------------------------------------------------------------------------------------------------------------------------------------------------------AGAGTGTGGGAGAAACTTGAGTATCTGTCTTTATGGATCAGTGTTGGAGAATTTCTGACACCATTA------CCT---ATGACAGGACTAGATGACTGTCCGAATTTGGAAGAGATTAGGATCAAGATAGAAGGAGATTGCAGGGGTAAGCGT---AAGCCAGCTGAGCCG---GAGCTCGGGTTAAGCTGTCTTGCTCTGTATCCAAAGCTCTCAAAGATGCAATTAGATTGCGGGGACACGATCGGCTACGCACTGACCGCACCG---CCGATGCAGATGGATCTGAGCTTGTGGGAGAGGTTTTTCTTGACTGGAATTGGGAACTTGAGC---TTGAGCGAGCTGGATTATTGGCCAGCACAGGACAGAGATGTTAACCAGAGGAGTCTTTCGCTTCCTGGTGCAGGTCTGTTACAAGAGTGCTTGACTCTGAGGAAGCTTTTTATCCATGGAACGGCTCATGAGCATTTCATGAATTTTTTGTTGAGGATACCG------------AACTTAAGGGACGTGCAGCTAAGAGAAGACTATTATCCAGCGCCTGAGAACGAT---ATGAGCACAGAGATGAGAGTTGGTTCTTGTAGTCGATTCGAAGACCAGTTGAACAGCCGCAACATCATTGACTGA
MAX2_Huperzia_lucidula_GKAG_2098078                                     ------------------------------------------------------------------------------------------------???????????????????????????????????????---??????---???????????????????????????????????????????????????????????????????????????????????????????????????????????????????????????------????????????????????????????????????------?????????????????????????????????????????????????????????---------------------------------?????????????????????------------------------------------------------????????????????????????????????????????????????????????????????????????????????????????????????---?????????????????????????????????????????????????????????---------------------------------???????????????????????????????????????---------???????????????????????????---???????????????---???????????????????????????????????????????????????????????????????????????---????????????????????????????????????????????????????????????---????????????????????????????????????????????????????????????????????????????????????????????????????????????????????????????????????????????????------?????????????????????------------------???????????????????????????????????????????????????????????????????????????????????????????????????????????????????????????????????????????????????????????????????????????????????????---????????????????????????------------?????????????????????------??????????????????????????????????????????????????????????????????????GCGGATGCCCATATCTCACTAAACTTAGTCTGCGTAGTTGCAGGGAGCTTACAAAGGTAGGTCTGGAGAAGTGCATGGAGCATCTCTCAAAGACGCTGGTTGATGTAGAAGTTGCTTGTTGCCGTCTGCTGTCTACTGCTGATATTTTACATTCGTTGAAACCTATTCAAGCTTCTCTCAAGCGCTTGGAGATCGATTGCCTTGTA------------------------------------------------------------------------------------------------GGGAATAAAATATCTGACAGAGAAGCA---AAGAAGGCTCCAGTGGAAGATCGATATGAAACGACATTCTCTAAGAGCTGCACGGACGAAGATCGTTGCAACAATGGTATGGCCCTTAAATTGCCTGTTCCATTTTGCTCCGCGGGACTAAGAGATGAATTTGGAGATCCTACTGGGCAAACTATATCCTTAAAATTCTTTCAAAGTTGTGATGATGGTTTGGAAAATTGGGAACATATCAATGAGAGGCGAGCATCCCCGAAAATAGTAGTTCCT------------------------------------------------------------------TCAAGAAGCAAAAAGTCAAGTGCACAAGCAATGTGCAAGTCTACGGTCGTAAAAGATTCATGCCTTATGCAAATCTCCAATGGC------------------------------------------------------------CAAGTGGAGAGCCCGAACGGATCAAATTGTTTAGATAATAGTGCGTCCGTGATGTCAAGAAAAGACAGATTACATCCAACTGTT---------------------------------------------ACCCACAAGCATCATCGAGACGGACTTGTAGAGCAATCGAACATTGTAGAAGCT---------------------------------------------------AAGTCCTGGAATTGCTTGACATTCCTGTCCCTGTGGATCTCAGTTTCTGGAGATATTTCTCTGCTG------CCT---TTGATGGGGCTTGAATCATGCCCAGCTCTACAAGAAATAAACATAAGAGTAGAGGGTGATTGCCGACTGTTTTCA---AAACCTCCAAGTCGT---GCTTGGGGTCTGAGCTATTTTGCTCAATACCCTGCTCTTGCCAAACTTAAACTAGACTTGAGTGAAGTGGTTGGTTATGCCCTTAGTGCTCCT---GGAGGGAATTTGGACTTGAGTCTATGGGAACGGTATTATTTAAATGGTATTCAAAATTTAGGG---CTTGCCGAGCTTGACTACTGGCCTCCCTCGGACAAGGATTTGAATCATAGAGGTCTTTCTCTTCCTGGAGCAGGTCTATTATCGGAGTGTTCTTCATTGAGAAAGCTTTTTGTACATGGGACAACCTATGAGCATTTGCTTTTCATGTTACTTCGCATTTCA------------AATGTACGAGATGTGCAACTCCGAGAGGATTACTATCCCGCCCCTGAAAGTGAG---ATGAGCACAGAAATGCGAGTGGATTCATGCAGGAGGTTTGAAATGGCTTTGGCAAGGAGAGGTTGTCCGGACTAG
MAX2_Huperzia_selago_GTUO_2004689                                       ------------------------------------------------------------------------------------------------???????????????????????????????????????---??????---???????????????????????????????????????????????????????????????????????????????????????????????????????????????????????????------????????????????????????????????????------?????????????????????????????????????????????????????????---------------------------------?????????????????????------------------------------------------------????????????????????????????????????????????????????????????????????????????????????????????????---?????????????????????????????????????????????????????????---------------------------------???????????????????????????????????????---------???????????????????????????---???????????????---???????????????????????????????????????????????????????????????????????????---????????????????????????????????????????????????????????????---????????????????????????????????????????????????????????????????????????????????????????????????????????????????????????????????????????????????------?????????????????????------------------???????????????????????????????????????????????????????????????????????????????????????????????????????????????????????????????????????????????????????????????????????????????????????---????????????????????????------------?????????????????????------????????????????????????????????????????????????????????????????????????????????????????????????????????????????????????????????????????????????????????????????????????????????????????????????????????????????????????????????????????????????????????????????????????????????????---------------------------------------------------------------------------------------------------------------------------------------------------------------------------------------------------------------------------------------------------------------------------------------ATATCCTTAAAATTCTTTCAAAGCTGTGATGATGGTTTGGAAAATTGGGAACATATCAATGAGAGGCGAGCATCCCCGAAAATAGTAGTTCCT------------------------------------------------------------------TCAAGAAGCAAAAAGTCAAGTGCACAAGCAATGTGCAAGTCTACGGTCGTAAAAGATTCATGCCTTATGCAAATCTCCAATGGC------------------------------------------------------------CAAGTGGAGAGCCCGAACGGATCAAATTGTTTAGATAATAGTGCGTCCGTGATGTCAAGAAAAGACAGATTACATCCAACTGTT---------------------------------------------ACCCACAAGCATCATCGAGACGGACTTGTAGAGCAATCGAACATTGTAGAAGCT---------------------------------------------------AAGTCCTGGAATTGCTTGACATTCCTGTCCCTGTGGATCTCAGTTTCTGGAGATATTTCTCTGCTG------CCT---TTGATGGGGCTTGAATCATGCCCAGCTCTACAAGAAATAAACATAAGAGTAGAGGGTGATTGCCGACTGTTTTCA---AAACCTCCAGGTCGT---GCTTGGGGTCTGAGCTATTTTGCTCAATACCCTGCTCTTGCCAAACTTAAACTAGACTTGAGTGAAGTGGTTGGTTATGCCCTTAGTGCTCCT---GGAGGGAATTTGGACTTGAGTCTATGGGAACGGTATTATTTAAATGGTATTCAAAATTTAGGG---CTTGCCGAGCTTGACTACTGGCCTCCCTCGGACAAGGATTTGAATCATAGAGGTCTTTCTCTTCCTGGAGCAGGTCTATTATCGGAGTGTTCTTCATTGAGGAAGCTTTTTGTACATGGGACAACCTATGAACATTTGCTTTTCATGTTACTTCGCATTTCA------------AATCTACGAGATGTGCAACTCCGAGAGGATTACTATCCCGCCCCTGAAAGTGAG---ATGAGCACAGAAATGCGAGTGGATTCATGCAGGAGGTTTGAAATGGCTTTGGCAAGGAGAGGTTGTCCGGACTAG
MAX2_Isoetes_tegetiformans_PKOX_2099527                                 ------------------------------------------------------------------------------------------------???????????????????????????????????????---??????---???????????????????????????????????????????????????????????????????????????????????????????????????????????????????????????------????????????????????????????????????------?????????????????????????????????????????????????????????---------------------------------?????????????????????------------------------------------------------????????????????????????????????????????????????????????????????????????????????????????????????---?????????????????????????????????????????????????????????---------------------------------???????????????????????????????????????---------???????????????????????????---???????????????---???????????????????????????????????????????????????????????????????????????---????????????????????????????????????????????????????????????---????????????????????????????????ATTTGATCCCAGGTTTTTGGATTCGGTGGGAGATGATTGTCTTGTGCATGTGGCTAATAGTTGCAGTAGTCTAAGAGTGCTTCATTTGGTGGAGACTCATCAATTCGGGAAA------CAAAGGGGCATTCCACAA---------------------GAAGGATTTTCTTCCGAAGATGCAAATATCACAAGGTATGGTTTAGAAAGCATTTTCAGTACTCTTTCAAATCTAGAAAGTCTTGCTCTAATACTTGGACAAAATGTAAGAGATTCTTCCGCTGCTTTTGAATACCTTGCTAGTCATTGTAAAAGACTCAAAGCCTTACAAATTGGGAATTTT---CATGGCATTTGCCAAGAACGTGTG------------ATAGATGGCATTGCAAAGTGC------TCTTTTTTGGAAAGGTTGTCCATAAGCCACTGTGCAGATCTTTCAGATGGTGTTTTAGAATCTATAGGACTTGGTTGCATTAGATTACAGAAATTGGATTTGAACAGCTGTTCTTTGATCACTGAAGTAGGGCTTTCTCGATGTGTGAGTAAACTTATGAAAACTCTAGTTGATGTGGAAGTTAAAAGTTGCAAGTGTCTTTCTACTCCACAAGTGGTGCGTGCACTACTACCTCTTCAATCCACATTGAGAAGACTTCATCTTGATATTGTGTTG---------------------------------------------------------------------------------------------------------------------------------------------------------------------------------------------------------------------------------------------------------------------------------------------------------------------------------------------------------------------------------------------------------------------------------------------------------------------------------------------------------------------------------------ACAAATGATGATGATATAATCCAAGGAGGAGTTGATTGTGGGTGTGGACGACCTGTGATGTCCAATGTATCAGAGTCCTTTAGTGGCATAGTTTCTAGTGGTGCTGATACAGATCAAAACATGGTTGATGGCACGTTAGACCTTATTGGTTTGTTGGACCACAATTTAAATGACCAGGGTGATGAGCATAATGGGATGGTTTTGGATGGATTTGCTGGAGATACAAGTAGAATGAATCTTCTTGAACTTAGAGAAGTCTCTAGTGATCTAAATGAGGGAGTATATGGAAATTTA---GCTGGATGGAGATCACTTACATACTTGTCATTATGGGTTCCT---TGTTGTAAATTAATGCCTTTG------GCA---TCAATTGGAATGGATGTATGTCCGAGGCTTCATGAAATAGTTATTCGAGTAGAAGGTGATTGTAGGCAATTTTTA---AAGCCTCCGGCAAAG---CAATGGGGCCTCCAAAATTTGGTTGTATATCCAAAGTTACTGAAATTGGTATTTGATCTCAGTGAGATTGTTGGTTATGCACTTAGTGCACCA---GGAGGAAGTGTAGATCTCAGTTTATGGGAGAGATTTTATCTGAATGGAATTCAAAACTTGAAT---CTTGAAGAGCTTGATTATTGGCCTCCCTCTGATAAAGACGTGAATCACCGAGGAATAACTCTTCCAGCAGCTGGCATACTTTCAGAAACTATGACTCTTCGAAAGCTCTTCATACATGGCACATCATATGAACATTTGTTTTTCATGTTGCTGCGCATTTGG------------AATTTACGAGATGTTCAGCTTAGGGAAGATTATTATCCTACTCCTGAAGATGAT---ACAAGCACAGAAATGAGAGCAGAGTCGTGTAGAAGGTTTGAGAAGGAGCTACTAAAGCGTGGGTTTCCAGATTAG
MAX2_Lycopodium_annotinum_ENQF_2007963                                  ------------------------------------------------------------------------------------------------???????????????????????????????????????---??????---???????????????????????????????????????????????????????????????????????????????????????????????????????????????????????????------????????????????????????????????????------?????????????????????????????????????????????????????????---------------------------------?????????????????????------------------------------------------------????????????????????????????????????????????????????????????????????????????????????????????????---?????????????????????????????????????????????????????????---------------------------------???????????????????????????????????????---------???????????????????????????---???????????????---???????????????????????????????????????????????????????????????????????????---????????????????????????????????????????????????????????????---????????????????????????????????????????????????????????????????????????????????????????????????????????????????????????????????????????????????------?????????????????????------------------???????????????????????????????????????????????????????????????????????????????????????????????????????????????????????????????????????????????????????????????????????????????????????---????????????????????????------------?????????????????????------????????????????????????????????????????????????????????????????????????????????????????????????????????????????????????????????????????????????????????????????????????????????????????????????????????????????????????????????????????????????????????????????????????????????????---------------------------------------------------------------------------------------------------------------------------------------------------------------------------------------------------------------------------------------------------------------------------------------------------------------------------------------------------------------------------------------------------------------------------------------------------------------------------------------------------------------------------------------------------------------------------------------------------------------------------------------------------------------------------------------------------------------------------------------CCNCACAAGCATGGCTCTGAGAGAACTCTAGAACAGTCAAACGGTATAAAAACT---------------------------------------------------AACTGCTGGAATTGCTTGACTTTCCTATCCCTGTGGATTCCAGTTACTGGAGATATAGCGCGGCTG------CCT---TTCATGGGGCTTGGATCATGCCCAGCTTTGCAGGAAATGAACATAAAAGTAGAGGGCGATTGTCGACAGTTTTCA---AAACCTCCTGCCCAT---GCTTGGGGTCTCACCTCTTTTGCTAAATACCCTGCTCTTGTAAAACTTAAACTAGACCTGAGTGACGTTGTTGGTTATGCCCTCAGCTGTCCC---GGAGGGAATCAGGACTTGAGTCTATGGGAACGCTATTATCTGAATGGTATTCAGAATTTAAGA---CTTACCGAACTTGACTATTGGCCTCCATCTGACAAAGAAATGAATCACAGGGGTCTTTCTCTTCCTGGAGCAGGCCTATTGTCTGAGTGCTCTTCTCTGAGGAAGCTTTTTGTTCATGGCACAACTTGTGAGCACTTGCTTTTCATGCTACTCCGTATTTCA------------AATTTACGTGATGTGCAACTCAGAGAGGATTACTATCCTGCCCCTGAAAACGAA---ATGAGCACAGAGATGAGGGTGGATTCATGCAAGAGGTTTGAAATCAAACTGGCA?????????????????????
MAX2_Lygodium_japonicum_PBUU_2017255                                    ------------------------------------------------------------------------------------------------???????????????????????????????????????---??????---???????????????????????????????????????????????????????????????????????????????????????????????????????????????????????????------????????????????????????????????????------?????????????????????????????????????????????????????????---------------------------------?????????????????????------------------------------------------------????????????????????????????????????????????????????????????????????????????????????????????????---?????????????????????????????????????????????????????????---------------------------------???????????????????????????????????????---------???????????????????????????---???????????????---???????????????????????????????????????????????????????????????????????????---????????????????????????????????????????????????????????????---????????????????????????????????????????????????????????????????????????????????????????????????????????????????????????????????????????????????------?????????????????????------------------???????????????????????????????????????????????????????????????????????????????????????????????????????????????????????????????????????????????????????????????????????????????????????---????????????????????????------------?????????????????????------????????????????????????????????????????????????????????????????????????????????????????????????????????????????????????????????????????????????????????????????????????????????????????????????????????????????????????????????????????????????????????????????????????????????????----------------------------------------------------------------------------------------------------------------------------------------------------------------------------------------------------------------------------------------------------------------------------------------------------------------------------------------------------------------------------------------------------------------------------------------------------------------------------------------------------------------------------------------------------GGGGTATAGACCTCAATTGCTCTGTTTTTGATGCAGAAGCTAACACCTCTGAGCATGCAATCTCAGATAATCTAAAAGCGTACACTTCAGGGCATGCAGCTTCAGGGAATCTGAAAGGAATTTCAGAGGATCTGCTCACAACAAGCAGCAGACTTCACTCTAGTCTTGTATGTGGAGAAATTATTCCAGAAGATGGACTTGTGGTAGCTGGTCTCAATGGGGAGAGTAGCAGTGGGTGTGGGGGTCTACTGTTTCCCAAGTTTTCACTTGCTTTTCGTGAT---AAAGCATGGTCTGAGTTGAAGTCACTCTCATTATGGATCCCTCTTGGTGAGTTATTGTCACCTTTA------CCA---GCCATGGGCCTGAAGTTTTGCCCATCACTGCATGAGATCAGACTGAAGGTGGAAGGGGATTCCAGATTGTGTCCC---AAGCCCAAAACTCGT---GTTTGTGGCATTTCAACACTTTCATCTTACCCTATGCTATCAAAGCTCACATTAGAN????????????GGAGGATATGCCCTCAGTGCTCCA---GCAGGTCATATGGAGCTTAGTTTGTGGGAGAGATGGTATCTTCAAGGAATTGATCATTTGAAG---CTTTGGGAGCTTGATTACTGGCCTCCTCAAGACAGAGATGCAAACAGGAGAGGACTTTCACTGCCTGCAGCTGGTCTCATATCCCAGTGCGCAATGTTGAGGAAGCTTACCCTCCATGGAACCATAAATGAGCATTTACTGAGGCTGTTTCTTAACAGCCCA------------AACCTGAGAGATGTGCAGTTGCGGATAGATTATTATCCTGCTCCAGATGTTGAC---TCAAACACTGAAATGCGACCTGAGGCCTGTAAAAGGTTTGAAGTAGCCCTAGCTGAGCGAGGTTTTCCAGACTGA
MAX2_Marattia_sp_UXCS_2012161                                           ------------------------------------------------------------------------------------------------???????????????????????????????????????---??????---???????????????????????????????????????????????????????????????????????????????????????????????????????????????????????????------????????????????????????????????????------?????????????????????????????????????????????????????????---------------------------------?????????????????????------------------------------------------------????????????????????????????????????????????????????????????????????????????????????????????????---?????????????????????????????????????????????????????????---------------------------------???????????????????????????????????????---------???????????????????????????---???????????????---???????????????????????????????????????????????????????????????????????????---????????????????????????????????????????????????????????????---????????????????????????????????????????????????????????????????????????????????????????????????????????????????????????????????????????????????------?????????????????????------------------???????????????????????????????????????????????????????????????????????????????????????????????????????????????????????????????????????????????????????????????????????????????????????---????????????????????????------------?????????????????????------????????????????????????????????????????????????????????????????????????????????????????????????????????????????????????????????????????????????????????????????????????????????????????????????????????????????????????????????????????????????????????????????????????????????????-------------------------------------------------------------------------------------------------------------------------------------------------------------------------------------------------------------------------------------------------------------------------------------------------------------------------------------------------------------------------------------------------------------------------------------------------------------------------------------------------------------------------------------------------------------------------------------------------------------------------------------------------------------------------------------------------------------------------------------------------------------------------------------------------------------------------------------------------AAGATTGGAGGAATTTGAAGTCTTTGTCTCTTTGGATCCCTGTAGGTGAATTGATAACACCTTTG------CCT---ATCATGGGATTGCGATCATGCCCATCCCTATGTGAAGTGAAAATAACTGTAGAAGGGGATTGCAGGACTTGTCCC---AAGCCAAAAGCACGG---TCCTGTGGTTTGTCTACATTTGCCTCTTATCCTGCCCTGTCAAAGCTAGTACTGAATTGTAGTGAAGCAGTCGGATATGCTCTCAGTGCACCT-----------GAAGGACCTTAGTTTGTGGGAGAGATGGTATCTGAATGGAATGCGAACTCTGGGA---CTCTGGGATCTTGACTACTGGCCCCCTCAAGATAAAGAAATGAACAGGAGAGGACTCTCACTAGTGGCTTCTGGCTTACTATCTGAATGTGCAATGCTGAGGAAGCTATCTGTGCATGGAACT??????GAGCATTTGATGAGAATGTTCCTCAATAGTCCA------------AATCTCAGGGATTTGCAGCTACGTATAGATTATTATCCTGCCCCAGAAGATGAT---TTGAACACAGAGATGAGAAGTGATTCTTGTAAGAGGTTTGAAGCGGCTTTGGCAGCACGAGGTTTTCCAGATTGA
MAX2_Marchantia_polymorpha_Mapoly0113s0006_1_CDS                        ---------------------------------------------------------------------------------------------------ATGGGCAGAGTTCGGCAGACGCAAATCAGCGACCTG---CCGGGG---GCTGTGCTGACCAGCATTTTCTCGTTGGTTTCGGATCCCCGAACTCGGAACAACATGGCCCTCGCGTGCCGGGACTGGTACCTCTTGGAGAGGCAGACGCGCTCGTCGCTCATGCTGAGGGGC------AATGTGTGCAATCTGATGTCGCTACCGCACTCGTTC------AGAAACATCACGCAGCTGGATCTGTCGTGCTGCTCGCCTTGGGGGTACTCAGTGTTC---------------------------------CAGTCGACTTCGACGGGAGGA------------------------------------------------GAGATGGTGGGCCAGTTGCTGCGCGAGGCTTTTCCCAAGGTCAAAGATGTGGCGATATATGTTCGAGACGCAGTGGACATTCAGATGGTGGCATGG---CTATGGCCAGAAGTCGAGTCGCTGAGGCTTGTCAGGTGGCATCAGCGCGCCATGGAGCCAGGATCGGGC---------------------ATGGAAATCGGCACCGAAGTGGAGTGCCTGCTC---AAG---TGC---CAGAAGCTGAGAAAACTCGATCTCTCG---CAATTTTACTGTTGG---ACCGAGGATATCCCTCCCGCTCTCGAGACCGAAACTGCGACTGCAGCG------AACCTTCTGTACTTGGACCTT---TTGAAAATCTCACCCGAGGGCTTTAAGACGACAGAAATCACAGCCATCACCTTAGCTTGT---AAAAATTTGGAGCAGCTGTTTATACTTTGCCAATTTGACCCTAGATATTTGGATTCGGTCGGAGACCAAGCTCTCGCTACGTTAGGGACCAATTGCCCGCGTTTGCGGGTACTGCACCTCGTGGACAGCAGCGAATGGGGAGCT------CTGAGAAGCGATCTGAAC---------------------GATGATTTTGCCGAGGAGGACGCCAATGTGACTAGACAGGGCCTAGGGACGATGTTCAAATCACTGCCTCACCTCGAAGGCTTGGCGCTCATTCTGGGCCAAAACGCAAGAAACTCGGGGCCTGCTCTCGAGCAACTGTTCAATCACTGCACGAAGCTCACTTCGTTGCAGCTGAGCCAGTTT---CACGGACTGTGGTTTGGGCCACAG------------GAGGACGGAATCGCAGCGGGC------TCGAGATTGACAGAGCTCACCATTAAGAATAGCGTAGATCTGTCGGATTCGAGCTTGGCAGCCATCGGGAGGGGCTGCAAGAGGCTGAAGAAGCTGTGTCTCAGAGGGTGCAGAGGCATCACAGAAGAAGGCGTGAGGGAGTGCGTGAGCTCGCTCTCGAAGACTCTGATCGATGTGGAGATTTTCTGCTGTCGGCTGCTACCGGCGCTCGAAACTCTGAGAGCTCTCGAGCCCATTCGGAATTCGATCCAGCGGCTGCACCTCGACTGCGTCTGG------------------------------------------------------------------------------------------------------------------------------------------------------------------------------------------------------------------------------------------------------------------------------------------------------------------------------------------------------------------------------------------------------------------------------------------------------------------------------------------GACGTCGAGGTGGTCGCCCTGCAGGCGAAGCTCTCGTCCACGCCCGTGCAGCCTCACATGCCTCGCAAATACGCGGACGAAGATCGACTGCGCTGCGAAATGGAGAAGCGCGGATTTTTGGATTTTTGGGACGTGGGACGCAAGAGCAGCAAATTGGCAGCTTCGCAGATCGGGACATCGTCCGACACCTCGCTCGCGGTGGCGGAGACGACGGGGCTGGGGTTGGGGCTGGGGTTGGGGTGGGATGCATCGAGCAGCAGCAAGAGCATGAGCCATAGCAATGGACATTCGGGATGCGACAATGCCGCGCGAGGACAGGAGGACGAAGCGCCCGACGAG---AAAGTGTGGCCGCGGCTGCAGTTTGTGTCGCTCTGGGTGGGCGTCGGGGTGCTGATCTCGCCGCTC------GCG---TCCATGGGGCTGGGGCGATGTCCGGCGCTGACAGAGATGCTGATCAAAGTCGAGGGCGACTGCAAACCTCTGAAG---AAGCCGGCCTCGGCCGACCACTGGGGGCTGGCATCGCTGGGGCGCTACCCCAACTTCAAGAAGCTGACCTTCGATCTGAGCGAGGTGGTCAGCTTTTCCATGAGCGCCCCG---GAAGGCATGGTGGACCTGCAGGTGTGGGAGCGCTACTTTCTGGGCGGCATGGACCAGCTCGCG---CTGCGCGATCTTGATTACAGGCCGCCCAGCGACAAGGACTTGAACAATCGCGGCATTTCTCTTCCTGCCGCCGGCGTCTTGTCGCAGTGCCCGCATCTGCGGCGCCTGATCGTCCACGGCTCAATGCACGAGCACTTTCTGTCCATGATCGGAGGCTGCCGC------------AGTCTGCGCGACTGTCAACTGCGCTGGGATTACTACCCCGCGCCGGAGTACGAG---ACGAGCACCGAAGTGCGCATCGAATCGACTCGGCGCTTCGAGGCAGCCCTGGACGAGCGCCGTATCCCCGATTGA
MAX2_Medicago_truncatula_Medtr4g080020_1                                ------------------------------------------------------------------------------------------------ATGGTAGGAAACAACTCAGCAACCACCGTCAGCCACCTA---CCGGAG---GAGATTTTATCGAAAGTCTTCACCGGAATAACTGACACACGAACTCGAAACTCACTCTCCTTAGTATGTCATAGCTTCTTCAAGTTAGAGAGAAAAACGCGATTATCCCTCACGCTCCGAGGA------AACGCGCGTGACTTATACAGAATTCCAACTTCCTTC------ACGAACGTTACTCATCTCGATGTATCACTTCTCTCGCCGTGGGGTCACGCGCTGTTC------------------------------------TGTTCACCTGCTGGTAATGATTCT------------------------------------------CCGCTTCTAGCTCAACGGTTACGAAATACTTTCCCGCGCGTGACTTCACTCACTGTCTACGTGCGTGACCCGCACACGCTTCACCTTCTTCTCTTCAACCACTGGCCGGAGCTTCGTGATGTTCGGCTTGTTCGGTGGCATCAACGGCCGCAGGGG---------------------------------TTGCAACCGGGGTCAGACTTCGACGCCTTGTTCTCACGG---TGC---CGATCGATTACTTCACTTGATCTTTCA---TCGTTCTATCACTGG---CCGGAGGATCTTCCACCGGTTTTGGCGGAGAATACTACCACAGCCGCCTCA---CTCCGTCGTTTGAATCTCTTA---ACGACGTCGTTCACGGAGGGGTTCAAGTCTAACCAAATCGAATCCATCACTTCATCTTGC---CCTAATCTGGAACACTTTCTTGTTGCATGCACTTTTGATCCGAGATACATCGGTTTTGTCGGTGACGAAACTTTATTGGCCGTCGCTTCTAATTGTCCTAAGCTGAAACTTCTTCACATGGCTGATACGTCGTCGTTTTCGAAT------CGGAGAGAGGAAGAAGGTGTA------------------GAG---------------GATGCTAGGGTGAGTCGTGCCACGCTTGTAGCGTTGTTCACTGGGTTGCCTCTTCTGGAAGAATTGGTGCTAGATGTTTGTAAAAATGTCACCGAGACTAGTTTTGCTTTGGAGATGTTGAGTTCTAAATGTCCTAATTTGAAGGTTGTGAAGTTGGGTCAGTTT---CAGGGGATTTGTTTGGCAATTGGGTCACGG------CTTGACGGAATTGCGCTTTGC------CATGGGCTTCAATCGTTGTCTGTTAACACGTGTGGTGATCTTGATGATATGGGGTTGATTGAGATTGGGAGAGGGTGTTCACGGTTGGTGAGATTTGAGATTCAGGGTTGTAAGCTTGTTACTGAAAAAGGGTTGAGGACTATGGCGTGTTTGCTTCGAAGGACTTTGATTGATGTTAAGGTTGCTTCATGTGTCAACCTGGATGCGGCTGCTACTCTTAGAGCTTTGGAGCCTATTCGGGACCGGATTGAGCGGCTTCACTTGGATTGTATATGGAAAGAAAGTGATAACTTCGGACAAGGTTTGTTCAACTTTGATCTGAACACTTTGGATGAACTGAACGGTTCAGAGTTAATGGATTGCTTTGGAGGTGAG---------------------------------------------GAATGTGGAGAAGACACAAGCATGAGGAAGAGGCAAAGGTGTGAGTATGGATTGGAGGCTGATGATTTGTTTGTG---------------CAAAGCAATGGCAATGGTAACGGCAATGGATACTATGGC---------------------------------------------------------------------------------------------------------------------------------------------------------------------------------------------------------------------------------------------------------------------------------------------------------------------------------------------------------------------------------------------------------------------------------------------------------------------------------------------------------------------------------------------------------------TATAGCTGGGATAGGTTGGAGTATCTTTCTCTTTGGATAAAGGTTGGTGAACTTTTGACTCAGTTG------CCA---GTAGCAGGGTTGGAGGATTGCCCCAATCTAGAAGAGATTCGTATAAAAGTCGAAGGAGATTGCAGAGGACAGCCC---AAACCGGCAGTGCGC---GAATTTGGTTTGAGCATTCTAGCTTGTTATCCTCAGTTGTCAAAGATGCAGCTGGATTGTGGCGATACAAAAGGTTATGTATACACAGCGCCT---TCCGGCCAATTGGATTTGAGTTGGTGGGAGAGGTTCTTCCTTAATGGGATCGGTAGCTTGAGT---CTAAATGAACTTCATTACTGGCCACCACAAGATGAGGATGTGAACCAGAGGAGTCTGTCTCTTCCAGCTGCTGGCCTGTTGCAAGAATGCTATACTTTGAGGAAGCTTTTCATTCATGGAACAACTCATGAACACTTCATGAACTACTTCCTCAAAATACCA------------AATCTGAGAGATGTTCAGCTGAGAGAGGATTACTATCCAGCACCAGAGAATGAC---ATGAGTACAGAGATGAGGGTAGGATCATGCATTCGCTTTGAAGATGCGTTGAATAGGCGTCAAATATGTGACTGA
MAX2_Mimulus_guttatus_Migut_M00265_1                                    ---------------------------------------------------------------------------------------------ATGGCGGCGCCGCCCACTTCCGGCACAACCCTGAACGACCTC---CCCGAC---GTGATTCTCTCGAACATAATCGCCGCCGTGGTCGACGTCCGCGGCCGCAACTCCGCCGCCCTCGTCTGCAGCAAGTGGTACGCCCTGGAGCGCGCCACCCGCTCCTCCATCACCCTCCGCGCC------AACCTCCGCGACCTTTTCATGGTGCCCAACTGTTTC------CGATCCGTCTCCCACCTCGACCTCTCGCTCCTCTCTCCGTGGGGCCACCCGCTCACC---------------------------------------------TCCGCCTCCGACCCC------------------------------------------GCCCTCATCGCCCACCTACTCCGCCTCGCCTTCCCTTCTCTCACCTCCCTCACCTTCTACGCACGAAACCCATCCACCATTCAGCTAGTAGCTTCT---CAGTGGCATAACGTCGAACACCTTAAGCTCGTGAGATGGCACCAGCGGCCTCAGGTG---------------------------------GAAACCGCCGGCGACGAGCTCAAAATACTGTTCTCCGAG---TGCGGGAAGAACCTCAATTCTCTCGATCTCTCC---GCTTTCTATTGCTGG---ACGGATGACGTGCCTCCCGCGCTGGAGTCGTGCCCTTCAGTTTCATCCAAT---CTCACGCGCCTCAATCTCTTG---AACCCATCGTTCTCCGAGGGTTTCAAGTCCGACGAGATTAAATCAATCACCAAGGCTTGT---CCCAATCTGAAGGAATTTCGGGCCGCCTGTATGTTCGATCCGAGGTATATGGGCTCTGTCGGAGATGAAGCCTTGGTTTCTGTATCAGTCAACTGCCCGAAACTTTCGATTCTTCATTTGGCCGATACATCTGCTTTGTCGAAC------ACGAGAGGCGATCCGGAACAC------------------GATGGATTCACACAGGAGGACGCAAAGATTAACGTTGCCACTTTGATTGAGGTTTTTTCAGGGCTTCCTCTGTTGGAAGAGCTCGTGTTAGATGTTTGTAATAATGTCCGAGAGAGCGGTCCGGCGCTCGAGGTGCTCAATTCGAAATGCCCAAAATTAAGGTCTCTTAAACTGTGTCAGTTT---CACGGTGTTTCGTTACCGATTGAGTCGAAG------CTGGACGGAATCGCCCTTTGT------CACGGGCTCGAGTCTTTGTCGATTAGAAATGTAGGCGATTTAACCGACATGGGATTGATTGCGATTGGCAGAGGTTGTTGTAGGTTGTCCGTGTTCGAGGTTCATGGCTGCAAGAATATAACCGTGAGAGGAATGAGAACTCTGGCTAGTTTGCTTCGCAGGACGCTAATCGATGTAAGAATCTCTTGCTGCAAAAACCTCGGCGCGGAACAGTCGTTGAAAGCATTGGAACCCATACAGGATCGGATCGAAAGTCTTCACATCGATTGCATTTGGGAT------------------------GACGGGACCGAAAGTGGGTTCGATCTCAACGACAGTTTCGATCAAGGCGAGGTATCGAACGACGAGAACCACTTC---------------------GAAAGCCGCGGTTACAATGATTATTACGATGCTGCCACCATAGAGAATCCAAGCAAGAAGTGCAAATACTCGTACGATCTGAACTCT---TCT---------------TCCGATTTAAACGGCTACGAAAACGGCAATGTATACGGGGAA---------------------------------------------------------------------------------------------------------------------------------------------------------------------------------------------------------------------------------------------------------------------------------------------------------------------------------------------------------------------------------------------------------------------------------------------------------------------------------------------------------------------------------------------------------------CGAACATGGGAAAGACTGAAATATCTCTCGCTATGGATAGCAGTGGGGCAGCTTCTGAATCCACTA------ACA---AACGCCGGGCTCGAAAACTGTCCGAATCTTGAAGAAATACGAATCAAGATTGAAGGAGATTGTAGGGAATTACCA---AAACCCTCCGAGCGA---GAATTCGGTTTGAGCAATCTTGTGAACTATCCTAGGTTGTCTAAAATGCATTTAGACTGTGGCGAGACGATCGGATACGCGCACACTGCACCT---TCGGGGCAGATGGATTTGAGCTTGTGGGAGCGGTTTTATTTAATCGGGATCGGGCATTTAAGT---TTGAGGGAGCTCGATTATTGGCCCCCGCAAGATCGGGATGTTAACCAGAGGAGTTTGTCTCTACCAGCTGCCGGTTTATTACAAGAATGTTTTGGGCTGAGGAAACTGTTCATACACGGGACTGCGCACGAGCATTTTATGATGTTTCTGCTTAGGATACCC------------GACTTGAGAGATGTTCAGTTGAGGGAAGATTATTATCCGGCGCCGGAGAATGAT---ATGAGCACTGAGATGAGGTCGGATTCTTGTAGTCGATTCGAGGCCGCTCTTAATAGGCGCCAGATTTCTGATTGA
MAX2_Oryza_sativa_Os06g06050_1                                          ---------------------------------------------------------------------------ATGGCGGAAGAGGAGGAGGTGGAGGAGGGGAGGTCCTCGTCGTCGGCGATACTGGACCTG---CCGGAG---CCGCTGCTGCTGCACATCCTGAGCTTCCTGACGGACGTGAGGTCTCGGCACAGGGCGGCGCTGGCGTGCGGGAGGATGCGGGCGGCGGAGCGGGCGACGAGGTCGGAGCTCTCGCTGAGGGGCGACCCGAGGTCGCCGGGGTTCCTGTTCCTCTCGCACGCGTTCCGCTTCCCGGCGCTGGAACACCTCGACCTCTCGCTCGTCTCGCCGTGGGGGCATCCGCTTCTCTCCTCCGTGCCGCCCTGCGGCGGCGGCGGCGGCGGCGCGCCCTCGGCGTCGTCGTCGTCGGGGATGAACGTGTACCACCCCGAGGCGATCTCCGAGCAGAACGCCTTCATCGCCGCCCGCCTCGCGGGCTGCTTCCCGGCGGTGACCTCGCTCGCCGTCTACTGCCGCGACCCCACCACGCTCGCCAACCTCACCCCGCACTGGCAGGCCTCCCTCCGCCGCGTCAAGCTCGTGCGCTGGCACCAGCGCCCGCCCACC---------------------------------CTCCCCGACGGCGCGGATCTCGAGCCGCTGCTGGAGACC---TGC---GCCGCGCTCCGGGAGCTCGACCTGTCG---GAGTTCTACTGCTGG---ACCGAGGACGTCGTGAGGGCGCTCACCACGCACCCTTCCGCCACCGCGGCG---CTCACCCACCTCGACCTCGGC---CTCGCCGCCGCCACCGACGGCTTCAAATCCTCCGAGCTTGGGCCAATCGCGGCCTCCTGC---CCCAACCTCCGCAAGCTCGTGGCGCCATGCTTGTTCAACCCACGGTTCAGCGATTGCGTCGGCGACGACGCGCTGCTCTCGCTGGCCACCAGCTGCCCGCGGCTGACCGTCTTGCGGCTCAGCGAGCCG------------------------TTCGAGGCTGCGGCCAAC------------------------ATCCAGAGGGAGGAGGCGGCCATCACCGTTGCGGGGCTAGTCGCCTTCTTCGCGGCGCTCCCCGCGCTGGAGGATTTCACCATGGATCTCCAGCACAATGTGCTGGAGGCCGCGCCCGCGATGGAGGCGCTTGCCCGAAGGTGCCCGCGGATCAAGTTCTTGACCCTGGGTTCCTTC---CAGGGGCTGTGTAAGGCCTCTTGGTTGCAT------CTTGATGGTGTTGCGGTGTGC------GGTGGGCTGGAGTCACTTTACATGAAGAATTGCCAGGATCTCACGGATGCCAGCCTTGCGGCAATTGGCCGTGGGTGCCGGAGGCTTGCTAAGTTCGGCATCCATGGCTGTGACCTTGTCACTTCGGCTGGGATCAGGAGGCTTGCATTCACGCTTCGGCCTACTCTCAAGGAAGTCACTGTCTTGCACTGCCGGCTTCTGCACACTGCAGAATGTCTCACTGCTCTAAGTCCGATCCGTGATCGCATTGAAAGTCTTGAGATCAACTGTGTCTGGAAC---------------------------------------------ACAACCGAACAACCCTGCAGTGTTGCAAATGGC------ACCACCACCGAATGCGAT---------------------------------------CCTGAGGATGATGAGCTTGGT---------------GAAGTGTACGAGTCTGCAGCCAAGAAATGTAGGTAC---------------ATGGAATTTGATGATCTTGGA---------------------------------------------------------------------------------------------------------------------------------------------------------------------------------------------------------------------------------------------------------------------------------------------------------------------------------------------------------------------------------------------------------------------------------------------------------------------------------------------------------------------------------------------------------------------------------------AGCTGGGAGATGCTCAGGTCACTCTCCCTATGGTTCTCTGCTGGCCAGCTTCTCTCTCCGCTC------ATT---TCTGCTGGTCTCGATAGCTGTCCCGTGCTTGAGGAGATCTCAATTAAGGTGGAGGGTGATTGCCGGACATGCCCA---CGACCTGCTCCAAGAACAATTTTTGGCTTAAGTGATCTTGCAGGCTTCCCAGTATTAGCCAAGATGAAATTGGACCTCAGTGAAGCTGTGGGTTATGCACTTACTGCACCA---ACAGGGCAGATGGATCTTTCACTATGGGAGCGATTTTATTTGCATGGTATCGAATCACTGCAGACTTTGTATGAATTGGACTACTGGCCGCCCCAAGACAAGGATGTGCACCACCGGAGCCTGACATTGCCAGCCGTGGGATTGATCCAACGCTGCGTTGGACTCAGGAAGCTTTTCATCCATGGCACCACACATGAGCACTTCATGACCTTCTTCCTTTCAATTCCA------------AACTTGCGGGACATGCAGTTGCGGGAGGACTATTATCCAGCCCCAGAGAATGATCTGATGTTCACAGAGATGCGGGCTGAATCTTGGCTTAGGTTTGAGGTGCAACTGAACAGCCGGCAAATTGATGATTAG
MAX2_Osmunda_sp_UOMY_2008265                                            ATGGCCGCTTCTATCACGGAGCCTCCCCCTTCCCCTCTCCGTTGGTCCCGCATTCCTTTCGACATCCTCTCAGAATGGGAGAGCAGAGAGAAACGGTTGTGTTTTGCAGCTGGCCAGACGCTCATCGGTGACATC---CCTGAA---CCTGTCTTGGCGGTTATCTTTAGCCTCATTACCGATCCCCGCTCCAGGAATTCCATGGCTTTGGCCTGCAGTGACTGGTACAGATTGGAGAGGGCGACGCGCACAAGGTTGTGTCTAAGGGGA------AACGGCTGCGATCTCTACCTCATTCCGAGATCATTC------CAGTCAGTGGAGCGATTGGATCTGTCCCAGTGCTCCCCATGGGGGTACTCCTTGTTT---------------------------------CAGTCAACGCCAGGAGCTGCC------------------------------------------------GTGCTTATCGGACAGGTTTTGAAGCAAGCTTTTCCTAGAGTGAGGGATATGATAATCTATGTGCGGGATGTGCGGGACATTGAGATGGTCGCCTAT---CTCTGGCCAGAATTGGAGTCACTCAAGCTTGTAAGGTGGCATCAGAGGCCAATGCAACCCGAGGAAGCT---------------------GTGGGTTTGGGCATGGAGCTTCGGTTTTTGATGCAGCGC---TGT---AGGGCATTAAAGAATCTTGATCTCTCC---CAGTTCTACTGTTGG---ACTGAGGACATTCCTCCAGCTCTAGAGGCAGAGCCCATTGTTTCTAGC------AATCTTTGCAGTCTCAATCTA---CTGAAAATCTCAGTGGATGGCTTCAAGGCTTCGGAGCTGGAAGCAATAACAAAGGCTTGC---ACGAGCTTGGAGGAGCTGCGCATTGTGTTAGTTTTTGATCCTCGGTATTTGGACTTTGTTGGGGATGCTGCTCTCTTGCAGCTAGCAACCAGCTGTAGAAAGCTACGCATCTTGCATCTTGTAGATGGGTTTGCATTTGAAGCC------ATTCGAGGTGATCCAGCA---------------------GACGGTTTTGTTACACAGGATGCTCAAATCGGCAGAGAGGGCCTAGTGGGTGTTTTTGAGGCTCTTCCCCTACTAGAGGATCTTGCCATTGTGCTTTCACAAAACGTGAGGAACGCCGGGCCAGCATTAGAAACACTTTCTTCTCGTTGTAAGATGTTGAGATCCTTGAGGCTCGGTCACTTT---CATGGAGTGTGCAGGGGTCCTCAG------------CTTGATGGCATTGCTCTCTGT------TCGGGACTTCATGACTTACTGATAAGGAACAGTGCTGACCTGAATGACACGGGCATGGTTGCCATTGCCATGGGATGCACCAGGTTATGCAAGCTGGGCTTGCAATCTTGCAGAGAGGTGTCTAAGGCTGGGCTACGGGCCCTTACGAGTCTCCTTTCTGGAACCCTGGTAGACGTAGAGATTTCTTGCTGTATGTTGATGAATGCGGCAGACACGCTTTGGGCATTGCAACCTATTCAGATCACCATCCAGCACTTGCATTTAGATTGCATATGGGATACTGATCTTATTGAAAGA------------------------GAAGAAAAAGGTATTGACATGCCCTTTCAGAAGTCTACCATGGACTTTTCAGAATCCAAAACAAAGAAGGAAACGGTTTGCACCTCAGCTGATTCAGAATATGGCCTCGGAAATAACTCTCTAGGAGCCAGACCTTCCTTGTCTGGGGAAGGAATTAGGGCTCTGGATGAGAGCAATGACAAGAGTGGATGGGGTGGCAGTGGTCACAGTTTGGAGCTTAATGTACGTGGACTTGATGCTGATGGTGATTGCAGAGGTGGAGATTCAGAGACCCTAGTGTCAGTTGGCAGGTTGAATGATGGATCGTGTGAGGGCTGGCTTACACTGAGCAACAATAGCTGTCCTGGGGATATTATTTCTGCGGAGGCTGCAGCGAGTGTTAAAACTGAGGAAGGTAGTCTGACCTTGGATGCGGAGCTGGCATGTGTGGGAGCTTCTCATGACCTCCATGGTCATTGTGTAGAAACTTCAAGGCCACCTGAGCAGGATGCCACGTTGTCTATTTCAATGAATCACTCTGGTCTGGACTTGGGATATTTTGGTCTCGGGGATTTTGAGGAGTTTAAAGTTTTAAAGGACAATTCTGGAGATGATCCTGCAACAGGAAATGACAACTCTGAAGACTCTGGAAATGTTACTCAAGTGCATATCAAAAGGCAAGAAAATGTAGGGCAATCACCTACAAATGGAAATTTCACTGTTGGATCTCAAGGTGTCTGCCCTTCGGGAGGGTCTTTCCTCTCTGAATTCTGCCTTTCTTTTCGTGAC---CAAGCTTGGAGCAGTTTGAAGTCTCTCTCCCTTTGGTGCCCTGTAAGCGAGTTATTATCTCCGTTG------CCT---ATAATGGGTCTGCAGCTTTGCCCATCCCTACAAGAAGTCAGATTAAAGGTAGAAGGTGATGCTAGGCTTTGTCCC---AAGCCTAAAATACCC---TTTTTTGGTCTTGCTACTTTTGCCACTTATCCTGCATTGTCGAAGCTTGTTTTGGATTGCAGTGAAATTGTGGGATTTGCTCTTAGTGCTCCT---CCAGGCCATATGGACCTTACTCTATGGGAGCGATGGTATCTGAAGGGGATCCAGCAGCTGAAT---CTTTGGGAGCTTGATTATTGGCCTCCCCAAGATAGAGACGTGAACAGAAGAGGAGTGTCTATGCCTGCTGCTGGTCTTATATCCCAATGTCCAACTTTGAGGAAGCTTTTTGTCCATGGGACCATCAATGAGCACTTTATGACAATGTTTCTGAACTGTCAA------------AATTTAAGGGATGTGCAGGTTCGAGTGGATTATTATCCTGCTCCAGAGGATGAG---TTGAACACAGAAATGCGGGCCGATTCTTGCAAAAGGTTTGAAGCAGCTCTGGCTGAGCGTGGCTTTCCAGATTGA
MAX2_Phaeoceros_carolinianus_RXRQ_2117370                               ------------------------------------------------------------------------------------------------???????????????????????????????????????---??????---???????????????????????????????????????????????????????????????????????????????????????????????????????????????????????????------????????????????????????????????????------?????????????????????????????????????????????????????????------------------------------------------------------------------------------------------------------????????????????????????????????????????????????????????????????????????????????????????????????---?????????????????????????????????????????????????????????---------------------------------???????????????????????????????????????---------???????????????????????????---???????????????---???????????????????????????????????????????????????????????????????????????---????????????????????????????????????????????????????????????---????????????????????????????????????????????????????????????????????????????????????????????????????????????????????????????????????????????????------?????????????????????------------------???????????????????????????????????????????????????????????????????????????????????????????????????????????????????????????????????????????????????????????????????????????????????????---????????????????????????------------?????????????????????------????????????????????????????????????????????????????????????????????????????????????????????????????????????????????????????????????????????????????????????????????????????????????????????????????????????????????????????????????????????????????????????????????????????????????------------------------------------------------------------------------------------------------------------------------------------------------------------------------------------------------------------------------------------------------------------------------------------------------------------------------------------------------------------------------------------------------------------------------------------------------------------------------------------------------------------------------------------------------------------------------------------------------------------------------------------------------------------------------------------------------------------------------------------------------------------------------------------------------------------------------------------------------??????????????????????????????????????????????????????????????????------???---?????????????????????????????????????GCTCAATCACGATCAAGGTGGAAGGCAACTGCCGCGCG---AAGCCGGACCCACGC---GCCTTCGGCTTAAGCATCCTCTCACATTTCCCCGAGCTCACCAAAATGAAGCTCGACTTAGGCGAAGCGATCGGGTACGCCTTCACCGCTCCG---TTCGGGCAGATGGATCTCTCTCTCTGGGAACGATTCTATTTGCACGGAATTGGCGATCTGCCGTTCTTGGAAGAGCTCGATTATTGGCCGCCGCAGGATCGAGAGGTGAACCAGAGAACGCTCTCGCTCCCGGCCGCCGGATTGATTCAAGGGTGCTTTAATTTAAGGAAACTGTTCATACACGGCACCGCGCACGAGCATTTCAT??????????????????????------------??????????????????????????????????????????????????????---???????????????????????????????????????????????????????????????????????????
MAX2_Phylloglossum_drummondii_ZZEI_2126225                              ------------------------------------------------------------------------------------------------???????????????????????????????????????---??????---???????????????????????????????????????????????????????????????????????????????????????????????????????????????????????????------????????????????????????????????????------?????????????????????????????????????????????????????????------------------------------------------------------------------------------------------------------????????????????????????????????????????????????????????????????????????????????????????????????---?????????????????????????????????????????????????????????---------------------------------???????????????????????????????????????---------???????????????????????????---???????????????---???????????????????????????????????????????????????????????????????????????---????????????????????????????????????????????????????????????---????????????????????????????????????????????????????????????????????????????????????????????????????????????????????????????????????????????????------?????????????????????------------------???????????????????????????????????????????????????????????????????????????????????????????????????????????????????????????????????????????????????????????????????????????????????????---????????????????????????------------?????????????????????------????????????????????????????????????????????????????????????????????????????????????????????????????????????????????????????????????????????????????????????????????????????????????????????????????????????????????????????????????????????????????????????????????????????????????------------------------------------------------------------------------------------------------------------------------------------------------------------------------------------------------------------------------------------------------------------------------------------------------------------------------------------------------------------------------------------------------------------------------------------------------------------------------------------------------------------------------------------------------------------------------------------------------------------------------------------------------------------------------------------------------------------------------------------------------------------------------------------------------------------------------------------------------??????????????????????????????????????????????????????????????????------???---???????????????????????????????????????????????????????????????????????????---???????????????---????????????????????????????????????????????????????????????????????????????????????????????C---AGTGGATATTTGGATTTGAGTCTATGGGAACGTTATTACTTAAATGGCATTCAATATTTAGGA---CTTATAGAGTTTGATTATTGGCCTCCCTCGGACAAGGATTTGAACCATAGAGGTCTCTCTCTTCCTGGAGCAGGTCTATTATCGGAGTGTTCTTCGTTGAGAAAGCTTTTCGTACATGGGACAACTTATGAGCATTTGCTTTTCATGCTACTTCGCATTCCA------------AACTTGCGAGACGTGCAATTTCGAGAGGATTATTATCCCGCCCCCGAAAATGAG---ATGAGCACCGAAATGCGAGTCGATTCATGCAAGAGGTTTGAAATGGCATTGGCAAAGAGGGGGTGTCCGGACTAG
MAX2_Physcomitrella_patens_Pp3c17_1180V3_2_CDS                          ---------------------------ATGGAAGCAGTGCAGTGGCCATCTCTGTTCGTGCATTCAGAATCTGATCGTCAGTCAATGCAATCTTCCCCAGAGGCGGCTCCTGCTGGGACGCATATCAGCGACTTG---CCAAGT---GTTATACTCACTAACATCATCGCTTATGTATCAAATCCAAGGGTTCGGAACTGCATTTCACTTGCTTGCAGGGACTGGTATTTCATTGAGAGACAGACACGGACGGAGCTTTCCTTGCGTGGC------AACATTTGTGTCATGCATGAACTGCCAACTTGCTTC------CAACAGATTTGTACCTTAGATCTTTCACAGTGCTCTCCGTGGGGTTCTTCTCTTTTT------------------------------------CAGTCCACTCAGAACGGC------------------------------------------------GAGGAGATCGGAAATTGCTTGAGAATTGGGTTTCCTAATGTGGTAAACCTTACGGTATATGTCCGCGATGCCTTGGACATCCAGATGGTTGCCTGG---ATTTGGCCAGATCTCGAGATTGTTAAGTTGGTGCGGTGGCATCCGCGAGCCATGGAGAGTTCGGAGGCG---------------------GATGACTTAGGTAACGAAATCGAAGGGCTGTTGAGCGCT---TGC---AAGAGGTTGAAGTCCCTCGATCTCTCG---AAGTTCTACTGTTGG---ACAGAAGACATACCCCCAGCGTTACGGGCAGGAGCTTCCACTGCTGCG------AATTTACGAGTACTGAACCTG---CTGAAACTTTCTCCTAATGGATTTAAAGCGCAGGAGGTTGGAGCAATCACCAGCTCCTGC---TTTAATCTTGAGGAATTTTACATCCTATGTGATTTCGACCACCGCTTACTAGACTCTGTTGGTGATGAGGCCCTGCTTTCCATTGCCACGAATTGCCCACTCTTGAAAGTGCTTCACCTTGTCGATTATAATGAATGGAGTGCA------GTTTCAGATGATCCCAACCAA------------------GATGCGTTTGCAGCGGAAGATTCAAGTCTCTCTCGTCAGGGTCTAGAGGCAATGTTCAAGGCACTTCCGCACTTAGAAGACTTGGTTTTTTACCTATCACAGAACTTGCGAGACTCGGGCGCTCCCTTTGAGATCCTTGCTTCGAGTTGCAAGAAGCTTCGTTCTTTGAAACTCAGCAATTTT---CTTGGTGTTTGTGGTGGACCCCAT------------CCAGATGGGATTGCGCTGTGT------CATGCGCTTCAGGAGCTGAGGTTGAAGAACTGCGGAGATCTGACGGATGACGCATTGAAGGCCATTTCAGTTGGATGCCCTAAGCTTTCAAAGCTGGGATTGCGACAGTGCAAGTCAATCACCAAGGAGGGGCTTCATGCGTGTGTGAAGAATTTGTCGCACACTCTCAAGGATGTTGAGATTGCTGGTTGTAAGTTGCTTCCGACAGCAATGACATTGAAAGCACTCGAGCCAATCCAGGTAACAGTGAAGAATCTGCATCTAGACTGTGTCTGG---------------------------------------------------------------------------------------------------------------------------------------------------------------------------------------------------------------------------------------------------------------------------------------------------------------------------------GATGAAGGCATTTTGGCTCAAGAGGCATCTGCAGCAAGGACCCAAAGCACAGTGGACTCTTTGAATCATGAGCAATCAGGTTTTGGACTTCCGATCGATATCGGCTGTATGGGAGGGATGAGCGCTTGGTCGCAACGCTTCTCTTCAACCCTCGAAGCTTACGCTATGAACGAAATGATTGGAGCCAAGACTGATAGTTTCCTGACCCCGCACAGACTAGTTACAAAGCGTCGCAAGCTAAACAAAGCAGAGAATGGAGGAGACTCAGGAATGGATATCCGCCGCGCGACTGCCTATTCATCAATGAGCTTGCAGATTTTTGGAGGTGAGGCATCATCATCCGCGTCTTTTTTATTAAAAGAAAGACCTGGCACAGGCCTTGGAAGTGGTAATTTAAACTCTGCCCAGGGTTTTCCAGCTAGATCGATGGGTCCAGGCGGAACTCAACAGTTGTCTGTGCCTGGTGCAAAGAAGATACAGACTTCATCAGGA---AAAGTGTGGAAATCTCTTGAAAGTCTCTCACTTTGGATTCCTGTGGGAGAGGTAATCTCTCCCTTG------GCT---GCTATGGGTCTTGAGGAATGCCCAGCCCTCCATGAACTGAAACTCAAAGTTGAAGGTGATGGTCGGCTTTTGCGG---AAACCTAGCACACAA---GGCTGGGGGATCAATTCTTTCGGCCGATACCCAAAACTGGAGAAAGTTGAGTTAGATCTTAGTGAAGTTACCGGGTTCTCTTTGAGTGCTCCC---AAGGGCTTCACGGACCTCAGCTCGTGGGAAAGACACTATCTAGTCGGCATAAACGAGTTGCTC---CTCACAGAACTCGACTACTGGCCTCCATCAGACAAGGAAGTCAACAGGAGAGCAATATCCCTACCTGGAGCAGGGCTCTTGTCACTTTGCTCAAAGCTTCGGAAGCTGTTTGTGCATGGAACCGCTCATGAACACTTCCTTAACATGATTACTGGATGTCGA------------TGTCTCCGGGATGTGCAGCTGCGAGGAGACTACTACCCAGCACCAGAGCAAGAA---ACTACCACGGAGCTTCGGTCCGTTTCTTGTCAGAGATTCGAGGCGCTAGTTGCAAAACGAGGTTTTCCTGATTAA
MAX2_Plagiochila_asplenioides_NWQC_2016639                              ------------------------------------------------------------------------------------------------------------------------------------------??????---???????????????????????????????????????????????????????????????????????????????????????????????????????????????????????????------????????????????????????????????????------?????????????????????????????????????????????????????????------------------------------------------------------------------------------------------------------????????????????????????????????????????????????????????????????????????????????????????????????---?????????????????????????????????????????????????????????---------------------------------???????????????????????????????????????---------???????????????????????????---???????????????---???????????????????????????????????????????????????????????????????????????---????????????????????????????????????????????????????????????---????????????????????????????????????????????????????????????????????????????????????????????????????????????????????????????????????????????????------?????????????????????------------------???????????????????????????????????????????????????????????????????????????????????????????????????????????????????????????????????????????????????????????????????????????????????????---????????????????????????------------?????????????????????------????????????????????????????????????????????????????????????????????????????????????????????????????????????????????????????????????????????????????????????????????????????????????????????????????????????????????????????????????????????????????????????????????????????????????---------------------------------------------------------------------------------------------------------------------------------------------------------------------------------------------------------------------------------------------------------------------------------------------------------------------------------------------------------------------------------------------------------------------------------------------------------------------------------------------------------------------------------------------------------------------------------------------------------------------------------------------------TCATCTAATGAGAGAGGAGTGTCACAGTCATCATCGTCGTTGCCAAGGCTGCCCAATGGAAAATCTGATCTGACCTTTGGAAATGGTAACACAAATTTCAATCAGGGTCTGGGGATGAGTTATGCATTGGGAGGAAGTCAGCAGCTTTCTGGAAACGGTGGATACACCGCCAACACTTCACCTGGA---AAGGCATGGAAATCACTTGAAACTCTATCCCTTTGGATACCTGTCGGAGAGGTAATCTCACCACTG------GGC---ATCATGGGTCTTGAGGTATGCCCCGTCCTGTACGAGCTCAAGGTCAAAGTGGAAGGCGATGGTCGGCAAACGCAA---AAGCCAAACATGCCC---GTCTGTGGTATGGAGTCTTTATGTCGATATCCTAAACTGGAGAAGCTTGCATTAGACCTTAGTGAAGTCACTGGCTTCTCCTTGAGTGCTCCA---CAGGGCTCCATTGACCTCAGCTTGTGGGAAAGGTACTATCTGATCGGCATAAACAGCTTGCAA---CTTACAGAGCTTGAATATTGGCCACCATCAGACAAGGAAGCCAACAGAAGGGGCTTATCCCTCCCAGCTGCTGGACTGTTATCACAATGCTCAAAGGTGCGTAAGCTGTTTGTGCACGGAACTGCTCATGAACATTTCCTTATGATGCTCAGCAGATGCCCG------------TGTCTCCGGGACATGCAACTGCGAGGAGACTACTACCCAGCTCCTGAT---------??????????????????ACCATTCCTTTTCAGAGGTTTGAGGCGGCAGTAGCAAAACGGGGGTTTCCAGACTAA
MAX2_Podocarpus_rubens_XLGK_2012305                                     ------------------------------------------------------------------------GAGCGAGGAGGAGAAGGCATGGAGGAGGCGCAGAGTGAGAATGGGAGTCAGTTCGACGACCTC---CCCGAT---GTGATAATGGGCAACATCTTCAGCGTGCAGAGGGAGAGTAAGACGCGGAACCGCATGGCCCTGGTGTGCAGGAAGTGGCGCGAGATGGAGCGGTGCACCCGCAGTCATCTGTGCGTGAGAGGT------AACATGAGCAACCTCTATCTCATCCCCATGTGCTTC------CAGTCCGTCACCCACCTCGATCTCTCCCTCTCTTCGCCTTGGGGTTACCCTCCTTTG---------------------------------GACCCCTCTCCG---CACGGC------------------------------------------------CAACTCATCGCCCTCCTCCTCAACCAGGCCTTCCCACGCGTCACTTCCATCACCATCTACGTGCGCCACGCGGGCAACATCGATATGCTGGCGCGG---ACGTGGCCGGCTCTCGAGGAGGTAAAGCTGGTGAGGTGGCACGGCCGCGCCAGCGATGATGAGTCTCCG------------------------------GGCATGGAGCTGGTGATCCTGATGCACAAC---TGC---AGAGGCCTCAGGAGCCTCGACCTCTCG---CATTTCTACTGTTGG---CCTGAGGATGTGGCCCCGGCTCTGCTGGCCGTCCCCCACGTGGCCGCC------AACCTGGCCAGTCTGAACCTC---CTGAAGCTTTCCGTGGAGGGTTTCAAGGGCGAGGAGCTGGCTACCATCTCAGAAGCGTGT---CCGAAGCTGGAGGAGCTGTATGTTGTGTGCGACTTTGATCCGAGGTTCATGGACTATGTGGGTGATGATGCCCTCGTCACCCTAACTAAAAACTGCACTCGACTCAGACTACTTCACTTGGTGGATGTCTATGCCTTTACGGAC------GCCCGGGGAGACCCTGAT---------------------GAGGGTTTCTCCGGGGGGGATGCCAGAATTAGTTGCCAGGGTTTGAAAGAAATGTTGAGAAATGTGCCAAATTTAGAGGACCTTGTTTTGGATGTGTCTAGAAATGTGAAGGACTGTGGACCGGCACTTGAATTCTTGGGTTCGCATTGTAGGAATCTGAGGTCGCTCAAGTTGGGACAGTTT---CATGGGGTTTGTAGAGGCCCCCAA------------CCCGATGGTGTTGCGTTGTGT------GCACGACTGGAGCGGTTGTTTATCAAGAATTGTGCGGATCTGAGTGACGAAGGGCTTGCGGGCATTGCCAGTGGCTGCACAAGGTTGGCCAAACTGGAATTTCAGGGGTGCAGGCAGATTACGGAGGCAGGTGTCAGTTTGTGTTCCACCAGGCTCAGGAAGACTTTGGTAGAGGTAAGGGTTTCTTGCTGTAAGTTTCTTGATACTGCTGCAACGTTGAGAGCTCTCGAGCCAATCAGAGAGAGTGTGAAGAAGTTGCATATCGATTGCCTTTGGGATAAGGCGGTTTTGGAAGATGTGGGCAAGGGTGTGGAC------------------------GGATTTGAT---------------TGCACAGGAAAAGTGATTAGCTATGGATCCGGAGATGATCGCAACCAAAAGTGGAAACAAAAACAGAAAGAGAGCCCTAGTGGCTGTTTTGGGGGTTCATCGTTAGAATTGGAGCTCCCTGTCTTAAATCACACAACTTTGGAGGTT------------------------GGTTCAGACTCTTCTCATACCGCGATGGAAAATTGCAATCTTGACCTTAGTGCGAGCTCTGAAGGTCCATCTTACTCGTGTAATTCTATCAAGCAGAATTGCTTATCAACAGCCAAGTACGATCTGTCACATGGAGGCGAA------------------ACCGCTCCCCTAACATATTCAACTTGT---------------------AATGGTCTGGACGATGACAAAAAAACAGAGCAGAATATTTGCTCAGAAGCATCGGTTGGGTTTGTG---------------------GACTTTTTAGGAGTAAATGAAAAGCACCAAGAGTGGCAAAAGCTTGAATCAACCAGTAATAAGGTTTTG------------GATGGGTGTCAAATGCGGTGTTTAAGAGGGCAGTCCAGTAAAAGGAATCCCTTGGCAAATTTG---GAATGTGAGCAGCTAAACAAAAGAAAATGCATTTTGAGTTCATAC---AGCACAGAGTTGTCTGAA---------CAGAGACTTTCAAATTGTGGAATGGATCGTATCAGGCGT---GACACATGGACAAATTTGAGTGTGTTGTCCTTGTGGATTCCTGTTGGGGAGCAGTTAACACCTCTC------GCA---GCCATGGGTTTAAAATCTTGCCCACTGCTTGCGGAGGTAAAAGTCAGAGTGGAAGGCGATTGTAGGCTCTGCCCT---AAACCGAAGGAGGTT---GCATGTGGTTTAAGATCCTTGGCATGTTATCCCGCTTTGTCAAAGCTGGAATTGGACTGTGGTGAGGTGATAGGTTTTGCACTGAGTGCTCCA---GCTGGGCAGATGGACTTGAGTTTATGGGAAAGATGGTATCTCAATGGTCTTAGAGATTTGCGT---TTATCGGAATTGAATTACTGGCCTCCACAAGATAAGGATATGAATAGGAGAGGGCTCTCACTGCCTGCTGCAGGTCTTCTTTCAGAGTGTGCAACTCTGAGGAAACTTTTTATCCATGGAACTGCTCATGAACATTTCATGATGATGCTACTCCGCATTCCG------------AATCTAAGAGATGTGCAACTGCGGGAGGATTATTATCCAGCTCATGACGATGAT---ACAAGCACTGAAATGAGGACTGAATCTTGTAGGCGATTTGAGGAAGCTCTAGCTACTCGTGGATTCTCCGAATGA
MAX2_Prunus_persica_Prupe_3G117700_1                                    ---------------------------------------------------------------------------------------------------------ATGACCACCGCCACCACAATCAATGACTTG---CCGGAC---GCCATACTCTCGACCATAATCGGGATGGTATCCGGCACCCGAACCCGGAACTCCCTCTCCCTCGCGTGCCGCAAATTCCGGAGCACGGAGAGGGCCACGCGCACCTCCCTCACACTACGGGGA------AACGCGCGCGACCTCCCCGACCTCCCGCTCTGCTTC------GCCGCCGTCACCCACCTCGACCTCTCCCTCCTCTCTCCGTGGGGCCACTCTCTGCTC---------------------------------TCACCCTCCGCCGCCGCCAATGACACCGACCCT------------------------------------CTCCTCCTGGCCCAACGCCTACGTGCCGCCTTCCCATTCGTGGACTCCCTCATCGTCTACTCCCGATCTCCTTCCACCGTCCAGATCGTCTCCCAT---CTGTGGCCCGGATTGCGCCGCGTCAAGCTTGTCCGATGGCATCAACGGCCACAATCG------------------------------------CCCCCCGGCGCCGACTTCGATCCTCTCTTCGACCAA---TGC---CACTCGCTCTCCGAGCTCGACCTGTCG---GAATTCTACTACTGG---ACGGAGGACCTCCCCCCGGTCCTCGAGGCCCACCCGAACGTGGCCCGATCT---CTCACCAAGCTGGATCTCCTG---ACGACGTCGTTTACCGAGGGGTTCAGAGCGAACGAGATCAAATCCATCGTCACCGCCTGC---CCTAAGCTCCAGCATCTTCTCATCGCGTGTATGTTCGATCCCCGATACATAGGCTTCGTCGGCGAGGAGGCTCTGCTGTCGATCTCCGCTAACTGCCCGGAGCTCAAAGTCGTCCATTTGATCGATACGTCATCGTTGGCCAAC------GCCCGCGGCGATCCAAACGAC------------------GACGGATTTACGTCGGAGGACGCGCGGATTGGGCGCGCGGCTTTGGTGGATTTCTTCTCGGGGCTTCCGCTGTTGGAGGACCTGGCGTTGGATGTGTGCAAGAACGTGAGAGACAGTGGGTTGGCGTTGGAAGTGCTTGGGTCGAAGTGTCCCAGGCTGAGGGCTCTCAAGCTTGGGCAGTTT---CATGGGATTTGCTCTGCGATTGGGTCCGAG------CTAGACGGCATTGCGTTGTGT------TCAGGGCTGGAGTCGTTGTCGATCAAGAACTCGGCTGATTTGACGGATATGGGGTTGATTGAGATCGCTAGAGGGTGCTGCAAATTGGCCAAGTTTGAGGTTCAGGGATGTAAGAGAATCACGGTGAAGGGGCTGAGGACGATGGCTTGCTTGTTAAGGAAGACTCTGGTTGATGTTGGGATCTCTTGTTGCAAAAACTTGGATGCTGCTGCTTCTTTGCGGGCTTTGGAGCCGATTCGTGATCGGATTCAAAGGCTCCACATTGATTGTGTTTGGGAGCAGGAGGATGAGCAT------------------------GCCCGCAATTTTGATCTCAATCAAGTGAATGATCAAGAAGATGTTAATAGTGAAGCCAGTGTGTTGAATCGGAATGGGGAGGATGCTGATTACATGGAGTTGAATTGGGCGGCTGAGTATGAGCACAGAAGCAGCAAGAAATGCAAGTTGGGGTTGGATGGGGACTGTTCCTATATGCCACCAAGCAATGGATATGGCTATGGCAATGGAAATGGGTTTTGGTGTGGT------------------------------------------------------------------------------------------------------------------------------------------------------------------------------------------------------------------------------------------------------------------------------------------------------------------------------------------------------------------------------------------------------------------------------------------------------------------------------------------------------------------------------------------------------------------GAGAGCTGGGAGAGGTTGCATTATCTTTCACTTTGGATTGGGGTTGGTGAGCTGCTGACCCCGTTG------CCA---ACGGCTGGTCTCGATGACTGTCCCAATCTGGAGGAGATTCGGATCCGGGTAGAAGGGGATTGCAGGGGAAGGCAG---AAACCCACACAACGA---GATTTTGGGTTGAGCTGCCTCGCCGGCTATCCTCTGCTGTCCAAGATGAAGTTGGATTGTGGTGATACAGTTGGCTATGCACTTACTGCACCC---CCGGGGCAGATGGACCTGAGTCTTTGGGAGAGGTTCTTCCTGAGTGGGATTGAAAGCTTGAGC---CTCAGTGAACTCGATTACTGGCCCCCGCAGGATCGGGACGTAAACCAGAGGAGTCTTTGGCTTCCGGCCGCTGGGTTGCTGTCAGAATGCCTGACATTGCGGAAGCTTTTCATCCATGGCACGGCACATGAGCATTTCATGATGTTCCTGGTGAGAATTCCAAGCTTGAACTGCAACTTGAGGGATGTGCAGCTGAGGGAGGATTACTATCCGGCACCAGAAAACGAA---ATGAGTACAGAGATGAGGGTGGATTCGTGCCGTCGCTTTGAAAAAGCACTCAACAGGCGGCCTATCCTTGACTGA
MAX2_Pseudotsuga_menziesii_IOVS_2016078                                 ------------------------------------ATGGAGGAGTTTGAGGATGTTGGTAATGGCGAGGAGAATGAGATACAGAGAATGGAAATTGACATGGCCAGAGGGAGAGAAACCCATTTCAATGACATC---CCAGAG---GTGATAATGAGCAACATATTCAGCGCCATCAAGGAGACTCGATCGCGGAACCGGATGGCTCTTGTCTGCAAGAAGTGGCATGAAATGGAGAGGTCGACTCGCGACTATATGTGCATAAGAGGT------AACATAAATAACCTGTATCTGTTGCCCAAGTGCTTT------CAATCTGTTACCAAATTGGATCTCTCGCTCTGTTCCCCCTGGGGTTATCCTCCCTTG---------------------------------GATTCCGCCTCTTCTCATGGT------------------------------------------------AACCTCATGGGGCATTTTCTGAAACAGGCATTTCCCAGAGTGAACAACATAGTGATGTATGTGAGAAATGCTAGGAATATAGAGATGTTGTCCTTG---TTGTGGCCCCGTTTGGAGCATGTGAAACTGGTGAGATGGCACAAACGTGCCATGGATCCTGAGTCTCCA---------------------GTGGGTCTGGGCATGGAGCTTGTGATCCTGATGCGCAAT---TGT---GTAGCAATGAAGAGCTTGGATCTCTCT---CAGTTCTATTGTTGG---ACTGAGGACATACCGCCTGCCTTGCAGGCTGAGCCACATGTTTCTGCC------AATTTGTCAAGCCTCAACTTG---CTCAAGCTTTCTGCAGAGGGTTTCAAGGCCCAGGAGCTTGCAGCCATATCAGGGGCATGC---AGGAACCTTGAGGAGTTATTTGCCGTTTGTGTTTTCGATCCAAGATACATGGATTGTGTTGGCGATGAGGCTCTTGTCACACTTGCCAGAAATTGTTCCAGGATCAGAATTCTTCATTTGGTCGATGCTACTGCATTTGGAGGT------CTCAGAGGTGATCCGGAC---------------------GAGAGCTTCTCCAGCGAGAATGCCAAGATTACTCGCCAAGGTTTGGAAGACATGTTCTGGAGTCTGCCTCTTTTAGAGGATCTTGTGCTCGATATATCTCAGAATGTCATAGACTCGGGCCCGGCTTTGGAATTCTTAGGCTCCCATTGCAAAAACATCAGGTCGCTGAAATTGGGTCAGTTT---CATGGCGTATGCAAGGGCCCTCAA------------CCTGACGGGGTTGCCTTGTGT------ACAAATTTGGAAGCACTCTTTATCAAGAATTGTGCTGATTTAAGTGACACGGGCCTTGCAGCCATTGCAGCTGGCTGCATTCGTTTGGGTAAATTAGAGTTACAGGGATGTAAGCACATCACTGAGCTGGGTCTTAACTTTTGTACTAGTCGACTTAGAAAAACCCTAGTAGAGGTTAGGGTTTCATGTTGTAAATATTTTGACACTGCTGCTACTTTAAGAGCCCTCGAACCAATTTGCGAGAGTGTGAGAAAGCTGCATATTGATTGCATTTGGGATAAGTCACTTCTCGATCAGGAAATTGCTGCTTCTAGTCAGAGGTTGAATTCAGCTGGATCTCCTGCTATT------TCCACAAGGGAAATGGCTAGATATGGAATGGGAAAAAACCATCTAATTTCCGCTGGAGATTGCAGCGTCAACAGATGGAGCCAGAATTCAAAGTATGCTTGGGGGCCATCGTTGCAGTTGGCTCCTCCTCAGTTTTTCCCTGACCTCAACTGCCCAAATTTGGATTTTGGTTCAAGTTCTTCGGATGTATCGATGACAAATTGGAGCCTAGATCTTAACTCTAGCGCAAGCGCAAGCTCATGCTTAGATTCTTTAGAAAGTTCTGAGGAAAGAAGCTGTTTGCCAAGAGAAAAATTCTTCAAAGTAAATGAAAAAGCGATTTCCCTTGCAGAAATCCAGTCTTTTGATAGATCTGTGCCTTCTGATAGAGTCATGTTTAGAGGTATGGATGTTAACGAAAAAGCTCCACAGATAGAGCGACAGTTTTATACCAGTACTGACACAGTATCGGATTTGTCATCTGTGGGATTAGTGGACTTTTTGGGGATAAATGATAAGAATCGAGAATGGCAGAAACTTGGAGCAGATTATTATAATATGGAA---GTGATGGGAAATTCGTCTCAAATATGGGGTATAGCAGGGGAAGGTAGTAAAAGAAACTCCTCAGCAAATTCA---GAAGGTGAGCAGTTATACAAAAGGAAATGCATGTACAGCTTAAATCCTTCTAATCAGTGCGCAGAGATCCCCTTTGAAAACAGTTTTAGCGTTTCAACGAGTCATATCAGATCT---ACAACCTGGAAAAGTCTGAAATTTTTGTCATTGTGGATTCCCGTAGGAGAGCTTCTCTCACCTCTT------GCA---GCAATGGGGCTAAAAGCATGCCCAGTGCTGGAGGAGATTGGAATCCAAGTAGAAGGGGATTGTAGGCTCTGCCCC---AAACCACGAGAGCGT---GCATGTGGTTTAAGTTCACTGGCATGCTATCCATCTTTGTCAAAGCTTGAGCTCAATTGTGGTGAGGTAATAGGTTTTGCATTGAGCGCTCCT---GCTGGCAAGATGGATTTGAGCCTATGGGAACGATGGTACCTCAATGGTCTTCGAGAACTTAAT---CTGTCCGAACTGAATTACTGGCCTCCACAGGATAAGGATATGAATCGGAGAGGGCTTACACTTCCTGCTGCAGGTCTTTTTTCAGAGTGTGCAACTCTTCGGAAACTATTTGTTCATGGAACTGCTCATGAACATTTCATGATGATGTTGATTCGCCTTCCA------------GACCTAAGAGATGTACAATTGCGGGAAGATTATTATCCGGCCCATGAAGATGAT---ACAAGCACTGAAATGCGTACTGAATCATGCAGGCGTTTCGAGGAAGCTCTAGCTAATCGCGGATTTACTGACTGA
MAX2_Psilotum_nudum_QVMR_2012946                                        ------------------------------------------------------------------------------------------------???????????????????????????????????????---??????---???????????????????????????????????????????????????????????????????????????????????????????????????????????????????????????------????????????????????????????????????------?????????????????????????????????????????????????????????---------------------------------?????????????????????------------------------------------------------????????????????????????????????????????????????????????????????????????????????????????????????---?????????????????????????????????????????????????????????---------------------------------???????????????????????????????????????---------???????????????????????????---???????????????---???????????????????????????????????????????????????????????????????????????---????????????????????????????????????????????????????????????---????????????????????????????????????????????????????????????????????????????????????????????????????????????????????????????????????????????????------?????????????????????------------------???????????????????????????????????????????????????????????????????????????????????????????????????????????????????????????????????????????????????????????????????????????????????????---????????????????????????------------?????????????????????------????????????????????????????????????????????????????????????????????????????????????????????????????????????????????????????????????????????????????????????????????????????????????????????????????????????????????????????????????????????????????????????????????????????????????---------------------------------------------------------------------------------------------------------------------------------------------------------------------------------------------------------------------------------------------------------------------------------------------------------------------------------------------------------------------------------------------------------------------------------------------------------------------------TTGGCCGACTCTGATCGTTTGCAGGAATTTGGCAAACAGGATGTGAATGTGGTCGGTCCTAATGAAATCCCAAGCTTTATCATGGATGAGGACAGTAGAAGTTATACGAATCAATCCGAAGCTTTGAATGGCCTGTCGGGAAATATGTCGTGGAAATTCAGGAGAAATGTTGACAGTTATCTCAAAATTTCAGTAACTGATACAGCAGCGAGTTCTAGTACTCTTGTAAATTCAAAATTTGAGCATGCAGGAAAGACACCGAATCCTAGCATCTATGCTGGTGAACTTCAAGCTGGCCTTGGATTGGAAGATGATCTCTCTTTGAAGATATGCCAATCTTCTTATTCCTGTGAC---AAGCCCTGGAGCCGTTTGCAGTTCCTTTCTCTATGGATGCCAGTTGGTGAAATGATGGCACCGTTG------CCT---GTCATGGGCTTACAGTCTTGTCCATCGCTAACTGAGGTCACAATAAGAGTTGAGGGAGACTGCAGACTTTGTTCC---AAGCCAAGGATACGG---AACTGTGGCCTATCTAAACTTGCTTATTACCCTGCACTCTCTAAGCTTTCACTAGATTGCAGTGAAGCTGTAGGGTTTGCTCTTGGTGCCCCT---GAGGGGCACATGGACCTGAGCCTCTGGGAGCGTTGGTATCTGAGTGGCATCCAAATGCTGAAA---ATTTCAGAGCTTGATTATTGGCCACCTCAAGATAAAGAGATGAACAGGAGAGGGCTTTCACTACCTGGTGTTGGACTTCTTTCTCTGTGTGCAAACTTGAGAAAGTTGATCATCCATGGAACTGCCCATGAACATTTCATGCAGATGCTACTCCAGATCCCT------------GACCTAAGGGATGTGCAGTTTCGAACAGATTATTACCCTGCCCCAGAAGACGAT---TTAAGCACAGAAATGAGGACTGATTCATGCAAGAGATTTGAAGCAGCTTTGGGAAAGCATCACTTTTCAGATTGA
MAX2_Radula_lindenbergia_BNCU_2009307                                   ------------------------------------------------------------------------------------------------???????????????????????????????????????---??????---???????????????????????????????????????????????????????????????????????????????????????????????????????????????????????????------????????????????????????????????????------?????????????????????????????????????????????????????????---------------------------------?????????????????????------------------------------------------------????????????????????????????????????????????????????????????????????????????????????????????????---?????????????????????????????????????????????????????????---------------------------------???????????????????????????????????????---------???????????????????????????---???????????????---???????????????????????????????????????????????????????????????????????????---????????????????????????????????????????????????????????????---????????????????????????????????????????????????????????????????????????????????????????????????????????????????????????????????????????????????------?????????????????????------------------???????????????????????????????????????????????????????????????????????????????????????????????????????????????????????????????????????????????????????????????????????????????????????---????????????????????????------------?????????????????????------??????????????????????????????????????????????ACGAAATGCTGATTTCCGTCGCCGCGAGCTGTAAGAGGGTGAGGAAGCTGACCCTCGCGAGCTGCCGGGCAGTTTCCGAACGAGGGCTGAACGCTTGCGCAAAAGCTTTTTCGAAGACGCTCGTGGACGTGGAGATCTCTGCCTGCGCCCTGCTGCCCACTGTGCCGACGTTGCGAGCGCTGGACCCCGTCCGCGACGGGATACGGCAGCTTCACTTGGACTGCGTGTGG---------------------------------------------------------------------------------------------------------------------------------------------------------------------------------------------------------------------------------------------------------------------------------------------------------------------------------------------------------------------------------------------------------------------------------------------------------------------------------GACGACGAGGATGCGCAACAGGCGACCACCGTTACAGGCGGGCCCCCCGATAGCGCGGCGGTGGGCGGAGACGATGCATTTCTCAGAGCCGAAATGGCGAAGCGCGGCCTCGGTTTTAACTTTTGGCAGTCCTCCACGGAAAGCAGCAGCGCGACATTGAATTGGGGGTCGACGGGATACGAAGAGAGCAGGGAGATTGCAATCTCGGCACGGGAAGAATTGGTGGTGCGGTCAAGCGACGAAGGCTGGAGTGCGACGAGTGTGGAGGGCTGGACCGGTGTGGCCGGAAGCTCGGGGTCCGGTGCTGCGTTTGGTGGCGATGGAGGGTGCAAGCTCCCTGCTGACAGG---ACGGTCTGGAAGAGCTTGCAGAAGCTATCGCTGGGGATAGGGGTCGGCCTGCTGATATCGCCGCTC------CCG---TCCATGGGGCTGGGGCAGTGTCCCGCATTGACGGAGGTGAGCATCAAGGTAGAGGGCGACACCAAAAACCTTCAA---AAGCCCGCCGTCAAG---GATTGGGGACTGGCTGCTTTCTCCCGCTACAAAAATCTCCGTAAGGTGGACATGGACCTGGGTGATATGGCCAGCTTCTCCCTCAGCGCGCCG---GAGGGCCACTCGGACCTTGCCATTTGGGAGCGGCACTATCTTAGTGGCGTTGCCGACCTGAAT---CTGCGGGAACTGAACTATTGGCCACCCTGGGACAAGGACCTGAATTACAGAGGCACGTCGTTGCCGGCGGTGGGTCATCTCTCGCAGTGCCTCTCCCTCAGGAAGCTCGTCGTGCACGGGACCATGAACGAGCACTTCCTCTCCATGCTGTACAGGAATACT------------AGTCTGCGAGATTTCCAGCTGCGGTGGGACATTTATCCGGCGCCGGAGGTCGAT---ACGAGCACAGATATTCGTGTCGAATCGTGCAGGAGGTTCGAGGAGGCCTTGGCCGAACGCGGCTTTCTCGAGTGA
MAX2_Sciadopitys_verticillata_SYFZK_2012568                             ------------------------------------------------------------------------------------------------???????????????????????????????????????---??????---???????????????????????????????????????????????????????????????????????????????????????????????????????????????????????????------????????????????????????????????????------?????????????????????????????????????????????????????????---------------------------------?????????????????????------------------------------------------------????????????????????????????????????????????????????????????????????????????????????????????????---?????????????????????????????????????????????????????????---------------------------------???????????????????????????????????????---------???????????????????????????---???????????????---???????????????????????????????????????????????????????????????????????????---????????????????????????????????????????????????????????????---????????????????????????????????????????????????????????????????????????????????????????????????????????????????????????????????????????????????------?????????????????????------------------???????????????????????????????????????????????????????????????????????????????????????????????????????????????????????????????????????????????????????????????????????????????????????---????????????????????????------------?????????????????????------???????????????????????CAAGAATTGTGCTGATTTGGGGGACATGGGACTTGCAGGCATTGCAGCGGGGTGCCGCCATCTGGCCACATTGGAGTTGCAGTGTTGCAAGCAGATTACAGAAAGGGGTCTCAGTTTTTGTTCCAGCTGTCTTAGAAAGACTCTGGTAGAGGTGAGGGTTTCTTGTTGCAAGAATCTTGATACAGCCGCTACGCTTAGAGCCATGGAGCCGATCAGGGACAGTGTGAAGAAGTTGCGTATAGATTGCATTTGGGATAAGTCGATTCTCGAACTGGAA---------TCCACCGCTTCCATGAGATCGAATACTGTTGGATTTGGT------------------------------------AGTAGTTGCTCTTCAAAGGAAATTGTGGTGGCAAATTCGATTGGAAAACAGAGTCCCGCGTGTTCTAGTTGGGGGCCGTCTTTGGAATTGGGTCTCCCTGACTTGAACCATGCAGATTTAGATGTTGGT---------------------TTGGGTCCTTCAGATGTACCAATGGGGAATTGCAGCCTAGACCTCAATTCTAGATCCTACTCGGAGCCTTCTGGAAGTCACTTCTCCATTTCTATTGAACAGGGCTTCTTACCAACAGAAAAATTCTGGAAACAACACAAAGAAGAAAGGTATGTGTCTCCTAATGTAGTAGACTCTAGAGGCATG---------------------GATGTTGACATGAAAGCAATCCAGATTGAGCAACATGTTTGTTCTGGTTCTGATTTTGATTCATCACTGGGATTTGTG---------GACTTTTTGGGAGTAAATAAGAAGCACCAACAGTTAGACGAGCTTGAAGCAGCTTGTGATGATAGTTTGGAAGCAATGGGGGGTGGGTCTCAGATTTGGGGTATATCAGGCATATCTAATAAAAGAACCCCCTCAAGT---------GATTTGGAATGTGACCTGTTGTGCAAAAGAAAATGCATGTACAGCTCAAATGAGAGTTTTGAA------------CGAAAACATTCGATTCATAAGATGCGTAGTTGCAGGATT---GCAAGCTGGACAAATTTGAAAGCCTTGTCATTGTGGATCCCTGTTGGGGAACTGCTAACTCCTCTT------GCA---TCTATGGGTTTAAAGTCCTGCCCAGTGCTTGAGGAGATAAAAATCCAAGTGGAAGGGGATTGTAGGCTCTGCCCT---AAATCGCGAGAGCGT---GCATGTGGCTTAAGTTCATTGGCATGCTACCCCTCTTTGTCAAAGCTGGAATTGGATTGTGGCGAGGTGACAGGTTTTGCATTAAGTGCCCCA---GCAGGCCAGATGGACTTGAGTTTATGGGAAAGATGGTATCTCAATGGTCTTAGAGAACTTCAT---CTGTCGGAATTGAATTACTGGCCTCCGCAAGATAAAGATATGAATAGGAGAGGACTTACACTACCTGCCGCAGGTCTTCTTTCAGAGTGTGCAACTATTAGGAAACTCTTTGTTCATGGAACAGCTCATGAACATTTCATGATGATGCTTCTGCGTATTCCA------------AATCTAAGAGATGTGCAATTGAGGGAGGACTATTATCCAGCCCATGATGATGAT---ACAAGCACTGAGATGCGGACCGAATCTTGCAGGCGATTTGAGGAAGCTCTAGCTACTCGTGGATTTTCTGAATGA
MAX2_Selaginella_moellendorffii_90091_CDS                               ------------------------------------------------ATGTTCAGCAACAACAAGCGGCAAAAGACCACCCATGGCGAGGAAGAAGATCACGAGCAAGGGAGGCGCACGGCGCTGCACGACATT---CCGGGC---TCTATCTTGGCGGCGATAATCGCTCTGGTGCCCGACACACGCAGCCGCAACGCAGCGTCACTCGTGTGCAAGGAGTGGCACGCAATGGAGCGCGCGACGCGACGCCGGCTGTGCCTCCGCGGC------AGCTCCGCCCAGCTCCACATGCTGCCCACCACCTTC------CATGCCGTGCGGCACCTCGACGTCTCCAACGTCTCGCCCTGGGGCACCACGCTGTAC---------------------------GCCGCCCACTCGGCGGTGTGCGGCCAG------------------------------------------------CTTACCGCGCGGTGGCTCAACCGG---GCCTTCCCCAGCGTCGTGGATCTCACCGTCTACGCCCGCGATGGTACGGACATCCAGCTCGTGGCCGCC---TCCTGGCCCGACCTTGAGACCGTACGCCTGGTTCGATGGCACCAGCGCCCCACCGGCGCCGGCGGCGAT---------GGCAGCGATGGCGGCGACGCCGCCATGGAGCTCCGCGGCCTCCTCTCTTCG---TGC---CCCCGCCTCACCCATCTCGACCTCTCG---CGCTTCTACTGCTGG---GCCGAGGACATTGCGCCCGCGCTCCAGGCCAGCCCATCCGCC------------AATCTCCGCGTCCTCAACCTC---CTCAAGCTCTCGCCCGAGGGATTCAAGGCCGCGGAGCTCCTCGCCATCGCCGCCGCGTGTGGGATCAACCTCGAGGAGCTCTACGCGCTGTGCGAGTTCGATCCGCGGTTCCTCGACTGCTTGAGCGACGAGTGCCTGATCCAGGTCGCCGACTACTGCCCGCACCTCCGCGTGCTCCACCTCGTGGATTCCACGCAGTTCTCCGCC---------AGCCGCGATCCCGCCAGCGATGATCCGGTG------TTTGGCGCCCCCGCGCTCGACGCCAGCGTCACGGTCCGGGGGCTGGAGTCCCTGTTCCAGGCGCTGCCGCTGCTGGAAGATCTCGCGCTGCTGCTAGGCCACAAGGTAAGAGACTCCGCCCCGGCATTCGAGGCCCTGGCCAAGAGCTCCAAGAGCGTCCACGCGCTCCACCTCGGCCACTTC---CAGGGCTTGTGCTCGGGCAGCAAT------------??????GGGATCGCGCGCTGCGGCGCCGCCGGGCTGCGGACCCTCCAGCTCCGGAGCTGTGACGATCTCACGGACGCCGCGCTGGGCGCCATCGCCAGCGCCAGCCCACAGATCTCCTGGCTGGGCCTCCGCCGCTGCCCGCTCGTCACCCCGGCTGGCCTCTCCTCGTGCGTCTCGATTCTCCGCCGGAGTCTCACCCGCGTGGAGATCGAGTGCTGCCCGACGCTGTCCACGCGCAATCTCCTCCGCGCGCTAGCTCCGGTGCGATCCACGCTCCAGCACCTCCACGTCGATTGCGTGTGG------------------------------------------------------------------------------------------------------------------------------------------------------------------------------------------------------------------------------------------------------------------------------------------------------------------------------------------------------------------------------------------------------------------------------------------------------------------------------------------------------------------------------------------------------------------------------------------------------------------------------------------------------------------------------------------------------------------------------------------------------------GATGCGGACCTGGAAGAAGAAGAACAAGGAGGGGCTGAGCAAGAGCAAGAGCAAGATCAAGCGCTGGATCTCTTCGGAAAT---CTCGCCTGGAAGAAGCTCCACCACCTCTCGCTGTGGATCTCGGCAGCGCATCTCATCAGCCCGCTC------GTCCAGATGAATCTCATCTCCCACTGCCCGCTCCTCCGCGAGCTCAGCATCCGGGTGGAGGGCGACTGCCGCCTCTTCGCC---AAGCCGCAAGCTCGC---GAGTTTGGGCTGCGCTCCTTCGCGCGCTTCCCATCGCTGGCGAGCCTCCGCCTGGATCTCAGCGAGGCGGTGGGCTACGCGCTCAGTGCCCCC---GGCGGCAACCGCGATCTCAGCATCTGGGAGCGCTTCTACCTCCAGGGGATCCAGTCACTGCCCGGCCTCCAGGAGCTCGACTACTTCCCTCCCTCGGACAAGGACGTGAACTATCGCGGGATGACGCTGCCGGGAGTGGGACTGATCTCGCAGTGCCATGGTCTCCGCAAGCTCTTCGTGCATGGCACCGCGTACGAGCACCTCTTCATGATGCTGCTCAAGATCTAT------------AACTTGCGCGACGTCCAGCTCCGCGCGGACTACTTCCCGGCCCCGGATATGGAG---ACGTCCACCGAGATGAGAGCCGAGTCGTGCAAGCGGTTTGAGACTCTACTCGAGAAGCGTGGCTTCCCCGACTAG
MAX2_Selaginella_selaginoides_KUXM_2006717                              ------------------------------ATGGAGTCAAAGGTAGAAGCCGATTACAGAGTGGGCACATGTGATCACAATGTGGGCAGACGCCAGAAGAGAAGAAGCGAACGTCAGACCGAATTATCGGACATC---CCCAGC---CCAATTCTCAGTCTGATTGTGTCAATGACCAGAGATGTACGTAGCAGAAATTCAATATCACTGGTATGTATAGAGTGGTATCATATGGAAAGGCAAACTAGGCGTGAATTGAAACTGCGTGGA------AACATTGGAAATTTTCATCTGCTACCATCGTCATTT------CAAGCAGTGAGTACTCTTGATCTTTCAAATTGCTCTCCTTGGGGTTACTCAATTTTT---------------------------CAATCCATACCTGCTGCTGGAGAA---------------------------------------------------CTGTCTGGTCAATGGTTGAAGAGA---GCATTTCCATGTGTGAAAGAAATGACAGTTTACGTTAGAGATGCTGTGGATATTCAGATGGTGGGGTGG---TTATGGCCAAACATAACAAGTCTTTCTTTGGTAAGATGGCACCAACGATCTATGCAACCAGAAGTGGCA---------------------GCAGAAGCAGGCATGGAACTCAGTTATTTATTTCAGAAT---TGT---TTTTCTCTTCAAAATCTGGATTTGTCG---AGGTTCTATTGTTGG---ACTGAGGACATACCACCTGCTTTACTATCTGGAAGTGTGACTTCAACG------AATCTTGTCTCCCTCAATTTA---TTGAAGATATCTCCTGAAGGTTTCAAAGGTCTGGAGATTTGTGTAATTTCAATGGCGTGC---AGAAATTTGAGAGAGCTGTATGTTCTCTGCGAATTTGATCCAAGATTTGTAGACTCTGTCAACGATTATACTCTTACTCACATCGCTACAAATTGCAACAATTTAGTTGTTCTTCAGATGTTTGATACTACTCAATTCGGTGCA------AAAAGAACTTCT---------------------------GGGGAACGAACAAATATAGATGCAAACATCACTTGTCATGGGATTGAAGTACTTTTGAAGACACTCGTGAAGCTAGAGGACATAGCATTGGTTCTTGGGCAAAGAGTGATGGATTGTGGCCGAATTTTTGAAAAGTTCTTTGGACGACTCCAAAAGATAAAATTGAGTCACTTTGATGATCTC---TGCAGCAATTCTGATCAT??????------------TTGAATGGCCTAAGTATGTGC------ACAAGGCTTACAGAGCTGTCAATTAAATGCTGGGGAGATCTTTCAGATGAAAAATTAGAGATGATATCTAGAGGATGTATTCAGTTGGTGAAGCTGAGCCTACTTGGATGCAAGAATATTACTGAATACGGTCTGAGTAAGTGTTTACTGTATTTAAGACTTACTCTTTTGGAAGTTGAAGTGGAGTGTTGTGACAAACTTACAACTGCAGCAGTGTTAAGATCATTGTCGCCTTTGAGATCTTCAATTGAGAAACTACATCTTGACTGCATATGG---------------------------------------------------------------------------------------------------------------------------------------------------------------------------------------------------------------------------------------------------------------------------------------------------------------------------------------------------------------------------------------------------------------------------------------------------------------------------------------------------------------------------------------------------------------------------------------------------------------------------------------------------------------------------------------------------------------------------------------------------------------------------------------------------------------AACGAAGTAGAGGACAATGATAAAGATTCT---GAGTGTTGGAGTAAGTTGAAGTATTTGTCATTATGGATTGGTGCAGCTGAGTTGATATGGCCATTA------GCA---AATATGGGTTTAAATAATTGCCCAGTCTTAGAAAAGGTGAGCATCAGAGTTGAAGGGGATTGCAGA???GTGATT---AAACCAAAATCAAAA---GAATGGGGATTGGCATGGTTTGGGAGATTTGAGAAGTTGAATAGTTTGGTAATTGATTTGAGCGAAGCTGTTGGATATGCACTGAGTGCACCA---GGTGGAAATAAGGATGTCAGTATATGGGAGCGATTTTATTTGACAGGTATTCATGCATTGAAGAATCTGATTGAATTGGAATACTATCCACCATCAGATAGAGATCTAAATCAAAGGGGCATGACTCTACCAGGTGTTGGTTTAATATCACAGTGTTCAACAATGAGGAAATTGTTTGTTCATGGAACAACATATGAGCACTTAATGATGATGCTACTTCGAATACCC------------AATCTAAGAGATGTGCAACTCAGAGAAGACTATTATCCTGCACCAGAAACTGAA---ATGAGT???GAAATGAGATCTGAATCTTGTAGAAGATTCGAGAGCATCTTAGCTAAAAGAGGATTCCCTGATTAA
MAX2_Solanum_lycopersicon_Solyc07g055120_2_1                            ---------------------------------------------------------------------------------------------ATGGCTGCACAGCTTACTTGTGTCACCGCCATTAACGACCTC---CCTGAT---GTCATCCTCTCCAACATCATCGCCGTCGTCTCCGACGTCCGCAGCCGCAACTCGGCCTCCCTTGTCTGCCGGAAATGGATGGTCCTCGAACGTTCCACGCGCTCCTCCCTCACGCTCCGTGGC------AACGTCCGTGACCTCATCATGTTACCCACTTGCTTC------AGATCCGTTACTCACCTTGACCTCTCCCTTATCTCACCTTGGGGTCATCCACTCCTC---------------------------------TCCCCCACCGCCTTTGCT---GACCCT------------------------------------------TTCTTAATCGCCCAACTCCTCCACCACGCTTTTCCGGCCATCACTTCCCTCGTTCTGTACACGCGCAACCCGTTAATCCTAAGGATCTTGCCTCCG---TTATGGCCAAACCTCAAGGAAATCAAGCTTGTTCGATGGCATCAACGTCCGCAATTA------------------------------------TCAGCTGGGGAGGAGCTCAGTATGCTATTTACAGAGAATTGC---CCAAAGCTTCATTCGCTAGATTTGTCC---AATTTTTACTGCTGG---ACCGATGATATTCCTGTTGCACTTGAATCTCATCCTACAGTTGCAGCTAAT---CTCACGAGCTTAAATCTCTTG---AATTCGAGTTTTTCTGAAGGGTTTAAGTCTGATGAGATTAGCTCGATAACGCGAGCTTGC---CCCAATTTGAAGGAGTTTCGTGTTGCTTGTGTGTTTGAACCC??????????????????????????????????????????????????????????????????????????????????????????????????????---------AGGGGTGATCGAAATGAT------------------GAGGGGTTCACTCAAGAGGACGCGAAGTTTAGTGCTTCAACTTTGATTGAGGTATTTTCTGGTCTTCCACTACTTGAAGAGTTTGTTTTGGATGTTTGTAATAATGTTAGGGACACCGGTTCTGCGTTGGAAATTTTGAACAAGAAATGCCCCAAATTGAGATTGTTGAAGTTGGGGCAATTC---CATGGTGTTTCTATGCCAATTGAATCAAAG------TTGGATGGGGTGGCTCTTTGT------GAAGGGCTTCAATCGTTGTCGATAAGGAATGTGGGGGATTTGAATGATATGGGTTTGATAGCTATAGGTAGAGGGTGTTCGAGGTTGACCAAGTTTGAGATTCAAGGTTGTAAGAAGATTACTATGAGGGGCATGAGGACACTAGCCTCTTTGCTTAAGAATACGTTGGTTGATGTCAAGATATCTTGCTGCAAGAATCTTGGAGCCTCTTATTCATTGAAAGCATTAGAACCAATACAGGATCGGATCCAAAGGCTTCATATTGATTGTGTGTGGGATAGTGTTGAAGAATTTGAGGATCTTGATGGTTATGGGTATGGGTTTGATCTTAACGTGAAC---GATGGAGGTCAGGCATCAAGCAACTCTGCT---------------------------GGTTCTGGGGACACATTTGAATGCGAGGAAGATGCATTCACGTTTAAACAGCAGAAAAGATGCAAGTAT---------------------------------------GAGAAAGTCAATAGCCACGCTAATGGA------CATAGTGGA---------------------------------------------------------------------------------------------------------------------------------------------------------------------------------------------------------------------------------------------------------------------------------------------------------------------------------------------------------------------------------------------------------------------------------------------------------------------------------------------------------------------------------------------------------------CAATCATGGGACCGGCTGCAATCCCTCTCTCTTTGGATTGAGGTTGGTGAGCTTCTGACTCCTTTA------ACA---GCTGCGGGTCTTGAAGACTGTCCTAACTTAGAAGAGATTAAGATTAAAGTGGAAGGAGATTGCAGGCTATGGTCA---AAACCTTCGGGGCGA---GAATTTGGTCTGAGCACCCTTCTATACTATCCTATGCTATCCAAGATGCATTTGGATTGTGGTGATACCATAGGATATGCACACACCGCTCCA---TCAGGGCAGATGGATTTGAGCTTGTGGGAAAGGTTTTATCTGTTAGGGATTGGGAATTTGAGC---CTTACTGAACTTGATTACTGGCCACCACAAGATAGGGACGTTAACCAAAGGTGTCTATCCCTACCAGCAGCTGGGCTGCTACAAGAATGCGTCACTCTCAGGAAACTCTTCATCCATGGAACAGCACATGAACATTTCATGATGTTCTTTCTTAGGATCCCT------------AACTTAAGAGATGTACAACTGAGAGAAGATTATTATCCCGCACCAGAGAATGAA---ATGAGTACAGAGGTGAGGGCAGACTCCTTGAGTCGCTTTGAAGCTGCCCTAAACAGACGCCCAATATCTGATTGA
MAX2_Solanum_lycopersicon_Solyc12g010900_1_1                            ------------------------------------------------------------------------------------------------ATGGCTACTTTAGCTAGACCCACCATCATCAATGACCTT---CCTGAT---GTGATCCTTTCTAACATTATCGCCGCCGTCTCCGACGTTCGCAGCCGGAACACCGCCGCACTTGTCTGCCGGAAATGGCTCGTCCTTGAACGAGCCACGAGAACTTCCCTCACTCTCCGTGGT------AACATCCGTGACCTTTTCATGTTACCCACTTGCTTC------CGATCTGTTACCCATCTCGACCTCTCACTCGTTTCTCCTTGGGGACATCCCCTCCTA---------------------------------TCTCCACGCGCCACCGCCTCCAGCGACGATGCTGATTCC------------------------------GTCCTCATCGCACACCTCCTCCGCCACGCTTTTCCTATAGTTACTTCGCTCATTGTCTACGCACGTAACCCACATACCCTCCAGTTTTTGCCAGTT---CAGTGGCCTCAACTTAAGTATATTAAGCTTGTTCGTTGGCATCAGAGGCCTCAATTA------------------------------------GCTAGTGGGGATGAATTCAACTTGCTGTTTCAAGGA---TGC---CCGCAATTGGGTTCGCTTGATTTATCT---ACTTTTTACTGTTGG---ACTGATGATATTCCTCCCGCTCTTGAATTGAATCCTCTTGTAGCTGGTAAT---CTAACAGTGTTCAATCTGATG---AATGCTTCGTTTTCGGAAGGTTTTAAGACGGATGAGATAAGAGTAATAACGAAATGTTGT---CCTAATTTGAAAGAGTTGAAAATTGCTTGTATGTTTGATCCTATGTACATTGGGTTTGTTGGGGATGAAGCTTTGGTTTGTATATCTATCAATTGCCCCAAATTAACAGTGCTTCATTTAGCGGATACGTCTACTTTGTCTAAT------TGCAGGGCTGATCCAGATGAT------------------GAGGGGTTTACGACTGACGATGCGAAATTTACTGTTTCAACTTTGATTGAGGTATTTTCGGGTCTTTCCTTACTTGAAGAGCTTGTATTAGATGTTTGTAATAATGTTAGAGATAGTGGTCCTGCTCTGGAAATACTGAACACAAAATGTCCCAAGTTGAGATCTTTGAAGTTGGGGCAATTT---CATGGCGTTTCTATGCCAATCGGGTCGAAG------TTGGATGGAGTTGCGCTTTGT------CAGGGGCTTAAATCGTTGTCGATTAGAAATGTAGGTGATTTGGATGATATGGGGTTGATAGCAATTGGTAGAGGGTGTTCAAGATTAACAAAGTTTGAGATTCAAAGTTGTAAGAAGATCACGATGAGAGGAATGAGGACGCTAGCTTCTTTGCTTTGGAAAAGTCTGGTTGATGTCAGGATATCTTGCTGCAAGAATCTTGGAGCCTCTTCTTCGTTGAAAGCATTGGAACCAATACAAGAACGTATCCAGAGGCTTCATATTGATTGTGTGTGGGATAGTGTTGAAGAAATTGAAAATCTTAATGGTGTTGAATACGGATTTGATCTCAATAAGACC---AATGGAGGCGAGGCATCAACTCATCCTAAT---------------------------GGATCTGGGGACACATTTGGATCCATGGATGATGATATCGTGTTTAACAGGAATAAACGATGCAAGTATGGTTATGATCTTAATAGTGTTTGC---------------ATGGAAGACAATGGCCATGGGAATGGT------TTTGGTGGA---------------------------------------------------------------------------------------------------------------------------------------------------------------------------------------------------------------------------------------------------------------------------------------------------------------------------------------------------------------------------------------------------------------------------------------------------------------------------------------------------------------------------------------------------------------CGGACATGGGACCGGCTGCAATACCTCTCACTTTGGATTGGTGTCGGTGATCTTTTAACTCCTTTA------GCA---GCTGCAGGTCTTGAACATTGTCCTAACTTGGAGGAGATCAAGATTAGAGTGGAAGGAGATTGCAGGCTATGGTCA---AAACCTTCAGAGAGG---GCATTTGGATTGAGCACCCTTTTGCGGTACCATAAACTTGTGAAGATGCATTTGGATTGTGGAGATATCATAGGTTACGCACACACTGCCCCG---TCGGGGCAGATGGATTTGAGCTTATGGGAACGGTTTTATCTCTTTGGTATTGGAACTTTGAAT---CTCAGGGAGCTTGATTACTGGCCACCACAAGATAGAGATGTTAATCAAAGGAGTCTATCCCTCCCAGCAGCTGGGCTGCTCCAAGAATGCATCACACTCAGAAAGTTGTTCATCCATGGAACGGCACATGAACATTTCATGATGTTCCTGCTTAGAATCCCA------------AACCTACGAGATGTACAGCTGAGAGAAGATTACTATCCGGCACCAGAGAATGAC---ATGAGTACTGAAATGAGGTCAGACTCCTTGAGCCGCTTTGAAGCGGCTCTAAACAGACGACAAATTTGTGATTGA
MAX2_Sphagnum_fallax_Sphfalx0000s0379_1_CDS                             ------------------------------------------------------------------------------------------------???????????????????????????????????????---??????---???????????????????????????????????????????????????????????????????????????????????????????????????????????????????????????------????????????????????????????????????------?????????????????????????????????????????????????????????---------------------------------???????????????????????????------------------------------------------????????????????????????????????????????????????????????????????????????????????????????????????---?????????????????????????????????????????????????????????------------------------------------????????????????????????????????????---------???????????????????????????---???????????????---???????????????????????????????????????????????????????????????????????????---????????????????????????????????????????????????????????????---????????????????????????????????????????????????????????????????????????????????????????????????????????????????????????????????????????????????------?????????????????????------------------???????????????????????????????????????????????????ATGTTCAAAGCTTTGCCGCACTTGGAGGAGCTCACCTTTCTTCTTTCACAGAATGTGAGAGATTCAGGTCCTGCATTTGAAGTGTTTGCAACACATTGTAAGAGGATGCGGTCTTTGAAGCTCAGCAATTTT---CATGGGGTCTGTCGGGGACCCCAG------------CCAGATGGAATAGCGCTGTGT------TCTGGCCTTCTGGATCTTTCCATCAAGGATTGTGCAGATCTGATGGATTCAGGCCTGGAGGCAATTGCAACTGGGTGCAAAAAACTTTCAAAACTTGGACTATGTGGTTGCAAATGGATTAGCGAGGATGGACTACGAAATTGTGTGGACAGTCTAGCATACAGTTTGAAGGATGTGGAAGTTGCCTTCTGTAGGCTGCTACCTACTTCTGCTACTTTGCGAGCACTACAGCCAATTCAAAAGTCCATCACTCGTCTTCACATGGATTGTGTCTGG---------------------------------------------------------------------------------------------------------------------------------------------------------------------------------------------------------------------------------------------------------------------------------------------------------------------------GATGAGGCCAACCCCGTTGAGGGTGTGCCTTCCCCAGCAAGTGTAAGTGAACTTAGGAGTCAGGAGCTAATAGGGTTTTGCACTGCAGATGCTGGAACTAGCAGGCTGGGGGAGGGAATGAGTGGTTGGCAGGACATCAATTTTGGAGTGTGTGGAGCTGGAAATAGGCTGGGAGAGATGACTCGTAGGAAGAGAGAGAGCCTTGCACCACACCGGTTAGATTCCCAGAGAAGAAGACTGGGGGTGGCTGAGAATGGAAGAGAATCTCAAGGACTTCATGCAGAATCTAATGGTTCAGTACAAGCCAGGATTTTGGGAGCTGTGCCAAGGTCAAGTCAGCTTCACACAGGTTTTTCTAGAGATGGAGGGAAGGGAGGAACTGAAGTTATTATGAGTAACGGTAAGCATGGGCAGGGACCAGAGAGAGACATAATCCATAGTCCTGAACTCCACCAGGTTGGATCACTTGGTCGACATGTATCAGATCCCTTGCTGGAA---AAGAGTTGGAAGTCGTTGCAGTTTCTTTCTTTGTGGATTGCTGTGGACAAGCGCATATCCTCACTA------CCT---TCCATGGGGCTTGGGTGTTGCCCGATTTTGCAAGAAGTGAAGATCAGAGTAGAGGGAGACTGCAGGGGTCGTCCC---AAACCCAATGTACAC---ATGTGGGGTATCTCAGCCTTTCAACGATACACCATGTTGGCCAAATTGGAGCTGGATTTGGGTGAGGTAACAGGATATTCATTGAGCGCTCCA---GAAGGGTTCATGGATCTGAGTTTGTGGGAACGACACTTTTTAGGGGGTGTGCAGGCATTGCACCAGCTAACAGAGCTTGACTACTGGCCCCCATCAGACAAAGAAGTGAACAGGAGGGGACTCTCTCTCCCAGCAGCTGGGCTACTATCCCAGTGCTCTACACTACGCAAGTTGTTTGTCCATGGAACAGCTCATGAACACTTCCTCATGATGCTTGTGCGATGTGAA------------AATCTACGAGATGTGCAGCTGCGAGGGGACTACTACCCAGCACCAGAATGCGAA---ACCAGTACAGAGATGCGCACTGTCTCCTGTCAGAGGTTTGAGGCTGCAGTTGCTAATCGAGGCTTTCCTGACTGA
MAX2_Sphagnum_palustre_RCBT_2007683                                     ------------------------------------------------------------------------------------------------???????????????????????????????????????---??????---???????????????????????????????????????????????????????????????????????????????????????????????????????????????????????????------????????????????????????????????????------?????????????????????????????????????????????????????????---------------------------------???????????????????????????------------------------------------------????????????????????????????????????????????????????????????????????????????????????????????????---?????????????????????????????????????????????????????????------------------------------------????????????????????????????????????---------???????????????????????????---???????????????---???????????????????????????????????????????????????????????????????????????---??????????????????????????????????????????GCCATCACTGCTGCATGC---CCTAATCTGGAAGAGTTCTACATTCTGTGTGAATTTGATCATAGGTTTTTGGATTCAGTGGGTGATGAGGCATTGCTTGTGATTGCAAACAGTTGCAGGCAGCTGAAAGTGCTTCATCTTGTGGACACGAATGAATTCACTGTT---TCACATGGGAATGCTGATGAT---------------------CATGGGTATGCTAGGGAGGACTCAAATATATCACGACAGGGCCTTGAGGCCATGTTCAAAGCTTTGCCACACTTGGAGGAGCTCACCTTTCTTCTTTCACAGAATGTGAGAGATTCAGGTCCTGCATTTGAGGTGTTTGCAACACATTGTAAGAAGATGCGGTCTTTGAAGCTCAGCAATTTT---CATGGGGTCTGTCGGGGACCCCAG------------CCAGATGGAATAGCACTGTGT------TCTGGCCTTCTGGATCTTTCCATCAAGGATTGTGCAGATCTGATGGATTCAGGCCTGGAGGCAATTGCAACTGGGTGCAAAAAACTTTCAAAACTTGGACTACGTGGTTGCAAATGGATTAGCGAGGATGGGCTACAAAATTGTGTGGACAGTCTGGCATACAGTTTGAAGGATGTGGAAGTTGCCTTCTGTAGGCTGCTACCTACTTCTGCTACTTTGCGAGCACTACAGCCAATTCAAAAGTCCATCACTCGTCTTCACATGGATTGTGTCTGG---------------------------------------------------------------------------------------------------------------------------------------------------------------------------------------------------------------------------------------------------------------------------------------------------------------------------GATGAGGCCAACCCCGTTGAGGGTGTGCCTTCCCCAGCGAGTGTAAGTGAACTTAGGAGTCAGGAGCTAATAGGATTTTGCACTGCAGATGCTGGAACTAGCAGGCTGGGGGAGGGAATGAGTGGTTGGCAGGATATCAATTTTGGAGTGTGTGGAGCTGGCAATAGGCTGGGAGAGATGACTCGTAGGAAGAGAGAGAGCCTTGCACCACACCGGTTAGATTCCCAGAGAAGAAGACTGGGGGTGGCTGAGAATGGAAGAGAATCTCAAGGACTTTGTGCAGAATCTAATGGTTCAGTACAAGCCAGGATTTTGGGAGCTATGCCAAGGTCAAGTCAGCTTCGCACAGGTTTTTCTAGAGATGGAGGGAAGGGAGGAAGTGAAGTTATTATGAGTAATGGTAAGCATGGGCAGGGACCAGAGAGAGACATAATCCATAGTTCTGAACTCCACCAGGTTGGATCACTTGGTCGACATGTATCAGATCCCTTGCTGGAA---AAGAGTTGGAAGTCATTGCAGTTTCTTTCTCTGTGGATTGCTGTGGACAAGCGCATATCCTCACTA------CCT---TCCATGGGGCTTGGGTGTTGCCCGATTTTGCAAGAAGTGAAGATCAGAGTAGAGGGAGACTGCAGGGGTCGTCCC---AAACCCAATGTACAC---ATGTGGGGTATCTCAGCCTTTCAACGATACACCATGTTGGCCAAATTGGAGCTGGACTTGGGTGAGGTAACAGGATATTCATTGAGTGCTCCA---GAAGGGTTCATGGATCTGAGTTTGTGGGAACGACACTTTTTAGGGGGTGTGCAGGCATTGCACCAGCTAACAGAGCTTGACTACTGGCCCCCATCAGACAAAGAAGTGAACAGGAGGGGACTCTCTCTCCCGGCAGCTGGGCTACTATCCCAGTGCTCTACACTGCGCAAGTTGTTTGTCCATGGAACAGCTCATGAACACTTCCTCATGATGCTTGTGCGATGTGAA------------AATCTACGAGATGTGCAGCTGCGAGGGGACTACTACCCAGCACCAGAATGCGAA---ACCAGTACAGAGATGCGCACTGTCTCCTGTCAGAGGTTTGAGGCTGCAGTTGCTAATAGAGGCTTTCCTGACTGA
MAX2_Treubia_lacunose_FITN_2066390                                      ------------------------------------------------------------------------------------------------???????????????????????????????????????---??????---???????????????????????????????????????????????????????????????????????????????????????????????????????????????????????????------????????????????????????????????????------?????????????????????????????????????????????????????????---------------------------------???????????????????????????------------------------------------------????????????????????????????????????????????????????????????????????????????????????????????????---?????????????????????????????????????????????????????????------------------------------------????????????????????????????????????---------???????????????????????????---???????????????---???????????????????????????????????????????????????????????????????????????---????????????????????????????????????????????????????????????---????????????????????????????????????????????????????????????????????????????????????????????????????????????????????????????????????????????????------?????????????????????------------------???????????????????????????????????????????????????????????????????????????????????????????????????????????????????????????????????????????????????????????????????????????????????????---????????????????????????------------?????????????????????------????????????????????????????????????????????????????????????????????????????????????????????????????????????????????????????????????????????????????????????????????????????????????????????????????????????????????????????????????????????????????????????????????????????????????------------------------------------------------------------------------------------------------------------------------------------------------------------------------------------------------------------------------------------------------------------------------------------------------------------------------------------------------------------------------------------------------------------------------------------------------------------------------------------------------------------------------------------------------------------------------------------------------------------------------------------------------------------------------------------------------------------------------------------------------------------------------------------------------------------------------------------------------??????????????????????????????????????????????????????????????????------???---???????????????????????????????????????????????????????????????????????????---???????????????---?????????????????????????????????????????????????????????????????????????????????????????????---????????????GATCTCAGTTTATGGGAGAGATTTTATCTGAATGGAATTCAAAATTTGAAT---CTTGAAGAGCTTGATTATTGGCCTCCCTCTGATAAAGACGTGAATCATCGAGGAATAACTCTTCCAGCAGCTGGCATACTTTCAGAAACTATGACTCTTCGAAAGCTCTTCATACATGGCACGTCATATGAACATTTGTTTTTCATGTTGCTTCGCATTTGG------------AATTTACGAGACGTTCAGCTTAGGGAAGATTATTATCCTACTCCTGAAGATGATAC????????????????????????????????????????????????????????????????????????????
MAX2_Vitis_vinifera_GSVIVT01020711001                                   ------------------------------------------------------------------------ATGTTTGCAATTAAAAAAGACTGTAGGGCTGCTGCCGGCGGCGCTACTACTATCCATGACCTG---CCGGAT---GCGATTCTGTCGAGCATATTGGCGAGCGTGACCGACACCAGGGCAAGGAACGCCGCCGCGCTGGTCTGCCGAAAATGGCTGGTGTTGGAGAGGGGCACGCGGACCTCCCTCACCCTCCGTGGCAACGTCGTTCACAACAATCTGTATATGATTCCGACTTGTTTT------CGGGCCGTGACTCACCTTGACCTCTCTCTGCTCTCGCCTTGGGGCCACTCTCTTATC------------------------------------------TCTCCCTCCTCTGATCCT------------------------------------------ATGCTTCTAGCTCATCTTCTTCGCCATGCCTTTCCGATGGTGACTTCGCTCACTGTCTATGCTCGCACTCCGGCCACTCTCCAACTCCTGGCTCCC---CAGTGGCCCAATCTCACGCACATCAAGCTCGTCAAGTGGCATCAGCGCTCTCCATCA------------------------------------GCGCTCGGATCCGATTTTGATCCTATTCTCCGTCAC---TGT---ACTTCGCTCACTTCTGTCGATCTTTCA---AACTTCTATTACTGG---ACGGAGGACTTGCCTCCGGCACTGCAGGCGCATCCAGCGACCGCGGCGGCT---CTGACTCGGTTAGATCTGATG---ACTCTGTCATTCGCCGAGGGCTTCAAGTCTCATGAGATTCTCGCCATTACAGCGGCTTGC---CCTAATCTCCAACAACTTCTTATTGCTTGCACGTTTGATCCTAGATACATTGGTTTTGTTGGAGATGAAGCTATTGTGGCTATCGCTAGCAATTGCCCGGGATTGACAGTTCTTCATCTGGCCGATACGGCGTCGTTGTCGAAC------GGCAGGGGAGATCCGGAGGAG------------------GAAGGGTTTAGTAGTGAGGATGCCGGAATCAGTACCACCGCCCTGTCGGGGCTGTTTTCAGGGCTTCCACTGCTGCAAGAGCTGGTCCTAGATGTCTGTAAAAATGTCAGAGACAGCGGGGCGACACTGGAGATGCTGAATTCCAGATGTCCCAAGTTGAGGGTGCTTAAGCTCGGGCATTTT---CATGGGTTGTGTTTGGCGATTGGGTCGCAG------TTAGACGGTGTTGCACTATGT------CAAGGGCTTGAGTCTCTGTCGATAAAGAACTCGGCCGACTTGACAGATATGGGGTTGATAGCGATTGCCAGAGGATGTTCCAAGTTGGCCAAGTTTGAGATTCATGGTTGCAAGAAGGTTACATGGAAGGGTATAAGCACAATGGCTTGTTTGCGTCGCTCGACTCTAGTTGAATTTAAGATTTCTTGTTGCAAGAACCTTGACGCGGTGTCTGCTTTGAGAGGCTTGGAGCCAATTCGAGATCGGATTCAACGACTGCACATTGACTGCATTTGGGATAGGTCCGAG---------------------------------------------CATATCCCCAGCCAGGATGATGATCGATTCTGG---------------------------------------------------------------GACCATGAGGCCTCCATCAAGAAGAAAAAGCGCAAGTACACCACTGATCTGGACGCTTCCTACGAG---------------------CAAAACAATGGCAATGGGATCTGCTCA---------------------------------------------------------------------------------------------------------------------------------------------------------------------------------------------------------------------------------------------------------------------------------------------------------------------------------------------------------------------------------------------------------------------------------------------------------------------------------------------------------------------------------------------------------------------AAAACTTGGGAACGCCTGCGATGCCTCTCTCTTTGGATTGGCGTAGGTGAGCTTCTGCCTCCATTA------GCA---AAGGCAGGTCTTGATGATTGCCCGTGCTTGGAGGAGATTCAGATAAAGGTTGAAGGTGACTGTAGGGAACGGTCA---AAGCCATCACAGCCA------TTTGGGCTGAGTTCTCTCATGCGATATCCTCGGCTGTCAAAGATGAAGTTGGATTGTGGTGATACCATAGGCTACGCTCTTACTGCGCCT---TCAGGGCAAACGGACTTGAGCACGTGGGAGCGGTTTTACCTGAATGGGATTAAGAATCTGACT---CTCAATGAGCTGGATTATTGGCCGCCACAGGACAAGGATGTTAACCACAGGAGTCTCTCGCTCCCATCTGCTGGCTTGCTTGCTGAGTGCGTTACACTGAGGAAGCTGTTCATCCATGGAACCGCACACGAGCATTTCATGACCTTCTTACTTGCTATCCCA------------AATTTGAGGGATGTACAGCTAAGAGAAGATTATTACCCTGCACCTGAGAATGAC---ATGAGCACTGAGATGAGGATCGACTCCTGCAGTCGCTTTGAAGATGCATTGAATAGGCGGAGGATACTTGATTGA
MAX2_Welwitschia_mirablis_TOXE_2062635                                  --------------------------------------------------------------------------------------GTGCTGGGAGAGCGCAGAGATGCACAGCGCAACGGAGATCGGCGACCTG---CCCGAGGGTATAATCAGCAAGTGCATACTGGGGCGGGTAACAGACATCCAGAGCCGGAACCGCGTGGCGCTGGTGTGCAGGAAATGGCGCGAGATGGAGCGAGGCGGGCGCGAAGAGCTGTGCCTCCGCGGC------AACGTGCGCAACCTCTACACCATCCCAATGTGCTTC------GCCTCCGTAACGCGCCTGGACATCTCCTGCTGCTCGCCCTGGGGCTATCCGCTCATC---------------------------------GACTCCTCCACCAATCACGGC------------------------------------------------CTCCTGCACGCCACCCTCCTCAAGCACGCCTTCCCCGCCGTCACCGACCTCACCGTCTACGCCCGCACCGTCTCCAACCTTGACGTACTGCCCTCC---CTCTGGCCCAACCTGCGAAAGCTCAAGCTCGTCCGTTGGCACACGCGCTCAACCGAGCCCAACCAGCAACTGCATCCCCACCACTATGACCCCCCGCCCGGCTCCGAGATCGCGCCGATTCTGCGCGGC---TGC---ACGCATCTCGCCGTGCTGGATCTGTCG---CAGTTTTATTGTTGG---ACGGATGATGTTCCTGCGGCTCTGCAGGCCGAGGCAAGTGCCGCGCTGAATCTGAGGAGCCTTGAGTTGACGATG------CTTGACCCCCAGTGCGGACTCAAGGCGACGGAATTCTGTGCGGTTGTTGCCGCGTGC---CAGAATCTCGAACGGCTCCGGCTTTCGTGTGTATTCGACCCTCGTTATATGGATTTCGTTGCTGATCATGACCTCGATGCTTTGGCCTCCAATTGCCCAAAGCTGAGAACCCTTCATCTGCTCGATTCTTCGACTCTTGAAACC---CCTTATAGAGACAGAGACGCCGACGCCGGCGCCGACCAGGTGGAGGAGGAGGAGGAGGAGGAAGGAGGGGTAAGCAGACAAGGAATTGAGAATATGGTAAGGAATTTGGTTTTTCTGGAGGACTTAGTGTTAGATACC---GGCCCTGCCGTGAAGGTAAGGGACGCCGGCCCGCCCATTGTTGTAATGGGCTCGCGTCTGAAGTCTCTGAGCGTTGGGCACCTC---CAGAGCGTC???TGCAAGAGCCAC------------??????GGAATTGCGGCGTGC------AACGCCTTAGAGAGTCTCTCGGTGTCATATTCATGGGATTTCTTTAACTCGTCTCTGGAGTCCATCGCCGGCGCCTGCACGCGCCTCACTTCGCTCCGCTTGCACGCTTGCCACCACATCACAGAGTTCGGGCTAGCGACCTGCGCCTTCGCGCTCCGCAGAACACTCACCGACGTCAGCGTCTCTTTCTGCAGAAGCCTCGACAGTGCGGCCACTCTGCGGGCGCTGCGACCGCTGAGTGACTCCCTCGCGAGGCTTCACTTCGACTGCGTCTGGAGCGACGTCGACGCCGAGGAGGACACGAAAGGAGACATC------------------------------------------------------------------------------------------------------------GAATTCTTCGACTTCATGGGCGTCAACCAGCAGCGCCGGTGGCCCTACGCCGACTGCTACAGCACC---------------------------------------------------------------------------------------------------------------------------------------------------------------------------------------------------------------------------------------------------------------------------------------------------------------------------------------------------------------------------------------------------------------------------------------------------------------------------------------------------------------------------------------------------------------------------------------------------------------------------CAGGAATGGAAAAAGCTTCGAACGCTCTCCGTGTGGATCCCCGTCGGCAAGGTTCTGACGCCGCTTACATCCGCA---GAAATGGGTCTGAGCTGCTGCCCGTGTCTGGAAGAAATGAGAATTCAGGTGTCCGGCGACTCTCGGTACCGCGCC---AAACCCAGAGAATGG---GCCTGCGGGCTGAGCTGCCTGGCCGCGTATCCGGCGCTGTCGAAGCTGGAACTGAATTGCAGCGAAGTGACCGGGTTCGCGCTGTCGGCGCCG---TCGGGGAAGATGGATTTGAGCCTGTGGGAGCGTTGGTACTTGAATGGGCTGTCTCAGCTGTGC---CTCTCGGAGCTCAATTACTGGCCGCCGGTGGATAAGGACATGCACCGTCGCGGTATCTCGCTGCCCGCGGCCGGCCATCTCTCGGAGTGCGCTTCGCTGCGGAAGCTGTTCATTCACGGCACTGCGCACGAGCATTTCATGTTCATGCTTCTCCGCATCCAC------------AACCTCCGGGACGTCCAGCTGCGCGAGGACTATTACCCCGCCCACGACGACGAC---ACCTGCACGGAGATGCGGACCGACTCCTGCTGCCGTTTCGAAGAGGCCCTTGCCCGGCGAGGCTGCTACGACTGA
MAX2_Wollemia_nobilis_RSCE_2060339                                      ---------------------------ATGGAGTGGAGTTCGTGGGACGGAAGTGACGACCTGCCTGGAAATGTAGGAGGAGAAATGGAGTCGACGGAGATGGAGACGCAGGGCCAGACCCATTTCAATGACATT---CCGGAG---GTGATAGTGAGCAACATCTTCAGTGCCGTGAAGGAGATTCGAAGCCGGAACCGGATGGCCCTGGTGTGCAGGAAATGGCGCGAGATGGAGAGGGCGACGAGAACGTATTTGTGCGTGAGGGGG------AACATAGACAATCTGTATATGATCCCGCAGTGCTTT------CAGGGGGTTACGGAGTTGGATCTGTCGCTCTGTTCTCCTTGGGGGTACCCACCCTTG---------------------------------GACTCCTCCTCAGAGCACAGC------------------------------------------------CTTTTCATTGCCCACATCCTCAGGCAGGCTTTCCCTCAAGTCACTGCGATGACGATATATGTGAGGAATGCGCACAACATCGAGTTGCTGGGGCTG---ATGTGGCCGGAGCTGGAACGCGTGAAGCTGGTGAGGTGGCACCGGCGCGCCACGGATCCGACGTCTCCC---------------------ACGAGGATGGGAGGGGAGCTGATGATCCTTATGCACAAT---TGC---AGGGGACTACGAGCCCTCGACCTGTCG---CACTTCTATTGCTGG---ACGGAGGACGTCGCGCCCGCCCTGTTGGAGGTCCCCGACGTGGCCGCC------AACCTGGCGTGCCTGAATTTG---ATGAAGCTTTCCACCGAGGGTTTCAAGTGCGAGGAGCTGAAGGCCATTTCTTCAGCGTGC---CCCAACCTGGAAGAGCTCTACGCCGTCTGCGTCTTCGATCCCCGCTTCATGGACTTCGTGGGGGACGAGGCCCTCCTCGCCCTCGCTGCGAACTGCCCCAAACTTAGAGTCCTCCATCTGGTGGATGGGGTCGCTTTTGGCGAC------GTCAGGGGGGACCCTGAG---------------------GAGGGGTTTTCCGGGGAAGACGCCGGAATTAGCCGCCAGGGTTTGGAGGACATGTTCCGGGGCTTGCCAAATTTGGAGGACCTCGTTCTCGACGTTTCGCGGAACGTGAGGGACTCTGGCCCGGCGCTCGAGTTCTTGGGGTCGCAGTGCAAGAAGCTGCGGTCGCTGAAGCTGGGACAGTTC---CACGGGGTGTGCCGGGGTCCCCAC------------CCGGACGGCATCGCCACGTGT------GCGGGGCTGGTGCGGCTGTTCATCAAGAACTGTGCTGATCTGGATGATAGGGGACTCGCGGCGATCGCGGTAGGGTGCCGCAGGTTGGGCACGCTGGAGCTGCAGGGGTGCAGGCAGATTACCGAGGAAGGTATGCGTTTTTGTTCTAGTAGGCTTAGGAATACTTTGGTAGAGGCGAGGATTTCCTGTTGTAAGTATCTCGACACTGCTGCCACTCTGAGGGCTCTGGAGCCCGTCAGAGAGAGCGTGAGGAAGTTGAGGATTGACTGCATTTGGGACGAGTCGATTCTCGAAAAGGAATTGGCGGCTCCCAAGAGTGTGGAGAGATCGAATTTAACTGGGTTTGGG------------AGCGGGGATTATAGAAGGGAAGTGATTAGGTATGGGACTGGGGATTGCAGCAAAAAGAATAAGAGCATCTGGAAGGAGAGTCCCAAGCGAGCTTGGGGGTCATCCTTGGAATTGGGTCTCCCTGACTTGAACTATGCAAGTTTTGATGGTGGT---TCAGGTCCTTCAGATGCGCCAATGACGAATCGCAGCCTAGACCTTGACGAGAACTCGTACTTGGATCCTTCAGCAAGTTGCTCCAATTCCTACATTTTT---------------ATGGAACAGGGGGGC---------------------------TTAACAACATCTGTGTCTTCTAGTGGAGTCAAGGATTCCAGAGATATG---------------------GATATTGACATGGAAGAAATCCAGTTAAATCAAAATGTTTGTTCTCATTCTGATTTTGTACAGTCATTGGGGCTTGTG---------GACTTTTTGGGAGTAAATGAAAAGCACCAAGAATGGCAGAGGCTTGAAAAAGCAGGTAAGGATGATTTGGAGGTAATGGGGGAGAGATGTCAAATGTGGAATGTAACGGGGGGATCCGGTAAAAGAACCCCGCTAACAAATTTG---GAATGTGAGCCGTCTTACAAAAGAAAATACATTTATGGGTTGAGTGACACTACAGAGATCTCTGAA---------CAAAAGTGTTCGAGCTATAGGATGGATCATATGAGGTCT---GCAACATGGACAAATTTGAATGCCTTGTCCTTGTGGATTCCCGCTGGGGAGTTGTTAACACCCCTG------GCA---GCAATGGGTTTGAAGTCGTGCCCGGTACTTGATGAGATAAAAATCCAAGTGGAAGGGGATTGTAGGCTCTGCCCT---AAACCGAGAGTGCCT---GCATGTGGTTTAAGTTCATTGGCACGCTACCCCTCTCTGTCAAAACTGGAATTGGATTGTGGCGAGGTGATAGGCTTCGCATTGAGTGCTCCA---GCGGGTCAGATGGACTTGAGCTTATGGGAAAGATGGTACCTCAATGGTCTCAGAGACTTGCAT---TTGTCAGAATTGAATTACTGGCCTCCACAAGATAAAGATATGAATAGGAGAGGGCTTTCACTGCCTGCTGCAGGTCTTCTTTCAGAGTGCGCAACTATTAGGAAGCTTTTTATCCATGGAACGGCTCATGAACATTTTATGAAGATGCTCCTCCCAATTCCA------------AATCTGAGAGATGTGCAGTTGAGAGAGGACTTTTATCCAGCCCATGATGATGAT---ACAAGCACTGAGATGCGGACTGAATCTTGCAGGCGATTTGAGGAAGCTCTAACTAAACGTGGATTTTCTGATTGA
MAX2_Zostera_marinara_Zosma117g00500_1                                  ------------------------------------------------------------------------------------------------------------ATGGGAGGAACGCACCTTCAGGATTTG---CCCGAG---GTGATACAGATGAACATCGTCGGATTATCCAACGATACGCGATCGCGTAACGCGATGGCACTGGTGTGTCGGAAGTGGTACTTCATGGAAAGAGTGACGCGAACCTCCATCACGCTCCGGGGA------AACGTACGGCATCTATACCAACTTCCCACGTGCTTC------CAATCCGTTATCCATCTCGATCTTTCTCTACTCTCTCCATGGGGATACTCCTTCTTC------------------------------CACTTCAACCCCAATAGCGCTGACGCGGACGCTGACGCGGAGGCTAACTTC---------------------CACGCCGTCGCTGTTTGTCTTCAGAGGGCGTTCCCGCTTGTCACCTCCCTTACGGTCTACGCCAGAAACTCCTCCGTTCTCCATCCGCTTATTCTC---CAGTGGCCTCACCTCCGCCGTGTCAAACTCGTTAGATGGCACCAGAGACCGTCATCT------------------------------------GCGCCTGGCTCCGACTTCGTGTCGTTATTCAACCAC---TGC---ACCTCCTTGACTGACCTTGATCTTTCT---TGCTTCTATTGCTGG---ACCGAGGATTTTCCCGCCGCTCTCCAAGCCTCCTCACCTGTCGCTACTAAATATCTCACCGGATTGGATCTTCTT---AGTTTATCTTCGGTTGAGGGTTTCAGGTCTCACGAAATTCTAACCATATCCTCTGCTTGT---CCTTCGTTACATCGTTTCCTCGCCCCCTGTGTATTCGATCAACGCTACCACGGATTCGTCGGTGACGAAACGCTTCTTATCCTCGCTTCCAACTGTAAGTATTTATCCAAGCTTCACCTTGTCGACCATTCCGCTCTTTCCGCA------CCAAGGGCAGATCCCGTCGAC------------------GACGCCAACCACACTGGATTTTCATCAATTTCCCCGTTGGGTCTCCAGAATGCTTTTGCCGGACTTTCTATGTTGGAGGATCTAGTGCTCGATGTCTGCCATAACGTCAGCGATGCGGGCCCGGCTTTGGAAGGTCTCAACCAACTATGCCCTCGGTTGAGATCACTCAAGTTAGGTCAATTC---CTTGGCGTGTGCACAGCTGCTGCCTTGCAT------CTGGATGGAGTTGCGGTGTGC------GGTGGATTGACATCGCTGTCGATCAAGAATTCCGCAGACCTCACCGATGCAGGTCTTGTCACCATTGCTCGTGGTTGCTCGCGCCTCTCAAAATTCGAGATACAGGGATGCCGAATGGTGACTGTGCCTGGATTCAGAAAGCTTGCAAGCATGCTAAGATCAACCCTGGTCGAGGTTGGAATCTCTTGTTGCAAGTATCTTGACGCTCCAAGGTCTCTTTCTGCCATAGAACCGATACGCGATCGAATCAAACGCCTCAACATCGACTGGATTGGGACCCTAGACGATGATGTGTATGAT---------------GATGATTACGTTGTTGTTGATGACGACGACGATGACAACGATGACGTTGTTGGTGATGGC------------------------------------------------TACGATGACGATGATGGCGATTTAAGGAAGAAGAAACACAGAAGACAATCTGAGATCGTGCAGAAATTTCCG------------------------------------GATTGTTCGTTCTGGTGC---------------------------------------------------------------------------------------------------------------------------------------------------------------------------------------------------------------------------------------------------------------------------------------------------------------------------------------------------------------------------------------------------------------------------------------------------------------------------------------------------------------------------------------------------------------AAAGCTTGGAAAAAGTTACAGCACCTTTCGCTATGGATACCAGTGGCCAAGGTCCTGAGTCCCTTG------GCG---GACATCGGGTTCGAGAGCTGCCCTGAACTGGAGGAAGTTTGCATGAAGGTGGAAGGAGATTGCAGGACGTGCGAC---GTTCCGTCGACTGAG---ACATTTGGATTGATCTCCCTAATGCAGTATCCAAAGCTTTCGAAGATGAAACTCGATTGTGGAGATGCAATTGGATATGCCCTTACGGCGCCA---AAGGGACAGTTGGATCTCAGTCTGTGGGAAAGATTCTATCTGAGCGGAATCAGAGAGCTGAAT---CTGAGCGAACTTGATTACTGGCCGCCGCAAGATAAGGATATGAATCAGAGAAGCATTTCTCTACCGGCAGTTGGACTTCTCGCCGAATGCACAAGTTTGAGGAAATTGTTCATACACGGAACCGCCCACGAACATTTCTTGAGGTTCCTTCTAAATATTCCC------------AATCTCAGGGATGTGCAGCTTCGAGAAGATTACTACCCAGCACCGGAAAATGAT---ACCAGTACCGAGATGAGAATCGACTCGTGCAGACGGTTTGATGAAGCATTGAACAGGCGTTTTATACCTGATTGA
MAX2a_Citrus_sinensis_orange1_1g044164m                                 ------------------------------------------------------------------------------------------ATGGCTGCCACAACTGTTAGCAAAGTTCCAAATTTTCACGATATACTACCAGAT---GCCATTATGTCAAACATATTCAGCTTAATTACAGATACTCGTACGCGCAACGCCATGTCCCTTGTGTGCCTTAAATGGTGCAAGCTAGAGCGGTCAACACGCAAATCCCTCGCTCTCCGAGGA------AATATCCGCGATCTTAATCAAGTCCCTGTTTGCTTT------CAAGCAATCAACAATCTTGATCTTTCATGTCTCTCCCCTTGGGGACACCCTCTTTTA---------------------------------GAATCGTCATCAAACCCT---------------------------------------------------TCTCTTCTTGCTAAACTCCTCAGCCATGCCTTTCCTTCTGTTGTGTCTCTAACTATTTATGCCAGAAGCCCTTTAACTCTTCACTTTCTTGCCCCC---GAGTGGCCTAAATTAAGCCACGTTAAGCTTGTTCGCTGGCACCAGCGTTTCAATGCT------------------------------------CCTATTGGTTATGACTTTTTTGCATTATTTGAGCAC---TGC---CCTTCACTCTCTTCAATTGATCTCTCT---CATTTCTATTGCTGG---ACCGAAGATTTACCTACAGCATTTGAATTATACCCTTCTATTGCAGCTTCT---CTTTCACATCTTAATCTCCTCGTCGGTCATTCTTTCACCGAGGGTTATAAATCTCATGAGCTTTTATCCATCACTTCTGCTTGT---CCAAATCTGAGCCAATTACTTGCAACCTGTGTATTTGACCACAGATTCCTTGGCTTTGTTGGGGATGAAACTTTGCTTTCTATTGCTTCAAACTGCCCCCGTCTTTCCCTTCTTCACCTCGCTGATTCTACAGCCTTATCATCCAATTCCAGCAGGGCTGATCCTAACAACAACGAT------------GAAGGTTACGCGTCTGAAGATGCTAGGATCAGTCCTACTGCACTCGGAGACTTTTTTGAAAGCCTTCCATTGCTTGAAGAGTTGGTTCTTGATGTTGGTAACAATGTTAGAGATACTTGGCCAGCACTAGAGTTGCTTAATTCCAAGTGCCCGCGGCTTAAATCTTTGAAGCTGGGGCAAGTC---CATGGAATTTGCAGAGAGATTGATTCTTCTATGCCAGCTGCTGGGGTTGCTCTCTGG------AAAGGTCTGGAATCCTTGTCCATTAAAAACTCTGCTGATTTAACTGATTCTGCCTTGATTGCTATTTCGCTTGGCTGTTCAAACCTCACCAAATTCGAGGTTCAAGGTTGCAATAAGATCACAAAAATGGGGATGCAGATCTTTGCTCGTGTTCTAGAGAAAACTTTGGTTGATGTGAGGATATCTTCTTGCAAATATCTCAATACCGTGTGCTCACTACAGGCTTTGGAGCCAATCCGAGATCGGATACAACGGCTACATGTAGATTGTGTGTGGGAGAGTGTTGAGCAATATTCACAGGATCATGAAATTCGA---------------------------------GGAGAAAGTAGCAGTTCAAGTCATGAA------------------------------------------------GCTTGTGGATTCAAGGATTTTCAAACAGAAAAGCGAATCATGATGTCGGAAGAAGAAGCAAGCTTGAAAAAG------AAAGCCAAGTGCTGCGACGGTAGCGGTAATGGTTTCTCTTCTTGTAGT---------------------------------------------------------------------------------------------------------------------------------------------------------------------------------------------------------------------------------------------------------------------------------------------------------------------------------------------------------------------------------------------------------------------------------------------------------------------------------------------------------------------------------------------------------------GATACTTGGACCAAGCTAAAATATCTTTCTCTGTGGATTGCCGTTGGTGAGCTGCTGAATCCAATA------CGT---TTAGCAGGGCTAGAGAATTGTCCTATCCTTGAAGAAATACAAATAAAAGTTGTTGGTGATTGCAGAAATCAACAG---AAACCTGTTTTCATGGCTGAATTTGGGCTAAATTCTTTAGTAAATTATCCTCAACTTTCGAGGATGCATTTTGATTGTGGTGACGCCATAGGATTTGCACTTACTGCGCCT---AGAGGATATGCAGATTTGAGCCTGTGGGAGCGTTTTTATTTGAATGGAATTGAGAATTTGAAT---CTAAAGGAGCTCAATTATTGGCCTCCGCAAGACATGGATGTGCACCAGAGAAGCCTTTCTCTGCCAGCTGCCGGATTGCTTTCGCAATGTCGAAGTCTGAGGAAACTTTTCATTCATGGGACTGCAAATGAACATTTCATGTCGTTTTTTCTCAAGATACCA------------ACTCTCAGGGATGTGCAACTCAGAGAAGATTATTATCCTGCTCCCGAAAATGAT---ACCACCTCAGAAATGAGAGTTGATTCTTGCTATCGATTTCAGGATGCCCTTAACAGGCGTCACATTCCTGACTAG
MAX2a_Populus_trichocarpa_Potri_014G142600_1                            ------------------------------------------------------------------------------------ATGGCCAGT------TCCAGTATGGCTATGGCTGCTACCATGAACGATCTG---CCGGAT---GTGATTTTGTCAATCATTTTTTCATCGGTCTCTGACACACGAACCCGAAACTCACTCTCCCTGGTTAACAGGAAATTTCTAGCTCTAGAGAGATCCACCCGCACCTCCCTCACTCTCCGTGGC------AAAGCGCGTGATATCTACATGATCCCTACCTGTTTC------AGATCGGTGACGCACCTCGACCTCTCTCTGCTCTCTCCTTGGGGCCGTTCTGATCTC------------------------------------CTATCCACCGCCTCCTCTGTACCT------------------------------------------TTTCTCCTCGCCCAACGCCTTCGTCTGGCCTTCCCTCTAGTCACCTCCCTCACCGTTTATGCTCGATCTCCCTCCACTCTTCACATCCTCCTCCCT---CAGTGGCCTAATCTGAGCCATGTCAAGCTCATCCGTTGGCATCCACGCTCCTCGTCC---------------------------------CCTCACCTTGGAAATGATGTAGTCCCTCTGTTTGAGCAC---TGC---CAGGCGCTTAGTAGCATCGACCTTTCC---AGTTTTTATTACTGG---ACTGAGGATATCCCTCCTGTTTTGCAAGCCTATCCCTCTGTGTCCAAGGCC---TTGACATGCTTGGATCTCTTA---ACTGTTTCTTTGACTGATGGTTTTAAGTCTGAGGAGATTCAGGCAATCACTGCAGCTTGT---CCTAGTCTAACCAGGTTCCTTCTTGTTTGTATTTTCGATCCAAGTTACTTTGGATGTGTTGGTGACGAGACCTTGCTAGCGATTGTTGCTAACTGTCCAAGATTAAGGGTTTTGCATCTTGTTGATAGGGCTTCCTTGGGGAGC------ACTAGAGGGGAACCTGAAGAT------------------GATGGGTACACAAGGGAGGATGCAAGGATCACTAAAGTGGGGCTGGTGGACTTCTTTACTGGCCTTCCTCTTTTACAAGAGTTGGTTCTAGATTTTTACCAGAATGTAAGGGATAGTGCTTTGGCTTTGGAAGCGCTTCATTCGAAGTGTCCTGAGTTGAAGCTGCTTAAATTGGGGCAGTTT---CATGGGATCTGTATGGCCATTGAGTCCCAG------CTTGATGGGGTTGCCTTGTGT------TCGGGCCTGGTGTCCTTGACCATAAAGAATTCGGCAGATTTGACGGACATGGGGTTGATTGAGATTGGTAGAGGATGCTGTAATTTGGCGAGGTTTGAAGTCGAGGGATGCAAGAAGATTACAATGAAGGGAATGAGGACAATGGCTTCATTGCTCCATAAGACTCTGATTGAGGTCAAAATATCTTGTTGCAAGAACCTTAATGCGGTAGCGTCTCTGCGATCTCTTGAGCCTATTCAGGGTCGAATTGAAAGGCTACACTTTGATTGTGTCTGGGAAGGTTTGGAAGAGGAT------------------------GGCGGTATCCTCTGTTTTGACCTCAACGAAGGCCTTTGTCAAAGT------------------------------------------------------------GTCGAGCACGAGTATGGCAGCAAAAGG---AAGAAGAGCAAGTATTCTTCGGATCCTGATTCTTCATCCTCC---------------TGTATGCAAAGCAATGGAAATGGAATGTTTAGC---------------------------------------------------------------------------------------------------------------------------------------------------------------------------------------------------------------------------------------------------------------------------------------------------------------------------------------------------------------------------------------------------------------------------------------------------------------------------------------------------------------------------------------------------------------------AAGTCTTGGGACAGGCTCAAGTACCTTTCTCTATGGATTGGTGCCGGTGTGCTTTTGACTCCATTA------CCA---ATGGCTGGCCTGTATGATTGTCCTAATTTGGAGGAAATCAGGATAAAGGTCGAGGGAGACTGCAGAACTGGGCAC---AAACCATCACAGCGT---GAATTTGGATTAAGCTGCCTTGCTTATTATCCTCGACTGTCAAAGATGCAGTTGGATTGTAGTGATACAATAGGTTTTGCATTAACTGCGCCA---TCTGGGCAAATGGATTTGAGCCTGTGGGAGAGGTTTTTCTTGAATGGGATCGGGAATTTAAGC---ATATATGAGCTTGATTATTGGCCACCACAAGATCGGGACGTAAATCAAAGGAGCCTGTCACTCCCAGGAGCAGGGTTGCTTGCAGAATGTCTTGCAATGAGGAAGCTTTTCATACATGGAACAGCTCATGAGCATTTCATCATGTTCCTCCTAAGAATCCCC------------AATCTGAGAGATGTGCAGCTGAGGGAAGACTATTATCCAGCACCAGATAATGAC---ACGTGCACTGAGATGAGAGTTGGTTCATGCAGTCGTTTTGAAGATGCATTGAACAGGCGTCAGATCCTCGACTGA
MAX2b_Citrus_sinensis_orange1_1g038791m                                 ------------------------------------------------------------------------------------------------------------ATGGCTGCGACGACGATCAACAACCTT---CCCGAC---CGATACGCGCGCGCGGAACTCGCTGTCTTTAGTCAACCG------------GAAGTTCCACTCGCTGGAGAGGGCCACGCGCACCTCCATCACGCTCCGCGGCAACGCGCGATACCT---------------GCACATGATCCCTATCTGTTTCAGATCGGTCAC------GGACCTGGACATTTCCAACCTCTCTCCGTGGGGCCACCCCTTGCTCACGCTTCCCAC------------------------------------GCCCTCCGATCC------------------------------------------------------TCTCCTACTCGCCCACCGCTTACGTCAGGCCTTCCCGTTAACCACGTCTCTCACCATCTACTGTCGGATACCGTAACGCTCGAGATTTTGCTCCCC---CAGTGGCCGGGATTGCGCCACGTCAAGCTGGTCCGTTGGCACCAGCGGCTACAGGCT------------------------------------CCGTTGGGCGCGGAGTTCATCCCGTTGTTTGAACAT---TGC---GAATGTCTAAAGTCCATCGACCTCTCG---AATTTCTATTTCTGG---ACGGAGGATCTCCCGCCGGTTCTCAGAGCTTATCCTGAAAAATCCGCCAAC---CTCACATGCTTAAATCTCCTC---ACGACGTCGTTTACTGAGGGTTTTAAGGCGCAGGAGATTCGCGAGATCACAGCCGCGTGT---CCCAGCCTGAACAAGCTCCTCGTCGCGTGCACGTTTGATCCGAGATACATTGGTTTCGTTAACGACGAGACTTTATCAGCTATAGCAACCAACTGTCCGAAACTGACGCTGCTCCATCTGGTCGATACGTCGTCGTTGGCTAAC------GAGAGAGGAGACCCCGACAGC------------------GACGGGTTTACAGCGGAGGACGCGAGTGTCAGTAGAGAGGGCTTGATACAGCTGTTTAGCGGGCTGCCTTTGCTGGAAGAGCTGGTTCTTGATGTGTGTAAGAATGTGAGGGATAGCGGTCCCGTTTTGGAGGTGCTCAAGTCCAAGTGCTCGAGTCTGAAAGTGCTTAAGCTGGGCCAGTTT---CATGGGGTTTGTTTGGCGATTGGTTGGCAG------CTTGATGGGGTTTCCTTGTGC------GGAGGGCTCGAGTCCTTGTCGATAAAGAATTGCGGGGACTTGAGTGACATGGGTTTGGTGGCGATCGGGAGAGGGTGTCGTAGGCTCATTAAGTTTGAACTCGAGGGTTGCAAGAATGTTACGGTAGATGGGTTGAGGACGATGGCTGCTTTGCGTCGGGAGACTCTTGTGGAGATGAAGATTTCGTGCTGTAAGCAGCTGGGTGCTGTGGCGTCTTGCAAAGCGCTGGACCTGGTACGTGATCGTATTGAGAAGCTGCATATCGATTGTGTGTGGGATGGATTGGAGTTGACT------------------------GAGAGTTCGGAGTCGAAAGTAAGGAGTTTTGATCTCAATGAGTTGAAT---------------------------------------------------------GATGAAGACGATGAACTGGGGCTTAGGAAGAAACGCAAGTTTTGCCTGCCCGAAGGAGGCAATTGGCAT---------------------TTGCAAATTAAAGAAAATGGAGTTTGTTGCAAG---------------------------------------------------------------------------------------------------------------------------------------------------------------------------------------------------------------------------------------------------------------------------------------------------------------------------------------------------------------------------------------------------------------------------------------------------------------------------------------------------------------------------------------------------------------------ACGTGGAAGGGGTTGAAGTGCCTGTCCATTTGGATTGAAGTGGGTCAGCTTTTGACTCCGTTG------CCT---ATCGTTGGTCTCGATGACTGTCCCGTTTTGGAGGAGATTCGTATAAAGATGGAAGGAGATAGCCGTGGGCGGCAG---AAGCCGTCGGACCGA---GCTTTCGGATTGAGCTGCCTCACACGGTATCCCCAGCTTACAAAACTGCGGTTGGAGTTCGGTGAAACAATAGGATATGCTCTTACTGCCCCT---GGCGGTGAAACGGATCTGACACTTTGGGATAGGTTTTTCTTCAATGGGATAGGGAACTTGAGA---CTCAATGAGCTCGATTATTGGCCGGCACAAGACCGGGATGTGAACCAGAGGAGTCTCACGCTTCCAGCATCTGGATTGATCGCGCAGTGCCTTACCCTGAGGAAGCTCATCATTCATGGCACTGCACATGAACATTTCATGATGTTCTTCACTCGAATGCCT------------AACGTGAGGGATGTGCAGCTCCGAGAAGATTACTATCCAGCACCCGCTGATGAT---TCGACTACTGAGATGAGAGAGGACTCTCACCGTCGTTTTGAAGATGCAATGAACAGGAGACGCATTGCTGATTGA
MAX2b_Populus_trichocarpa_Potri_011G066700_1                            ---------------------------------------------------------------------------------------------ATGGCTAAAAAATTTAACACTAATGTTCATTTCCATGACATA---CCAGAT---GCAATCCTTTCCAGTATATTCTCCTTGATAACAGATACACGTAGCCGCAACGCCATGTCCCTTGTGTGCCTTAAATGGCACTTGATAGAGCGCTCTACACGCACTTGTCTCTCTCTTAGAGGC------AATATCCGTGACCTCTTTCTTCTCCCAACTTGCTTT------AGAGCTGTCTCTAATCTTGATCTCTCATTGGTTTCCCCTTGGGGGCGTCCAATTCTT---------------------------------GATTCCTCACCAAACACT---------------------------------------------------ACCCTTCTTGCTCAAGTTCTCCATTGTACCTTTCCCTCTGTTGTAACTCTCACTGTTTATGCAAGAAATCCTTCAATTCTTCATCTTCTTGCTCCT---CAATGGCCTAACTTACGCCAGATTAAGCTTGTTCGCTGGCACAAGCGATCTCCAACT------------------------------------ACTTTGGGCTCTGATTTTCTTGCATTGTTTGAGCAT---TGC---CATTCACTTGCCTCACTTGATCTCTCG---CATTTCTATTGCTGG---ACAGAAGATTTACCTCCAGCCCTTGAAGCATACCCTTCCATTGCTGCTTCT---TTAAGCCATCTTAATATCCTTAATTACACTTCATCTGATCAGGGATTCAAGTCCCATGAGATTCTTGCCATTACCTCTGCATGC---CCAAATCTCCGTGAATTTTTAGCAGCCTGTATATTTGACCATAGATACATTGGTTTTGTTGGAGATGAAACCTTGCTATCTCTTGCCACAAATTGTCCTCGCCTTTCTCTTCTTCACCTTGTCGATTCTAGTTCCTTGTCT------GCTGCCAGGGGTGATCCAGATAAT------------------GATGGATACACGACCGAGGATGCTAGAATCAGACAAACTATGCTAATTGAAATGTTTTCTGCATTGCCATTGCTTGAAGAATTGGTTCTTGATGTTTGCCACAATGTTAGGGATACGTGGGTAGCACTGGAAATGCTTAATTCCAAGTGCCCAAGGCTCAAGTCTTTAAAGTTGGGACAGTTT---CACGGAATCTGTAAGGGAATAGATGCACGG------CCCGATGGGATTGCACTTTGC------AGCAGATTGGAATCATTGTCAATCAAGAACTGTGCTGACTTGACTGATTCTGGTTTGATTTCAATCTCCCTTGGCTGCCCAAGACTCACCAAG------------------------------------------------------------------AAAACTTTAACTGAAGTGAAAATCTCTTGTTGCAAGCATCTCAATACCGTGACCTCGTTGCAGGCATTGGAACCGATCCGAGATTGTCTACAACGATTGCACATAGATTGCGTGTGGGAAATGGTTGAACAATCA------------------------------------------------------GGATCGGAGGCTACCAGTTCAGCTAAA------------------------------------------------TATGATGGATTCAAA------TGTTCAGACAAGAGACGTGGCATTTGGGAAGAC---GCAAACTTGAAGAAG------AAATACAAGAAGTATAATGACAACGAGAATGGATACGCCTCTAGT---------------------------------------------------------------------------------------------------------------------------------------------------------------------------------------------------------------------------------------------------------------------------------------------------------------------------------------------------------------------------------------------------------------------------------------------------------------------------------------------------------------------------------------------------------------------AATTGGGCAAAACTGCAGTGTCTTTCACTTTGGATTCCAGTCGGCGAGTTGCTGAATCCATTG------GTT---TTGGCAGGATTGGATAACTGCCCTATGCTGGAGGAGATACAAATAAAAGTTGAAGGTGACTGTAGGCATCAGTCA---AGACTTTCCCCAGAT---GGTTTCGGTCTCAGCTCCCTTCTATGCTACCCTCGGCTTTCGAAGATGCACATAGACTGTCAAGCTGCAATAGGATATGCTCTTACTGCCCCT---TCTGGACATGTGGATTTGAGCCCGTGGGAGAGGTTTTATCTTAATGGGATTGGAAGACTGAAC---CTGACTGAGCTCAACTATTGGCCTCCACAGGACATTGATTATAATAAAAGGAGCCTATCTCTCCCAGCAGCGGGATTGCTTGCACAGTGTAGGACTATGAGGAAGCTATTTGTTCATGGCACAGCTAATGAACATTTCATGATGTTTCTTTTGAAAGTACAA------------ACTCTCAGAGATGTCCAGTTGAGGGAAGATTATTACCCTGCACCGGAGAATGAC---AATAGCACAGAGATGAGAATAGACTCTTGCTCTAGATTTGAGGATGCTCTCAACAGGCGTGCGATTCCTGATTGA
;

END;

BEGIN ASSUMPTIONS;
EXSET * UNTITLED  =  1-123 376-477 574-585 625-675 799-816 1043-1110 1291-1317 1336-1344 1618-2436 2509-2517 2602-2610 2764-2769 3073-5620;
END;

BEGIN CODONS;
CODONPOSSET * CodonPositions =
 N:,
 1: 1-3073\3,
 2: 2-3074\3,
 3: 3-3075\3;
CODESET  * UNTITLED = Universal: all ;
END;

BEGIN SETS;
END;
